# Supplementary material for: Research on sentiment classification for netizens based on the BERT-BiLSTM-TextCNN model
Source: PeerJ Comput Sci. 2022 Jun 8;8:e1005. doi: 10.7717/peerj-cs.1005 (PMC9202631; doi:10.7717/peerj-cs.1005)
Supplement: Supplemental Information 1 [file peerj-cs-08-1005-s001.zip]

Archive with 3 entries (3 files):
- Micro-blog Comment Scrapy.py
- Microblog news text data.xlsx
- Microblog comment data.xlsx
