# Supplementary material for: Research on sentiment classification for netizens based on the BERT-BiLSTM-TextCNN model
Source: PeerJ Comput Sci. 2022 Jun 8;8:e1005. doi: 10.7717/peerj-cs.1005 (PMC9202631; doi:10.7717/peerj-cs.1005)
Supplement: Supplemental Information 1 [file peerj-cs-08-1005-s001.zip › Microblog news text data.xlsx]

## Sheet:  Microblog news text data - cop
id	bid	user_id	User's Nickname	Weibo text	headline url	Post location	Aite users	topic	Forwarding number	Number of comments	Number of likes	Release time	Publishing tool	Microblog pictures url	Microblog video url	retweet_id
4639620000000000	KgCMH58mj	3173633817	CGTN	After verification, Academician Yuan Longping is currently receiving treatment in the hospital, and we apologize for the inadvertent report.					52481	258289	2979438	2021-05-22 11:57:00	Weibo weibo.com
4639650000000000	KgDytCRWD	2656274875	CCTV News	【Mourning! # Sending farewell to the backbone of the country Yuan Longping#] Today, #The Republic has lost academician Yuan Longping#. "My greatest wish is that the rice bowl is firmly in the hands of the Chinese people!" Unparalleled Guo Shi, pay tribute, cherish memory! L CCTV News' Weibo video				Farewell to Yuan Longping, the backbone of the country, the Republic has lost academician Yuan Longping	634683	113672	1693670	2021-05-22 13:55:00	Weibo video number		http://f.video.weibocdn.com/6r9U9VSQlx07MR8WI8NO010412001tlM0E010.mp4?label=mp4_ld&template=360x640.24.0&trans_finger=81b11b8c5ffb62d33ceb3244bdd17e7b&ori=0&ps=1CwnkDw1GXwCQx&Expires=1634311997&ssig=ywtrCp9ADt&KID=unistore,video
4640370000000000	KgW9G8HnI	1644855075	China Business Network	【Final goodbye! #madame Yuanlongping#] On the morning of May 24th, Yuan Longping's farewell ceremony scene: the body was covered with the national flag, lying on the ground with flowers and green cypresses, and the madam was sad, and said goodbye to Yuan Lao in tears. Looking back at Yuan Lao's 90th birthday, it was heartbreaking to feed his first bite of cake to his wife. Lhuashang.com's Weibo v…				Madam tears goodbye to Yuan Longping	22407	12855	749654	2021-05-24 13:16:00	Weibo video number		http://f.video.weibocdn.com/30LxOLyVlx07MUi33iTS010412003XGK0E010.mp4?label=mp4_ld&template=360x640.24.0&trans_finger=81b11b8c5ffb62d33ceb3244bdd17e7b&ori=0&ps=1BVp4ysnknHVZu&Expires=1634307483&ssig=Ojz03zn3mW&KID=unistore,video
4639770000000000	KgGEBdP2y	2311694415	Sina Hunan	[Mr.'s wind mountain is high and rice is long, #yuanlongping's posthumous photo is confirmed#] At the National Hybrid Rice Research Center, a reporter from the Red Net Moment saw the photo of Yuan Lao. In the photo, Yuan Long is smiling and looking into the distance with a firm and dignified gaze. Although he is wearing a white shirt, black clothes and a tie, he still has the simple temperament o…		Changsha		Yuan Longping's posthumous photo is confirmed, paying tribute to the father of hybrid rice	21505	20755	745274	2021-05-22 21:49:00	iPhone 12	['http://ww2.sinaimg.cn/large/89c9a84fgy1gqrjkwzgk0j20go0m8dhw.jpg']
4640270000000000	KgTAFiBiI	2656274875	CCTV News	【Forever miss! #中有元隆平#] He Xia enjoys the cool dream, and the warehouse is full without fear of hunger. He spent his whole life watering the paddy fields with fragrance. Today, post on Weibo and give Yuan Lao another ride! Every grain is hard work, and the younger generation dare not forget it! #Yuan Longping's body farewell ceremony#				There is a Yuan Longping in China, the farewell ceremony of Yuan Longping's body	361514	86021	716980	2021-05-24 06:45:00	Weibo weibo.com	['http://ww4.sinaimg.cn/large/002TLsr9gy1gqstoaoktvj60u01hctyy02.jpg']
4639670000000000	KgDW8aG4A	5044281310	The Paper	["Father of Hybrid Rice"# Yuan Longping passed away#, everyone at the hospital offered flowers to say goodbye] At 13:07 on May 22, Yuan Longping, "Father of Hybrid Rice", academician of the Chinese Academy of Engineering, and winner of the "Medal of the Republic" passed away in Changsha, Hunan. died at the age of 91. Directly at the entrance of the hospital, the people spontaneously commemorated …				Yuan Longping passed away	12574	9595	627750	2021-05-22 14:53:00	Weibo native live broadcast
4639810000000000	KgHH0vzXd	2810373291	Xinhuanet	# funeral home does not receive the masses to mourn Yuan Longping# [According to #yuanlongping's funeral simplifies#the funeral home does not arrange to receive the masses to mourn] The reporter learned from Yuan Longping's family this evening that according to Yuan Longping's funeral and the current situation of epidemic prevention and control, tomorrow Changsha Mingyangshan Funeral Home does no…			Hunan Daily	The funeral home does not accept the masses to mourn Yuan Longping, Yuan Longping's funeral is simple	4066	8568	625096	2021-05-23 00:27:00	Weibo video number		http://f.video.weibocdn.com/0R17SVcrlx07MRO2AG2I010412000x040E010.mp4?label=mp4_ld&template=360x640.24.0&trans_finger=81b11b8c5ffb62d33ceb3244bdd17e7b&ori=0&ps=1BVp4ysnknHVZu&Expires=1634316126&ssig=w2bZH%2FUNv2&KID=unistore,video
4640050000000000	KgNZyiBlm	2803301701	People's Daily	[#Changsha takeaway brother said the takeaway order is full of flowers#] On the 23rd, in front of the Hunan Hybrid Rice Research Center, some citizens who could not come to pay their respects to Academician Yuan Longping in person sent their condolences through flower delivery. The takeaway brother said that starting this morning, "a lot of orders were sent to Mr. Yuan, and the takeaway orders we…				Changsha takeaway brother said that the takeaway order is full of flowers, the flower takeaway order in Changsha	9481	6374	614470	2021-05-23 16:29:00	Weibo video number		http://f.video.weibocdn.com/ZwXWS8bPlx07MSFY8Ekw010412007g8E0E010.mp4?label=mp4_ld&template=360x640.24.0&trans_finger=81b11b8c5ffb62d33ceb3244bdd17e7b&ori=0&ps=1BVp4ysnknHVZu&Expires=1634314101&ssig=%2B5YQeePjHE&KID=unistore,video
4639710000000000	KgF5B8d5C	1974576991	Global Times	[#Three days lost four pillars of the country#, pay tribute! ] On May 20, 2021, the leader of the Chinese ophthalmology medical field #Xia Dezhao passed away at the age of 104; on May 21, the former vice president of the Palace Museum and cultural and museum expert #Yang Boda passed away# at the age of 94; on May 22, "Father of Chinese Liver Surgery" #Wu Mengchao passed away at the age of 99; on …				Lost four pillars of the country in three days, Xia Dezhao passed away, Yang Boda passed away, Wu Mengchao passed away, Yuan Longping passed away	34025	11301	421897	2021-05-22 17:50:00	Weibo weibo.com	['http://ww4.sinaimg.cn/large/0029D7FZly1gqrb86tl5sj60j60csdgo02.jpg', 'http://ww4.sinaimg.cn/large/0029D7FZly1gqrb895tt3j60j60ctwer02.jpg', 'http://ww2.sinaimg.cn/large/0029D7FZly1gqrb8bud0tj60c80g3gm202.jpg', 'http://ww3.sinaimg.cn/large/0029D7FZly1gqrb8ew3x3j60ak08gglt02.jpg']
4639700000000000	KgEFuE3nw	1784473157	China News Network	[#Three days lost four pillars of the country#, pay tribute! ] On May 20, 2021, the leader of the Chinese ophthalmology medical field #Xia Dezhao passed away at the age of 104; on May 21, the former vice president of the Palace Museum and cultural and museum expert #Yang Boda passed away# at the age of 94; on May 22, "Father of Chinese Liver Surgery" #Wu Mengchao passed away at the age of 99; on …				Lost four pillars of the country in three days, Xia Dezhao passed away, Yang Boda passed away, Wu Mengchao passed away, Yuan Longping passed away	35131	12655	385345	2021-05-22 16:45:00	360 Safe Browser	['http://ww4.sinaimg.cn/large/001WLsZ7ly1gqrat611qij60j60ctn0n02.jpg', 'http://ww3.sinaimg.cn/large/001WLsZ7ly1gqrat8jhecj60j60csqeq02.jpg']
4639620000000000	KgCHDjAcV	2803301701	People's Daily	[Multiple confirmations: #yuanlongping's death is false#] On the morning of May 22, a reporter from the People's Daily confirmed from various channels including the Propaganda Department of the Hunan Provincial Party Committee, the Chinese Academy of Engineering, and the secretary of Academician Yuan Longping that the online news about Yuan Longping's death was false. The academician is currently…				The news of Yuan Longping's death is false	21754	27876	370188	2021-05-22 11:45:00	Weibo weibo.com	['http://ww1.sinaimg.cn/large/0033ImPzly1gqr244jjynj60ob0obk0y02.jpg']
4639980000000000	KgM5BuuRU	2656274875	CCTV News	[#YuanLongpingFarewell Ceremony# will be held tomorrow] On May 22, #The Republic lost academician YuanLongping#. The reporter learned from the funeral office of Comrade Yuan Longping: It is scheduled to hold a farewell ceremony for Comrade Yuan Longping's body at 10:00 am on May 24, 2021 (Monday) at Mingde Hall of Mingyangshan Funeral Home in Changsha City, Hunan Province.				The farewell ceremony of Yuan Longping's body, the Republic has lost academician Yuan Longping	22553	16341	346644	2021-05-23 11:39:00	Weibo weibo.com	['http://ww4.sinaimg.cn/large/002TLsr9ly1gqs9yhliuyj60oz0xsn0s02.jpg']
4640100000000000	KgPj22EWt	2803301701	People's Daily	[# Yuan Huahua often accompany Yuan Longping to listen to reports# Netizen: Yuan Huahua, you have to grow up well] This kitten is named Yuan Huahua, which was adopted by Yuan Longping on May 1, 2020, and has often accompanied Yuan to listen to various reports since then. In July 2020, at Yuan Longping's home, student Li Jianwu came to report the yield per mu of rice experimental fields in various…				Yuan Huahua often accompanies Yuan Longping to listen to the report, Yuan Huahua can no longer accompany Yuan Longping to listen to the report	14604	5683	343939	2021-05-23 19:50:00	Weibo video number		http://f.video.weibocdn.com/Wq53e5qRlx07MT2eTJss01041200a9aB0E010.mp4?label=mp4_ld&template=640x360.25.0&trans_finger=6006a648d0db83b7d9951b3cee381a9c&ori=0&ps=1BVp4ysnknHVZu&Expires=1634312537&ssig=EOAY%2FQfQ5l&KID=unistore,video
4639780000000000	KgGQgzxYO	2656274875	CCTV News	[#Citizens outside the funeral home line up to lay flowers for Yuan Lao#] Tonight, outside Changsha Mingyangshan Funeral Home, citizens spontaneously lined up to lay flowers for Yuan Longping and express their condolences. Unspeakable sadness, I just want to bow to send you #Republic loses academician Yuanlongping#, tonight, forward this Weibo, light up the little white flower, and pass on your t…				Citizens outside the funeral home line up to lay flowers for Yuan Lao, the Republic of China loses Academician Yuan Longping	77434	20624	331411	2021-05-22 22:17:00	Weibo video number		http://f.video.weibocdn.com/XgPiS0splx07MRHpTg1q0104120037mu0E010.mp4?label=mp4_ld&template=360x640.24.0&trans_finger=81b11b8c5ffb62d33ceb3244bdd17e7b&ori=0&ps=1BVp4ysnknHVZu&Expires=1634309786&ssig=LVrIHnZLV7&KID=unistore,video
4639800000000000	KgHuv9u8C	2803301701	People's Daily	[#Beijing a netizen insulted Yuan Longping was detained#] According to @SafeBeijing, WeChat user "Nanwang Shanxia" posted a number of remarks insulting Academician Yuan Longping in the WeChat group, which caused bad influence. After receiving the report at 15:41, the police quickly started work and found the person at 21:00 that day. At present, the person has been criminally detained by Chaoyang…			Safe Beijing	Beijing netizen detained for insulting Yuan Longping	2663	16791	302891	2021-05-22 23:56:00	Weibo weibo.com	['http://ww4.sinaimg.cn/large/0033ImPzly1gqrn9l4spxj60g80br79d02.jpg']
4640300000000000	KgUt3wgkE	1644114654	Beijing News	[Retweet Weibo, light up the rice tag, and send Yuan Lao the last journey together #Academician Yuanlongping's body farewell ceremony# is held today] The fragrance of rice will last forever, and the country is unparalleled. I wish Yuan Lao a good journey! The farewell ceremony of Academician Yuan Longping's body was held in Mingde Hall of Mingyangshan Funeral Home in Changsha, and people lined up…				Farewell Ceremony of Academician Yuan Longping's Body	13865	77677	265507	2021-05-24 08:59:00	Weibo native live broadcast
4639690000000000	KgExSsmtq	1908194624	Red Star Video	【farewell! Changsha street citizens bid farewell to Yuan Longping, the "backbone of the country" in the rain] L Hongxing Video's Weibo video					17025	7191	262769	2021-05-22 16:26:00	Weibo video number		http://f.video.weibocdn.com/000vCfFEgx07MRjkeRBe010412008mSm0E010.mp4?label=mp4_ld&template=640x360.25.0&trans_finger=40a32e8439c5409a63ccf853562a60ef&ori=0&ps=1BVp4ysnknHVZu&Expires=1634310040&ssig=KZAgXJfWWR&KID=unistore,video
4639620000000000	KgCNq3kn1	2656274875	CCTV News	[#Academician Yuan Longping is receiving treatment#] After verification by our reporter, Academician Yuan Longping is currently receiving treatment in the hospital.				Academician Yuan Longping is receiving treatment	12385	18620	243124	2021-05-22 11:59:00	Weibo weibo.com	['http://ww1.sinaimg.cn/large/002TLsr9ly1gqr2jjikzpj60go0gotiq02.jpg']
4640300000000000	KgUrNvFmb	1887790981	Guangzhou Daily	[#Yuanlao's body farewell ceremony# was held today, Grandpa Yuan has a good way! ] Yuan Longping, "Father of Hybrid Rice", academician of the Chinese Academy of Engineering, and recipient of the "Medal of the Republic", died in Changsha on May 22 at the age of 91. This morning, a reporter from Guangzhou Daily went to Changsha Mingyangshan Funeral Home to attend the farewell ceremony of Yuan Longp…				The farewell ceremony for Yuan Lao's body, the farewell ceremony for Yuan Longping's body, the live broadcast of the farewell ceremony for Yuan Longping's body, send Yuan Lao's last journey together, and spend a whole city of flowers just for one person	3322	39679	214459	2021-05-24 08:55:00	Weibo native live broadcast
4639750000000000	KgFYFgaIw	2803301701	People's Daily	[One day pains farewell, double stars fall! #yuanlongpingwumengchaoWhy is it worth remembering#] On May 22, #the Republic lost two academicians in one day#. We will always remember you, the brightest star!				Why is Yuan Longping and Wu Mengchao worthy of our memory? The Republic lost two academicians in one day	68196	10657	210135	2021-05-22 20:05:00	Weibo weibo.com	['http://ww1.sinaimg.cn/large/0033ImPzly1gqrgl8i489j60k00zkk4w02.jpg']
4639620000000000	KgCDEhIWR	5044281310	The Paper	【Rescue! #YuanLongpingSecretary responds to rumors of death#: Fake news, no such thing] May 22, Changsha, Hunan. In response to the online rumor that "Comrade Yuan Longping passed away", his secretary responded: "Fake news, no such thing." The Paper confirmed from relevant departments of the Hunan Provincial Party Committee that Mr. Yuan was being treated and his death was fake news. #Secretary s…				Secretary Yuan Longping responded to rumors of death, the secretary said that Yuan Longping is currently in the hospital	5196	10929	205424	2021-05-22 11:35:00	Weibo video number		http://f.video.weibocdn.com/000dNZw8gx07MQZk0qFx0104120049Kh0E010.mp4?label=mp4_ld&template=640x360.25.0&trans_finger=40a32e8439c5409a63ccf853562a60ef&ori=0&ps=1BVp4ysnknHVZu&Expires=1634313537&ssig=zQQBYaRYJA&KID=unistore,video
4639950000000000	KgLo9seBq	2803301701	People's Daily	【farewell! Live broadcast: #Citizens bid farewell to Academician Yuan Longping#] On May 23, the body of Academician Yuan Longping, the father of hybrid rice, was transported to the Mingyangshan Funeral Home in Changsha, Hunan. According to Academician Yuan Longping's funeral wishes and the current situation of epidemic prevention and control, the funeral home will not arrange to receive the masse…			People's Daily, Boiling Video	Citizens bid farewell to Academician Yuan Longping	3665	21272	202081	2021-05-23 09:52:00	Weibo native live broadcast
4640370000000000	KgW5c6lsR	1784473157	China News Network	[The farewell ceremony for the remains of Comrade Yuan Longping was held#Yuan Longping's family gave a written thank-you speech#] On the morning of May 24, the remains of Yuan Longping, the winner of the "Father of Hybrid Rice", "Medal of the Republic", winner of the title of "Pioneer of Reform", and academician of the Chinese Academy of Engineering The farewell ceremony was held in Changsha Ming…				Yuan Longping's family gave a written thank you speech	6500	4066	194539	2021-05-24 13:05:00	Sogou high-speed browser	['http://ww1.sinaimg.cn/large/001WLsZ7ly1gqtfovg4vrj60u0162b2e02.jpg', 'http://ww1.sinaimg.cn/large/001WLsZ7ly1gqtfovss0uj60u0166npj02.jpg', 'http://ww4.sinaimg.cn/large/001WLsZ7ly1gqtfoxpnbqj60jg0boq4e02.jpg']
4639700000000000	KgEIl89Lq	1496814565	cover news	[#Changsha citizens bid farewell to Yuanlao in the rain#: "Grandpa Yuan went well all the way"] On May 22, #Academician Yuanlongping passed away#. In Changsha, Hunan, the crowd spontaneously went to the entrance of Hunan Xiangya Hospital, and shouted in unison to say goodbye to Yuan Lao. #yuanlongping's two dreams#: One is the dream of enjoying the cool under the grass, and the other is the dream…				Changsha citizens bid farewell to Lao Yuan in the rain. Academician Yuan Longping passed away. Yuan Longping's two dreams made me want to cry as soon as I swiped Weibo. Citizens surrounded Yuan Longping's hearse and wept	7621	5062	194041	2021-05-22 16:52:00	Weibo video number		http://f.video.weibocdn.com/001ONDIYgx07MRlmELm0010412004ONv0E010.mp4?label=mp4_ld&template=360x640.24.0&trans_finger=81b11b8c5ffb62d33ceb3244bdd17e7b&ori=0&ps=1BVp4ysnknHVZu&Expires=1634308383&ssig=WkYwCbkZuH&KID=unistore,video
4639940000000000	KgL7UaE3H	7211561239	CCTV	Yuan Longping once said that he had a dream in which the super rice grew taller than sorghum, the rice ears were as long as a broom, and the grains were as big as peanuts. He and his assistant were enjoying the shade under the ears of rice, very happy. In his view, increasing food production and keeping all people free from hunger is not only his own dream, but also the dream of all mankind. #yua…				Yuan Longping once dreamed that he was enjoying the shade under the ears of rice. Yuan Longping said that the ears of rice in his dream were as long as a broom. Mr. Yuan said that the unfulfilled dream would be realized by someone in succession.	10483	2776	192726	2021-05-23 09:12:00	Weibo video number		http://f.video.weibocdn.com/boetMJnelx07MSqmiQa401041200hvh40E010.mp4?label=mp4_ld&template=640x360.25.0&trans_finger=6006a648d0db83b7d9951b3cee381a9c&ori=0&ps=1BVp4ysnknHVZu&Expires=1634317968&ssig=ELvyNi%2Bsjk&KID=unistore,video
4639940000000000	KgL96nYyI	3203137375	Sichuan Watch	[正Live｜#All over the country spontaneously mourns Yuanlao#The last goodbye, where you planted your dreams] At 13:07 on May 22, Yuan Longping passed away in Changsha, Hunan at the age of 91. The body of Academician Yuan Longping was stored in the Mingyang Mountain Funeral Home, and many citizens went to pay their respects spontaneously. It is understood that the farewell ceremony of #yuanlongping'…				All parts of the country spontaneously mourn Yuan Lao, Yuan Longping's body farewell ceremony will be held tomorrow, there is no father of hybrid rice in the world	2334	29443	188156	2021-05-23 09:15:00	Weibo native live broadcast
4640050000000000	KgNSTyMc1	2656274875	CCTV News	[#Farewell to Yuan Longping's flowers merged into the sea# Netizens: From now on, there is rice in the bowl, and you are in the heart] Today, in the light rain in Changsha, the people sent their farewells to Yuan Longping. Flowers have become an ocean, and it is not clear whether it is raindrops or teardrops on the #student's letter to Yuan Longping# "The children who listen to your story grow up…				The flowers that bid farewell to Yuan Longping merged into the sea, the letter written by the students to Yuan Longping	11251	4608	178236	2021-05-23 16:13:00	Weibo weibo.com	['http://ww3.sinaimg.cn/large/002TLsr9ly1gqsfh5na0ej60u01404qr02.jpg', 'http://ww3.sinaimg.cn/large/002TLsr9ly1gqsfh5td5wj61400u01l102.jpg', 'http://ww4.sinaimg.cn/large/002TLsr9ly1gqsfh5o8efj61830u0hdv02.jpg', 'http://ww3.sinaimg.cn/large/002TLsr9ly1gqsfh6nn52j61830u0kjn02.jpg', 'http://ww4.sinaimg.cn/large/002TLsr9ly1gqsfh5pp1cj61830u0qv702.jpg', 'http://ww3.sinaimg.cn/large/002TLsr9ly1gqsfh5vi…
4640040000000000	KgNJwy6pu	2286908003	People's Network	[#World Netizens mourn Yuan Longping#] On May 22, after the news of Yuan Longping's death was announced, netizens from the United Kingdom, the United States, Indonesia, India, Pakistan, Portugal, Africa and other countries and regions mourned, explaining Yuan Longping's life in their own words. Contribution to humanity around the world. "He and his contributions will always be remembered." "He no…				Netizens around the world mourn Yuan Longping	5609	4011	177662	2021-05-23 15:50:00	Weibo weibo.com	['http://ww1.sinaimg.cn/large/002uLDeXly1gqsdrtn8i6j60gv0hiq6f02.jpg', 'http://ww4.sinaimg.cn/large/002uLDeXly1gqsdrtkbpnj60gr07b40102.jpg', 'http://ww3.sinaimg.cn/large/002uLDeXly1gqsdrtmcpvj60ek0gtq6d02.jpg', 'http://ww2.sinaimg.cn/large/002uLDeXly1gqsdrto8z3j60ey0gkgop02.jpg', 'http://ww2.sinaimg.cn/large/002uLDeXly1gqsdrtmnebj60h50ggdj602.jpg', 'http://ww4.sinaimg.cn/large/002uLDeXly1gqsdrtme…
4639650000000000	KgDxvngel	2286908003	People's Network	[Old Yuan, go well] Silence! At 13:07 on May 22, Academician Yuan Longping passed away at the age of 91! Grandpa Yuan, go all the way! #yuanlongpingdeath#L People's Network's Weibo video				Yuan Longping passed away	32409	15810	175238	2021-05-22 13:53:00	Weibo video number		http://f.video.weibocdn.com/iMdDn4UElx07MR8Md60U010412001YHl0E010.mp4?label=mp4_ld&template=360x640.24.0&trans_finger=81b11b8c5ffb62d33ceb3244bdd17e7b&ori=0&ps=1EO8O2oFB1ePdo&Expires=1634312808&ssig=ul%2BRLjnCJt&KID=unistore,video
4639930000000000	KgKKu9YIZ	2656274875	CCTV News	[# Yuan Lao said that the unfulfilled dream will be realized by someone in succession#] A researcher from Yuan Longping's team said, "Yuan Lao went to the fields almost every day before his death, rain or shine. When he saw us, the first sentence he talked about hybrid rice, even in I can’t wait to learn about Tian’s progress even after eating.” Before his death, Yuan Lao once said: “I hope that …				Yuan Lao said that the unfulfilled dream will be fulfilled by someone in succession, bid farewell to Yuan Longping, the backbone of the country	7710	2853	163692	2021-05-23 08:14:00	Weibo video number		http://f.video.weibocdn.com/3wiaJ0UAlx07MSmoBwA801041200i4tV0E010.mp4?label=mp4_ld&template=640x360.25.0&trans_finger=40a32e8439c5409a63ccf853562a60ef&ori=0&ps=1BVp4ysnknHVZu&Expires=1634318620&ssig=KaTYWhlGiD&KID=unistore,video
4640140000000000	KgQfN9SVl	2375086267	Reference News	#yuanlongping's family sang my motherland before his death#[The family members kept singing the songs that Yuan Lao liked to listen to in front of the hospital bed: "He walked peacefully, he walked away with a smile."] Before Yuan Longping's death: his family sang "My Motherland" , blood pressure and heart rate once rebounded. The family said, "He walked peacefully and with a smile." (Xinhua Dail…				Before Yuan Longping's death, his family sang my motherland	10447	3830	161352	2021-05-23 22:15:00	Weibo video number		http://f.video.weibocdn.com/WD4v9GJklx07MTi8RTGo010412003U4H0E010.mp4?label=mp4_ld&template=360x640.24.0&trans_finger=81b11b8c5ffb62d33ceb3244bdd17e7b&ori=0&ps=1BVp4ysnknHVZu&Expires=1634314550&ssig=DkebeDvAfq&KID=unistore,video
4639680000000000	KgEj5xCya	2656274875	CCTV News	[#Listen to Grandpa YuanLongping#] "The Chinese people's rice bowl must be firmly in their own hands, and we must take responsibility." "People are like a seed. To be a good seed, the body, spirit, and emotion must be Health", "I hope more young people will be engaged in modern agriculture"... Today, let's review what Grandpa Yuan said together, one porridge and one meal are hard to come by ↓↓↓#T…				Listening to Grandpa Yuan Longping's words, the Republic has lost Academician Yuan Longping	22160	7653	158463	2021-05-22 15:50:00	Weibo weibo.com	['http://ww3.sinaimg.cn/large/002TLsr9ly1gqr96cacpmj60p018ghdu02.jpg', 'http://ww4.sinaimg.cn/large/002TLsr9ly1gqr96ca6z0j60p018gkjm02.jpg', 'http://ww4.sinaimg.cn/large/002TLsr9ly1gqr96chxjhj60p018ge8202.jpg', 'http://ww2.sinaimg.cn/large/002TLsr9ly1gqr96cekyqj60p018gqv602.jpg', 'http://ww3.sinaimg.cn/large/002TLsr9ly1gqr96capbkj60p018g4qq02.jpg', 'http://ww4.sinaimg.cn/large/002TLsr9ly1gqr96chf…
4640280000000000	KgTU12NT5	2803301701	People's Daily	[# Yuan Lao left us what#] The technology that benefits the world, the courage to overcome difficulties, an optimistic and open-minded attitude, a low-key and humble virtue, and his unfulfilled dreams... "When the wind blows through the rice fields, I think of you ""In the future, we will help you spread the seeds farther away"...#91SecondsReminiscenceYuan Longping#↓↓#Academician Yuan Longping's …				What did Mr. Yuan leave us, 91 seconds to recall Yuan Longping, farewell to the remains of Academician Yuan Longping	27890	6351	157785	2021-05-24 07:32:00	Weibo video number		http://f.video.weibocdn.com/GabXoAfNlx07MTUpSOac01041200giJB0E010.mp4?label=mp4_ld&template=640x360.25.0&trans_finger=40a32e8439c5409a63ccf853562a60ef&ori=0&ps=1BVp4ysnknHVZu&Expires=1634318062&ssig=jIRJyEekL2&KID=unistore,video
4639720000000000	KgFp0C7gK	2803301701	People's Daily	[#Citizen Students Farewell Yuan Longping Collection#: Yuan Lao, you have a good journey! 】Today, "Father of Hybrid Rice" Academician Yuan Longping passed away. Citizens of Changsha parted ways in the rain to say goodbye, passing vehicles whistled spontaneously, and many people around the hearse burst into tears. #Southwest University teachers and students present flowers for Yuan Longping's scul…				Collection of Citizen Students Saying Goodbye to Yuan Longping, Teachers and Students of Southwest University Laying Flowers for Yuan Longping's Sculpture, The Republic Lost Two Academicians in One Day	18639	6699	145613	2021-05-22 18:37:00	Weibo video number		http://f.video.weibocdn.com/eXA1bS6alx07MRsjvg2c01041200kqOR0E010.mp4?label=mp4_ld&template=640x360.25.0&trans_finger=6006a648d0db83b7d9951b3cee381a9c&ori=0&ps=1BVp4ysnknHVZu&Expires=1634310048&ssig=NbiDCETVlR&KID=unistore,video
4640780000000000	Kh6TwbDPl	1642512402	China News Weekly	[#The florist in question denies cheating to buy flowers to condolence netizens#: Too busy these days, no time to take pictures one by one] Many netizens reported that they recently purchased flowers to pay homage to Grandpa Yuan Longping through some Changsha flower shops on the takeaway platform, but found that The shopkeeper replaced the same bunch of flowers with different cards, took picture…			China News Weekly	The flower shop involved denies cheating to buy flowers to condolence netizens, Weekly Jun investigates, Changsha flower shop was exposed to cheating to buy flowers	733	4271	142627	2021-05-25 16:37:00	Weibo video number		http://f.video.weibocdn.com/5qyoUogVlx07MW6HF8je01041200d7nM0E010.mp4?label=mp4_ld&template=640x360.25.0&trans_finger=40a32e8439c5409a63ccf853562a60ef&ori=0&ps=1BVp4ysnknHVZu&Expires=1634309190&ssig=hFVGgmc5YS&KID=unistore,video
4639970000000000	KgLH63hb3	2656274875	CCTV News	[#News Network's image of Yuan Longping and Wu Mengchao before his death#] On May 22, the Republic lost two academicians Yuan Longping and Wu Mengchao within a day. Look again at these pictures from last night's #NewsNetwork#↓↓↓ Farewell to Mr. Yuan and Mr. Wu! We will always remember you, the brightest star! L CCTV News' Weibo video				Yuan Longping and Wu Mengchao's images in the news broadcast, news broadcast	9640	3300	136019	2021-05-23 10:38:00	Weibo video number		http://f.video.weibocdn.com/44O13rPolx07MSwjpZUQ01041200j5k30E010.mp4?label=mp4_ld&template=640x360.25.0&trans_finger=40a32e8439c5409a63ccf853562a60ef&ori=0&ps=1BVp4ysnknHVZu&Expires=1634315161&ssig=FhMV8gLMMq&KID=unistore,video
4639670000000000	KgDWihROA	2656274875	CCTV News	[Share this long article, #review the life of Yuan Lao's sweating field#] When the world's authoritative genetics believes that rice does not have hybrid advantages, Yuan Longping and his team bury their heads in the fields and successfully increase the yield of hybrid rice; when the American economist Ask "who will feed China", and the super rice's constantly refreshing yield record gives the an…				Looking back on Yuan Lao's sweating life in the field, sending farewell to Yuan Longping, the backbone of the country	21603	7740	132011	2021-05-22 14:54:00	Weibo weibo.com
4639680000000000	KgEkIkC8f	1642632622	scientific exploration	Xia Dezhao, a leading ophthalmologist in China, passed away on May 20 at the age of 104. On May 21, Yang Boda, the former vice president of the Palace Museum and a cultural and museum expert, passed away at the age of 94. On May 22, Wu Mengchao, the father of Chinese hepatobiliary surgery, passed away at the age of 99. On March 22, Yuan Longping, the father of Chinese hybrid rice, passed away at …				Farewell to Grandpa Yuan and cherish the memory of Yuan Longping, the backbone of the country	57898	5460	119974	2021-05-22 15:54:00	Weibo weibo.com	['http://ww4.sinaimg.cn/large/001NajMyly1gqr9bn5vy2j60fe0k9mxx02.jpg', 'http://ww2.sinaimg.cn/large/001NajMyly1gqr9bo9g1nj60ak08gmxb02.jpg', 'http://ww2.sinaimg.cn/large/001NajMyly1gqr9bplsn0j60dw0h7jt502.jpg', 'http://ww4.sinaimg.cn/large/001NajMyly1gqr9bruihuj60b80flwko02.jpg']
4640850000000000	Kh8zgou6v	1887790981	Guangzhou Daily	[#Guangzhou Night Sky Draws Yuan Longping#] One rice helps the world, and thousands of families have enough food! At 20:30 on May 25th, a drone formation flight event was held over the Haixinsha Square in Guangzhou. 500 drones turned into thousands of waves and field cultivators to commemorate Yuan Longping, the "father of hybrid rice". #Guangzhou 500 drones pay tribute to Yuan Longping# (Guangzh…				Yuan Longping is drawn in the night sky of Guangzhou, and 500 drones in Guangzhou pay tribute to Yuan Longping	8843	2228	118955	2021-05-25 20:52:00	Weibo video number		http://f.video.weibocdn.com/004v5vMxgx07MWsXIhSU010412001aFX0E010.mp4?label=mp4_ld&template=360x638.25.0&trans_finger=6006a648d0db83b7d9951b3cee381a9c&ori=0&ps=1BVp4ysnknHVZu&Expires=1634306695&ssig=21nhehlvzs&KID=unistore,video
4639730000000000	KgFtLADUo	2656274875	CCTV News	【Written full of love! #yuanlongpingsong to my mother#] Yuan Longping once said that everyone said that he changed the world with a seed. In fact, this seed was planted by his mother. In the war-torn era, his mother enlightened him in English and firmly supported him, which was the later "super rice". Today, let's listen to the song written by Mr. Yuan for his mother ↓↓ Pass! pay tribute! #yuanla…				Yuan Longping wrote a song for his mother, Yuan Lao said that the seeds that changed the world were planted by mothers	12447	3431	118878	2021-05-22 18:49:00	Weibo video number		http://f.video.weibocdn.com/4NOm0oadlx07MRt7r5K801041200Xpoc0E010.mp4?label=mp4_ld&template=640x360.25.0&trans_finger=40a32e8439c5409a63ccf853562a60ef&ori=0&ps=1BVp4ysnknHVZu&Expires=1634308614&ssig=LduNe6SQIU&KID=unistore,video
4640300000000000	KgUmm3DVx	2803301701	People's Daily	【Revisit the child's heart! #yuanlongping once played my motherland with the violin#] "A big river has wide waves, and the wind blows the fragrance of rice and flowers on both sides", this is the video material taken on January 24, 2008, Academician Yuan Longping played "My Motherland" on the violin. In the video, after playing, he said a little shyly, "Oh, no." #Academician Yuanlongping's body f…				Yuan Longping used to play my motherland on the violin, the body of Academician Yuan Longping bid farewell	12842	3254	118301	2021-05-24 08:42:00	Weibo video number		http://f.video.weibocdn.com/sE8OMl71lx07MT8cOoL601041200tvp20E010.mp4?label=mp4_ld&template=640x360.25.0&trans_finger=40a32e8439c5409a63ccf853562a60ef&ori=0&ps=1BVp4ysnknHVZu&Expires=1634321596&ssig=SkqbCSPTqa&KID=unistore,video
4640320000000000	KgUNBiNHm	1496814565	cover news	【Forever miss! Farewell Yuan Lao today] Comrade Yuan Longping, winner of the "Medal of the Republic", winner of the title of "Reform Pioneer", academician of the Chinese Academy of Engineering, and director of the National Hybrid Rice Engineering Technology Research Center, was ineffective due to illness, at 13:07 on May 22, 2021 Fen passed away in Changsha at the age of 91. At 10 am on the 24th,…				Weibo Live Channel, Yuan Longping's Farewell Ceremony, Live Broadcast of Yuan Longping's Farewell Ceremony	2748	16269	117805	2021-05-24 09:49:00	Weibo native live broadcast
4639800000000000	KgHoqn7GD	2803301701	People's Daily	[#Citizens funeral home lined up to present flowers to Yuan Longping#] #Yuan Longping's memorial service will be held the day after tomorrow#. On the evening of May 22, in front of Changsha Mingyangshan Funeral Home, a large number of citizens lined up to present flowers to Yuan Lao. Some of them came from out of town by car for 5 hours, and some came with their own children. They said, "It's not…				Citizens line up outside the funeral home to lay flowers for Yuan Longping. Yuan Longping's memorial service will be held the day after tomorrow	5342	3085	111192	2021-05-22 23:41:00	Weibo weibo.com	['http://ww4.sinaimg.cn/large/0033ImPzly1gqrmtn7b9lj61930u0wp902.jpg', 'http://ww3.sinaimg.cn/large/0033ImPzly1gqrmtnnkewj61930u04ar02.jpg', 'http://ww1.sinaimg.cn/large/0033ImPzly1gqrmto2g7aj61400u0npd02.jpg', 'http://ww4.sinaimg.cn/large/0033ImPzly1gqrmtnc1uyj60u0193aqx02.jpg', 'http://ww4.sinaimg.cn/large/0033ImPzly1gqrmto1eg5j60u0193dqw02.jpg', 'http://ww2.sinaimg.cn/large/0033ImPzly1gqrmtnu2…
4639690000000000	KgECq85ux	2028810631	Sina News	【The country is unparalleled! #yuanlongping's hometown personally sent me the memory of the rain#, Yuan Lao went well all the way] May 22, Jiujiang, Jiangxi. At about 2 o'clock in the afternoon, many people spontaneously came to Yuanjiashan, De'an County, the hometown of Academician Yuan Longping, to cherish the memory of Academician Yuan Longping. In the Yuanjiashan Science Education Base, the b…				Yuan Longping's hometown and hometown personally send memory in the rain	2627	1056	109737	2021-05-22 16:38:00	Weibo video number
4639620000000000	KgCEgEasD	7307826391	This is Hunan	#Secretary said Yuan Longping is currently in the hospital# [Yuan Longping's death is fake news] At 11:00 a.m. on May 22, the Hunan Provincial Party Committee Propaganda Department confirmed that "Academician Yuan Longping's death" was fake news.				The secretary said that Yuan Longping is currently in the hospital	4558	11344	109219	2021-05-22 11:37:00	iPhone client	['http://ww4.sinaimg.cn/large/007YyTtBgy1gqr1w25xaoj308c0bh3yw.jpg']
4639730000000000	KgFx1oSCU	1638629382	Hunan Satellite TV	Because of your abundance, you will never be hungry. Tonight, we will cherish the memory of the 19:30 TV series "Ideal Shines in China - Bonfire in the Snow Country" and the 20:10 movie "Yuan Longping" forever! Always salute!					11128	3416	108453	2021-05-22 18:57:00		['http://ww2.sinaimg.cn/large/001MTwmagy1gqrehxyaqwj61400u0te102.jpg']
4639770000000000	KgGtXoQiA	1618051664	headline News	[Farewell to Yuan Longping | Staff of Mingyangshan Funeral Home: You can pay homage to the remains at 9:30 on the 23rd, and a memorial service will be held on the morning of the 24th] At 8:00 pm on May 22, in front of the Mingyangshan Funeral Home, the people queuing to present flowers to Yuan Longping are still there Increase. Among the crowds offering flowers, there are local citizens in Changs…				Yuan Longping was still concerned about the growth of rice when he was in critical condition. Three bunches of rice in front of Xiangya Hospital	2181	1864	107264	2021-05-22 21:22:00	Weibo Publishing Platform Professional Edition	['http://ww3.sinaimg.cn/large/001Lvb9uly8gqris33nejj61400u0do302.jpg', 'http://ww1.sinaimg.cn/large/001Lvb9uly8gqris5y2laj61400u0qb102.jpg', 'http://ww3.sinaimg.cn/large/001Lvb9uly8gqrisecbdoj61400u0n1502.jpg']
4639920000000000	KgKB55eei	2803301701	People's Daily	[#小Barbershop did not wait for the old customer Yuan Longping#] On May 22, Yuan Longping died in Changsha, Hunan at the age of 91. Yuan Longping used to go to a small barber shop during his lifetime. Cao Xiaoping, the owner of the barber shop, recalled that the last time he saw Yuan Lao was on November 30, 2020. Yuan Lao went to Sanya after cutting his hair. Yuan Longping had made an agreement wi…				The small barber shop did not wait for the old customer Yuan Longping	2040	1244	106991	2021-05-23 07:51:00	Weibo video number		http://f.video.weibocdn.com/zm5NDvmMlx07MRI3GnOE01041200sWZ90E010.mp4?label=mp4_ld&template=624x360.25.0&trans_finger=40a32e8439c5409a63ccf853562a60ef&ori=0&ps=1BVp4ysnknHVZu&Expires=1634315200&ssig=P6kqsJxBRU&KID=unistore,video
4639790000000000	KgHbijq5c	2803301701	People's Daily	[Night Listening|A big river with wide waves, #windblown rice and flowers on both sides#] According to reports, #YuanLongping was peaceful when he died, and his family sang "Red Plum Blossoms" and "Me and My Motherland" by his side. Wait for Old Yuan's favorite song and send him away. Tonight, forward this song, light up the memory of the little white flower, and bid farewell to Mr. Yuan together…				The wind blows the fragrance of rice and flowers on both sides of the strait, Academician Yuan Longping died peacefully	35493	6502	106785	2021-05-22 23:09:00	Weibo video number		http://f.video.weibocdn.com/0dBmKRKylx07MRKYnMvu010412007AJW0E010.mp4?label=mp4_ld&template=640x360.25.0&trans_finger=6006a648d0db83b7d9951b3cee381a9c&ori=0&ps=1BVp4ysnknHVZu&Expires=1634308495&ssig=zyVDeQxrQ%2B&KID=unistore,video
4640510000000000	KgZYq57OF	1644114654	Beijing News	[#Designing rice spike-shaped fireworks for the memory of Yuan Longping Fireworks# Company leader: a bunch of rice spikes for thousands of miles] On May 24, a bunch of rice spike-shaped fireworks bloomed in the air. In order to commemorate Academician Longping, a fireworks company in Liuyang specially designed rice spike-shaped sunscape fireworks. The person in charge of the company said, "A bunc…				Design rice spike fireworks for the memory of Yuan Longping Fireworks Company	30281	3282	101297	2021-05-24 23:00:00	Weibo video number		http://f.video.weibocdn.com/4Fi9HdtOlx07MUF4v1SM010412003uwd0E010.mp4?label=mp4_ld&template=640x360.25.0&trans_finger=6006a648d0db83b7d9951b3cee381a9c&ori=0&ps=1BVp4ysnknHVZu&Expires=1634306097&ssig=zp7T3ZSBN7&KID=unistore,video
4639800000000000	KgHsIBjrY	2803301701	People's Daily	[#Hello,Tomorrow#] Academician Yuan Longping passed away today. Because of you, we can enjoy the shade under the ears of rice, the Chinese people's rice bowls are more secure, and China's poverty alleviation efforts are even better. Whether you are taking up your rice bowl or talking about a good year in the fragrance of rice flowers, we are thinking of you. "The heart is at the highest point, an…				Hello Tomorrow	11172	3944	96725	2021-05-22 23:52:00	Weibo weibo.com	['http://ww3.sinaimg.cn/large/0033ImPzly1gqrn3oabiwj60u01flari02.jpg']
4640420000000000	KgXtJDSPW	2810373291	Xinhuanet	#Yuan Longping's death is a huge loss to China and the world#[Ministry of Foreign Affairs: Yuan Longping's dream of letting everyone not go hungry will definitely come true]# Zhao Lijian said Yuan Longping's dream will come true #For people from all walks of life overseas to cherish the memory of Academician Yuan Longping in various ways Zhao Lijian, a spokesman for the Ministry of Foreign Affair…			Ministry of Foreign Affairs Spokesperson's Office, Zhao Lijian's personal Weibo	Yuan Longping's death is a huge loss to China and the world. Zhao Lijian said that Yuan Longping's dream will come true	4749	1516	94238	2021-05-24 16:38:00	Weibo video number		http://f.video.weibocdn.com/OTLPhclrlx07MUyjhIgU010412002bQq0E010.mp4?label=mp4_ld&template=360x638.24.0&trans_finger=81b11b8c5ffb62d33ceb3244bdd17e7b&ori=0&ps=1BVp4ysnknHVZu&Expires=1634306998&ssig=uec1OJS%2BLX&KID=unistore,video
4639930000000000	KgKQMq8eD	2803301701	People's Daily	[#People's Daily Posted a Postscript to Yuan Longping#: One rice will help the world, thousands of families will have enough food] At 13:07 on May 22, Academician Yuan Longping passed away at the age of 91. He is the pioneer of the research and development of hybrid rice in my country, and the first scientist in the world to successfully utilize the heterosis of rice. He is known as the "Father o…				People's Daily issued a post about Yuan Longping	9519	2519	90189	2021-05-23 08:30:00	Weibo weibo.com
4640280000000000	KgTN1ct7m	2286908003	People's Network	[#Sichuan a Ferris wheel lights up in memory of Yuan Longping and Wu Mengchao#] On May 23, Luzhou, Sichuan. A Ferris wheel lights up in memory of academicians Yuan Longping and Wu Mengchao. The eternal spirit illuminates the way forward, and may the world be as "medical and food-free" as Erxing wishes. @Sichuan Observation L Sichuan Observation's Weibo video			Sichuan Watch	A Ferris wheel in Sichuan lights up in memory of Yuan Longping and Wu Mengchao	3942	1965	88831	2021-05-24 07:15:00	Weibo video number		http://f.video.weibocdn.com/001KMSQmgx07MTqpMpF50104120052T30E010.mp4?label=mp4_ld&template=640x360.25.0&trans_finger=40a32e8439c5409a63ccf853562a60ef&ori=0&ps=1BVp4ysnknHVZu&Expires=1634319114&ssig=ynWxi1sqWU&KID=unistore,video
4639660000000000	KgDQItOkK	6340874943	Global Documentary Alliance	# Yuan Longping in the eyes of the family# What does Yuan Longping look like in the eyes of the family? "Eyes are full of rice", "Memorial Day Gift Master", "Swimming Lover", "Caring Wife", "Watching the Weather Forecast", through the descriptions of the family members in the documentary, let us see a more three-dimensional and real Grandpa Yuan Longping# Yuan Longping's death# Weibo video of L W…				Yuan Longping in the eyes of his family, Yuan Longping passed away	5677	1326	87931	2021-05-22 14:40:00	Weibo video number		http://f.video.weibocdn.com/5PRRZFvGlx07EE9OBrgk01041200fgDu0E010.mp4?label=mp4_ld&template=640x360.25.0&trans_finger=bdef57f06ae52835a2c783ca389e8517&ori=0&ps=1BVp4ysnknHVZu&Expires=1634313242&ssig=yehxmli%2BCj&KID=unistore,video
4640160000000000	KgQND9wje	1507921471	up every day	#天上上# The abundance of life gives us the space to enjoy the night. A wholehearted heart, achievements are like stars; the sky tonight is bright because of him. We have been fortunate enough to meet him, at the dinner table, in the world, and in our cameras. We will always remember the Chinese pioneer who wanted to keep everyone away from starvation. I hope that the heaven is full of Daohuaxiang g…				up every day	11806	5256	85763	2021-05-23 23:38:00	Weibo video number		http://f.video.weibocdn.com/9QHobIZzlx07MTnSLl5601041200vwDo0E010.mp4?label=mp4_ld&template=636x360.25.0&trans_finger=6006a648d0db83b7d9951b3cee381a9c&ori=0&ps=1BVp4ysnknHVZu&Expires=1634304513&ssig=CVQthnCXR8&KID=unistore,video
4640080000000000	KgOJNwv6N	5963846236	CCTV National Memory	[# Yuan Huahua can no longer accompany Yuan Lao to listen to reports#] This kitten named Yuan Huahua was adopted by Mr. Yuan Longping on May 1, 2020, and has often accompanied Yuan Lao to listen to various reports since then. In July 2020, at Yuan Longping's home, Yuan's old student Li Jianwu came to report to him the yield per mu of rice experimental fields in various places, with Yuan Huahua ac…			CCTV National Memory, Weibo Documentary	Yuan Huahua can no longer accompany Yuan Lao to listen to reports, Yuan Longping in national memory, national memory	3908	515	84583	2021-05-23 18:23:00	Weibo video number		http://f.video.weibocdn.com/Wq53e5qRlx07MT2eTJss01041200a9aB0E010.mp4?label=mp4_ld&template=640x360.25.0&trans_finger=6006a648d0db83b7d9951b3cee381a9c&ori=0&ps=1BVp4ysnknHVZu&Expires=1634314470&ssig=qSTItCevrf&KID=unistore,video
4639620000000000	KgCCJxwVf	1784473157	China News Network	【rumor! #hunan official refutes the rumor of Yuan Longping's death#] On the morning of May 22, a reporter from Chinanews.com learned from the press center of the Propaganda Department of the Hunan Provincial Party Committee that the news about the death of Academician Yuan Longping on the Internet was purely a rumor. It was also verified by a CCTV reporter that Academician Yuan Longping is curren…				Hunan official refutes rumors of Yuan Longping's death	3151	9597	83613	2021-05-22 11:33:00	360 Safe Browser	['http://ww1.sinaimg.cn/large/001WLsZ7ly1gqr2qvds3xj60pu0gwn0l02.jpg']
4639950000000000	KgLk7eKCp	1720962692	Jimu News	[#Academician Wu Mengchao memorial service was held today# Citizens come to mourn] On May 22, the pioneer and main founder of my country's liver surgery, Academician Wu Mengchao, known as the "father of Chinese hepatobiliary surgery", passed away in Shanghai at the age of 99 . On the morning of the 23rd, a reporter from Jimu saw at the Oriental Hepatobiliary Hospital, where Mr. Wu worked before h…				The memorial service for Academician Wu Mengchao was held today. Wu Mengchao was still undergoing surgery on the day of his 96th birthday. Yuan Longping and Wu Mengchao's images on the news network before his death	2974	5327	83494	2021-05-23 09:42:00	Weibo video number		http://f.video.weibocdn.com/zQKZ5i8Zlx07MSso1quI010412001krS0E010.mp4?label=mp4_ld&template=360x640.24.0&trans_finger=81b11b8c5ffb62d33ceb3244bdd17e7b&ori=0&ps=1BVp4ysnknHVZu&Expires=1634314876&ssig=bwLy%2BtWNV8&KID=unistore,video
4639940000000000	KgL7jtOIJ	1496814565	cover news	[#The first night in Changsha after the death of Yuan Longping#: Flowers are like waves, lights are always bright] On May 22, Changsha, Hunan. In the Xiangya Hospital where Academician Yuan Longping was before his death, in the Mingyangshan funeral home, in the small restaurant near the Academy of Agricultural Sciences... People mourned and mourned for Yuan Lao. On the evening of the 22nd, it was…				On the first night in Changsha after Yuan Longping's death, the funeral home did not receive the masses to mourn Yuan Longping, the sea of flowers in front of Yuan Longping's statue	1522	1561	82095	2021-05-23 09:10:00	Weibo weibo.com	['http://ww4.sinaimg.cn/large/001DitQpgy1gqs354g63dj60u00migok02.jpg', 'http://ww3.sinaimg.cn/large/001DitQpgy1gqs354hbvsj60u00mi0w902.jpg', 'http://ww4.sinaimg.cn/large/001DitQpgy1gqs354ks8ij60u00migob02.jpg', 'http://ww2.sinaimg.cn/large/001DitQpgy1gqs354edscj60u00gwq4302.jpg', 'http://ww2.sinaimg.cn/large/001DitQpgy1gqs354ilbkj60u00mi0w802.jpg', 'http://ww3.sinaimg.cn/large/001DitQpgy1gqs354ma…
4639680000000000	KgEh44kvz	1496814565	cover news	【Remember Yuan Lao! ############################################################################################################################################################ This master of the era, who has been pursuing the solution of the problem of food and clothing for all mankind, left behind his "dream of enjoying the cold under the grass" and bid farewell to the world... Many netizens de…				In the future, I have to eat all my food, I want to cry when I swipe on Weibo, Yuan Huahua has not grown up yet	10222	2660	75229	2021-05-22 15:45:00	Weibo weibo.com	['http://ww4.sinaimg.cn/large/001DitQpgy1gqr9gz7mj2j60m80ci4cc02.jpg', 'http://ww3.sinaimg.cn/large/001DitQpgy1gqr9gzalikj60m80ci16k02.jpg', 'http://ww3.sinaimg.cn/large/001DitQpgy1gqr9gzjgw8j60m80ci4cd02.jpg', 'http://ww2.sinaimg.cn/large/001DitQpgy1gqr9gzx5lgj60m80ci7i402.jpg', 'http://ww3.sinaimg.cn/large/001DitQpgy1gqr9251fj8j60u01syaf602.jpg', 'http://ww1.sinaimg.cn/large/001DitQpgy1gqr9gzjo…
4640300000000000	KgUnniLXP	2769885021	Sino-Singapore Video	[#The steps leading to Yuan Longping's office are covered with flowers#] On May 22, 2021, Yuan Longping, the "father of hybrid rice", died suddenly in Changsha. Hearing the bad news, people from all over China and Yuan Lao's students rushed to Changsha. At the Hunan Hybrid Rice Research Center and Changsha Mingyangshan Funeral Home, they lined up with flowers to say goodbye to Yuan Lao's last jou…				The steps leading to Yuan Longping's office are covered with flowers	2143	1160	73794	2021-05-24 08:45:00	Weibo video number		http://f.video.weibocdn.com/S5rlFANklx07MTZ1paNi01041200KlbR0E010.mp4?label=mp4_ld&template=640x360.25.0&trans_finger=40a32e8439c5409a63ccf853562a60ef&ori=0&ps=1BVp4ysnknHVZu&Expires=1634320774&ssig=Pzw5KxcTLF&KID=unistore,video
4639710000000000	KgF3LEX4C	2286908003	People's Network	[Grandpa Yuan, go all the way] #Changsha Citizens Farewell Yuan Longping in the Rain#, everyone shouted "Grandpa Yuan, go all the way" L People.cn's Weibo video				Changsha citizens bid farewell to Yuan Longping in the rain	6441	3360	73359	2021-05-22 17:45:00	Weibo video number		http://f.video.weibocdn.com/Dc68TC1ulx07MRoIOxMk010412003yTI0E010.mp4?label=mp4_ld&template=360x640.24.0&trans_finger=81b11b8c5ffb62d33ceb3244bdd17e7b&ori=0&ps=1BVp4ysnknHVZu&Expires=1634310034&ssig=IKD2L78hFv&KID=unistore,video
4639650000000000	KgDyHBFMy	2028810631	Sina News	[#yuanlongping died# this "post-90s" has never stopped chasing dreams] At 13:07 on May 22, 2021, winner of the "Medal of the Republic", academician of the Chinese Academy of Engineering, director of the National Hybrid Rice Engineering Technology Research Center , Yuan Longping, former vice chairman of the Hunan Provincial Political Consultative Conference, died of illness at the age of 91. Acade…				Yuan Longping passed away	4031	957	68047	2021-05-22 13:56:00	Weibo Publishing Platform Professional Edition
4639760000000000	KgGnOieeS	2656274875	CCTV News	[#Today's Voice on the Streets of Changsha#] This scene is heart-wrenching! You put the people in your heart and the people hold you high! #The Republic loses academician Yuan Longping#L CCTV news Weibo video				Today's voice on the streets of Changsha, the Republic has lost academician Yuan Longping	5810	2960	67042	2021-05-22 21:07:00	Weibo video number		http://f.video.weibocdn.com/tuaY4Le7lx07MRCBl9N6010412004XmV0E010.mp4?label=mp4_ld&template=360x640.24.0&trans_finger=81b11b8c5ffb62d33ceb3244bdd17e7b&ori=0&ps=1BVp4ysnknHVZu&Expires=1634311238&ssig=ibD687HxCL&KID=unistore,video
4639820000000000	KgHMZooQS	1699432410	Xinhua	[Light up the little white flower, #watch for Yuan Longping and Wu Mengchao together#] Tonight, let's keep vigil for Yuan Longping and Wu Mengchao together, forward this Weibo, and present a little white flower to convey condolences and thoughts! #Yuan Longping's death##Wu Mengchao's death#				Vigil for Yuan Longping and Wu Mengchao together, Yuan Longping died, Wu Mengchao died	113925	16211	62581	2021-05-23 00:42:00	Weibo weibo.com	['http://ww4.sinaimg.cn/large/001R0E0aly1gqrol30p52j60ku11278f02.jpg']
4640510000000000	KgZRnmYUK	2656274875	CCTV News	[#Sand Painting Restores Yuan Longping's Dream#] "I have a dream, walking on the ridge, it is as high as me, I pull my dearest friend, and sit under the rice ears to enjoy the shade..." This is Mr. Yuan's Dream. Please rest assured, we will take over the baton and work hard for your dream of enjoying the coolness under Hexia! pay tribute! farewell! (Video: @fanglanglang) L CCTV News' Weibo video			Fang Langlang	Sand painting restores Yuan Longping's dream	9985	2204	62148	2021-05-24 22:42:00	Weibo video number		http://f.video.weibocdn.com/WB3Ta78Flx07MUUUoM2Y01041200nUiW0E010.mp4?label=mp4_ld&template=640x360.25.0&trans_finger=40a32e8439c5409a63ccf853562a60ef&ori=0&ps=1BVp4ysnknHVZu&Expires=1634304611&ssig=qUivQVRMVJ&KID=unistore,video
4639650000000000	KgDyg92ww	1934183965	Weibo administrator	#微博Community Announcement# Today, the website found that some accounts used the relevant media to misreport false information about Academician Yuan Longping, and published and spread rumors, insults and attacks against meritorious heroes on Weibo, causing bad news. social impact. In this regard, according to the "Weibo Community Convention" and other relevant regulations, the website has made th…			Apicort Has Not Happened, Painter Jiang Linyin, IShtaRose	Weibo Community Announcement	4548	5739	57033	2021-05-22 13:55:00	Weibo weibo.com
4639740000000000	KgFV1c1eQ	1420157965	Chongqing Morning News	[#relatives revealed that Yuan Lao has been injured for two months#, and he left very peacefully with a smile] At 5:28 pm on May 22, Yuan Longping's body arrived at the Mingyangshan Funeral Home in Changsha. "He was very peaceful when he left, with a smile on his face." In the afternoon of the same day, in the family lounge of Mingde Hall of Mingyangshan Funeral Home, Mr. Tao, a staff member besi…				Relatives revealed that Yuan Lao had been injured for two months	508	1305	55455	2021-05-22 19:56:00	Weibo weibo.com	['http://ww2.sinaimg.cn/large/001y6PXDly1gqrgbu0j4uj60rs0kutiy02.jpg', 'http://ww4.sinaimg.cn/large/001y6PXDly1gqrgbtwg2mj60rs0d5k0u02.jpg', 'http://ww1.sinaimg.cn/large/001y6PXDly1gqrgbtz2u5j60rs0kuqhm02.jpg']
4639710000000000	KgF7lzQxM	1699432410	Xinhua	#This star will never fall# [Xinhua Hot Review: Jiangshan Siguoshi, people go to paddy fields] Like a rice plant, it completed its mission and finally returned to the soil. Yuan Longping, the "Father of Hybrid Rice", academician of the Chinese Academy of Engineering and winner of the "Medal of the Republic", passed away, and the people of the country were in tears. Yuan Longping devoted his whole…				This star will never fall, Yuan Lao goes all the way	4240	1337	50962	2021-05-22 17:54:00	Weibo weibo.com	['http://ww1.sinaimg.cn/large/001R0E0aly1gqrcsld0k9j60u018ahdo02.jpg']
4640880000000000	Kh9uWbL3P	1887790981	Guangzhou Daily	[#Guangzhou Night Sky Draws Yuan Longping#] Netizens posted pictures: The wind blows through the rice fields, we will miss you! #Guangzhou 500 drones pay tribute to Yuan Longping#				Yuan Longping is drawn in the night sky of Guangzhou, and 500 drones in Guangzhou pay tribute to Yuan Longping	3231	1747	50755	2021-05-25 23:14:00	Weibo weibo.com	['http://ww3.sinaimg.cn/large/0023KYFDgy1gqv2vzgaobj60u0140wgy02.jpg', 'http://ww2.sinaimg.cn/large/0023KYFDgy1gqv2w246shj61400u0u0y02.jpg', 'http://ww1.sinaimg.cn/large/0023KYFDgy1gqv2w4xuvzj618g0u0jur02.jpg', 'http://ww1.sinaimg.cn/large/0023KYFDgy1gqv2w7p04nj618g0u0tc702.jpg', 'http://ww4.sinaimg.cn/large/0023KYFDgy1gqv2wal5r6j618g0u0wi402.jpg', 'http://ww1.sinaimg.cn/large/0023KYFDgy1gqv2wdvl…
4640430000000000	KgXEGoIpM	3203137375	Sichuan Watch	[# Yuan Lao and Yuan Huahua's first meeting# Netizen: Yuan Huahua, you have to grow up well! ] This kitten is named Yuan Huahua, which was adopted by Yuan Longping on May 1, 2020. Since then, he has often accompanied Yuan to listen to various reports. On May 23, Hu Lei, the owner of the pet store, shared the scene of Grandpa Yuan Longping meeting Yuan Huahua for the first time, which was very war…				The first meeting between Yuan Lao and Yuan Huahua	1751	596	46472	2021-05-24 17:05:00	Weibo weibo.com	['http://ww4.sinaimg.cn/large/beebff5fgy1gqtmm16vlaj20u00wkkjn.jpg']
4639620000000000	KgCMAikOY	5044281310	The Paper	[Yuan Longping health doctor: Yuan Lao Department fell at the research base and is being treated in the hospital] #Health doctor said Yuan Longping fell and is being treated# At 11:31 am on May 22, the reporter and the academician of the Chinese Academy of Engineering, the hybrid rice His father, Yuan Longping, contacted the health care doctor by phone, and the other party told him, "Old Yuan is …				The health care doctor said that Yuan Longping had fallen and was being treated, and the secretary said that Yuan Longping was currently in the hospital	1629	2469	46156	2021-05-22 11:57:00	Weibo video number		http://f.video.weibocdn.com/000hfUUsgx07MR0Yc8Mo0104120054oA0E010.mp4?label=mp4_ld&template=640x360.25.0&trans_finger=40a32e8439c5409a63ccf853562a60ef&ori=0&ps=1BVp4ysnknHVZu&Expires=1634310653&ssig=%2FJymEriiI7&KID=unistore,video
4639800000000000	KgHtq3OiN	2618638282	Hunan Daily	[According to #yuanlongping's funeral to be brief#, the funeral home will not arrange to receive the masses to mourn] The reporter learned from the family of Yuan Longping this evening that according to the last wish of Yuan Longping's funeral and the current situation of epidemic prevention and control, Changsha Mingyangshan Funeral Home will not arrange reception tomorrow. The crowd came to mou…				Academician Yuan Longping's funeral is simple, Changsha Mingyangshan Funeral Home does not arrange to receive the masses to mourn, Yuan Longping, the father of hybrid rice, died	1422	2594	44917	2021-05-22 23:54:00	iPhone client		http://f.video.weibocdn.com/0R17SVcrlx07MRO2AG2I010412000x040E010.mp4?label=mp4_ld&template=360x640.24.0&trans_finger=81b11b8c5ffb62d33ceb3244bdd17e7b&ori=0&ps=1BVp4ysnknHVZu&Expires=1634304312&ssig=O4cZjB8bRf&KID=unistore,video
4639680000000000	KgElrhHY9	1784473157	China News Network	【Mourning! # Two academicians died 5 minutes apart#] On the 22nd, two academicians of the Chinese Academy of Engineering passed away one after another 5 minutes apart. At 13:02, Academician Wu Mengchao, "the father of liver surgery in China" passed away; at 13:07, Academician Yuan Longping, "the father of hybrid rice" passed away... Academician Wu Mengchao was 99 years old, and Academician Yuan L…				The two academicians died 5 minutes apart, and Xishen would no longer rise and cross the sky, and would not come back	3759	1299	44786	2021-05-22 15:56:00	360 Safe Browser	['http://ww1.sinaimg.cn/large/001WLsZ7ly1gqr975lb7kj60j60ct41z02.jpg', 'http://ww1.sinaimg.cn/large/001WLsZ7ly1gqr9edctu6j60j60cs3zc02.jpg']
4639680000000000	KgEg5qhSc	1507921471	up every day	Yuan Lao will definitely be able to eat delicious Mapo tofu, fish-flavored shredded pork and boiled pork slices in heaven. L Tiantian Shang's Weibo video					4479	2544	42714	2021-05-22 15:43:00	Weibo video number		http://f.video.weibocdn.com/jUyU4h00lx07MRgjzses010412003jQE0E010.mp4?label=mp4_ld&template=624x360.25.0&trans_finger=40a32e8439c5409a63ccf853562a60ef&ori=0&ps=1BVp4ysnknHVZu&Expires=1634310071&ssig=WmbQGyfDmL&KID=unistore,video
4640060000000000	KgOeiC21O	2803301701	People's Daily	[#Farewell to Yuanlao's Flower Sea There are many heartfelt words#] On the 23rd, Changsha citizens came to Mingyangshan Funeral Home with flowers in their hands to express their condolences to Academician Yuan Longping in the rain. In the sea of flowers, there are many cards #Please check with Yuanlao#. ""I hope to travel to your dream, the fertile fields are thousands of miles away, and the gras…				There are many words in the sea of flowers that bid farewell to Lao Yuan, the card that Yuan Lao is invited to check, the flower sea in front of the statue of Yuan Longping	4187	1567	42344	2021-05-23 17:06:00	Weibo weibo.com	['http://ww4.sinaimg.cn/large/0033ImPzly1gqsgvr8m1bj60go0b4jte02.jpg', 'http://ww1.sinaimg.cn/large/0033ImPzly1gqsgvr977pj60go0b4tb302.jpg', 'http://ww2.sinaimg.cn/large/0033ImPzly1gqsgvr8eykj60go0b4mzk02.jpg', 'http://ww1.sinaimg.cn/large/0033ImPzly1gqsgvrg3z7j60go0b477802.jpg', 'http://ww2.sinaimg.cn/large/0033ImPzly1gqsgvrbxvqj60go0b4adg02.jpg', 'http://ww2.sinaimg.cn/large/0033ImPzly1gqsgvr8a…
4640030000000000	KgNnkxgmi	2803301701	People's Daily	In the children's dreams, Grandpa Yuan would play the violin, and the kitten would accompany him and enjoy the shade under the ears of rice. #Cartoon version Yuan Longping enjoys the shade under the rice ears#				The cartoon version of Yuan Longping enjoying the shade under the rice ears	4441	1624	41502	2021-05-23 14:55:00	Weibo weibo.com	['http://ww1.sinaimg.cn/large/0033ImPzly1gqsd5ksnilj60u018iqv502.jpg']
4639800000000000	KgHj2b7fc	1887790981	Guangzhou Daily	[#90 Seconds Review Yuan Longping's Life of Chasing Dreams#] Yuan Longping has been chasing his dreams all his life. He has continuously improved hybrid rice, invented the "three-line method" indica hybrid rice, successfully developed the "two-line method" hybrid rice, and created a super Hybrid rice technology system. Hybrid rice has made breakthroughs again and again, and the problem of food an…				Looking back at Yuan Longping's dream-seeking life in 90 seconds	3218	733	39491	2021-05-22 23:28:00	Weibo video number		http://f.video.weibocdn.com/0021g1M8gx07MRMhy1s4010412007Ak00E010.mp4?label=mp4_ld&template=640x360.25.0&trans_finger=40a32e8439c5409a63ccf853562a60ef&ori=0&ps=1BVp4ysnknHVZu&Expires=1634306628&ssig=u%2BpJXNsJuQ&KID=unistore,video
4639800000000000	KgHoZAazG	1288915263	Safe Beijing	#Circular#At 13:07 on May 22, Yuan Longping, the "Father of Hybrid Rice", academician of the Chinese Academy of Engineering, and recipient of the "Medal of the Republic" passed away. When the people of the whole country were in deep mourning, WeChat user "Nanwangshanxia" posted a message on WeChat. The group published a number of remarks insulting Academician Yuan Longping, which caused bad influ…				briefing	1021	4400	39474	2021-05-22 23:43:00	Weibo weibo.com	['http://ww1.sinaimg.cn/large/001pe9JRly1gqrmv5p89mj60iq08mt9m02.jpg']
4639740000000000	KgFKVDw0t	2810373291	Xinhuanet	#yuanlongping still cared about the growth of rice when he was dying#[Yuan Longping's last time: when he was critically ill, he was still concerned about the growth of rice] On May 22, in Changsha, Hunan, the drizzle was drizzling and sadness filled the sky over the city. Despite the hospital's full efforts for treatment, and despite the family singing his favorite songs such as "Red Plum Blossom…				Yuan Longping was still concerned about the growth of rice when he was critically ill	1400	891	39134	2021-05-22 19:31:00	Weibo weibo.com
4640490000000000	KgZrMzk9N	1887344341	Observer Network	[# Hunan cuisine restaurant is accused of rubbing off the popularity of consumption Yuan Longping##Central media commented on Hunan cuisine restaurant touching porcelain Yuan Longping#, response: Don't over-interpret] On May 22, Changsha, Hunan. The Hunan cuisine restaurant "Cooking Smoke and Small Stir-fried Yellow Beef" posted a post saying that all the stores were "giving away all rice to comm…				Hunan restaurant is accused of rubbing off on hot consumption Yuan Longping has passed away	180	634	39045	2021-05-24 21:39:00	Weibo video number		http://f.video.weibocdn.com/000L9ajOgx07MSZJygRW01041200k71D0E010.mp4?label=mp4_ld&template=640x360.25.0&trans_finger=40a32e8439c5409a63ccf853562a60ef&ori=0&ps=1BVp4ysnknHVZu&Expires=1634304839&ssig=NUOFK8tB9V&KID=unistore,video
4640000000000000	KgMHfDgG0	3363163410	red net	[Today, Changsha's takeaway orders are all "flowers" with a bouquet of flowers, thousands of miles of mourning] On May 23, Hunan Hybrid Rice Research Center. Some people from other places who could not come to cherish Yuan Lao in person, sent their grief thousands of miles away through delivery of flowers. #Citizens spontaneously condolences to Yuan Longping# Lhongwang's Weibo video				Citizens express their condolences to Yuan Longping	989	358	38647	2021-05-23 13:12:00	Weibo video number		http://f.video.weibocdn.com/ZwXWS8bPlx07MSFY8Ekw010412007g8E0E010.mp4?label=mp4_ld&template=360x640.24.0&trans_finger=81b11b8c5ffb62d33ceb3244bdd17e7b&ori=0&ps=1BVp4ysnknHVZu&Expires=1634316222&ssig=bTsWgSNxgc&KID=unistore,video
4640480000000000	KgZ6opjuM	2803301701	People's Daily	[#和下雨梦 Let’s continue to work hard#] "In the future, we will never waste food and do scientific research. You have to believe me, I will do it." Jiujiang, Nanjing, Chongqing, Changsha, in Yuan Longping's hometown, in Yuan Longping's hometown. Where they used to study, live and work, they have something to say to Yuan Longping and take the baton, "trying to be a little seed of improvement". L Peop…				We will continue to work hard to enjoy the cool dream	6300	1598	38559	2021-05-24 20:46:00	Weibo video number		http://f.video.weibocdn.com/ukAm1uXOlx07MUMXx0Uo01041200fRQA0E010.mp4?label=mp4_ld&template=640x360.25.0&trans_finger=40a32e8439c5409a63ccf853562a60ef&ori=0&ps=1BVp4ysnknHVZu&Expires=1634304417&ssig=pMdK6lM593&KID=unistore,video
4639990000000000	KgMoKbiQT	2803301701	People's Daily	[#Aerial PhotographyChangsha Citizens Farewell Yuan Longping Long Team#] On the morning of May 23, at the foot of Mingyang Mountain in Changsha, Hunan, the sorrow and joy returned. Changsha citizens who came spontaneously in the rain lined up in a long line to bid farewell to Yuan Lao. Many people were dressed in black or white, holding yellow flowers and looking solemn. #Academician Yuanlongping…				Aerial photography of Changsha citizens bidding farewell to Yuan Longping's long team, and the remains of Academician Yuan Longping bid farewell	3159	1874	37730	2021-05-23 12:26:00	Weibo video number		http://f.video.weibocdn.com/004cWtLIgx07MSCLJPPW010412003pfl0E010.mp4?label=mp4_ld&template=360x640.24.0&trans_finger=81b11b8c5ffb62d33ceb3244bdd17e7b&ori=0&ps=1BVp4ysnknHVZu&Expires=1634315261&ssig=0WnZXa%2FSwR&KID=unistore,video
4640010000000000	KgMLSfXFe	2656274875	CCTV News	[Netizen#Posting a CD-ROM Photo Commemorating Yuan Longping#: Grandpa Yuan, I obediently ate all the food] I have never met, but I am blessed by him. Today, #How do we say goodbye to Yuan Longping#? Unexpectedly, the CD salutes! Miss Yuan Yuan! @遊谷塔c@Susu is going to go down a hundred this year @小景also pomelo@stupid little good777@build dream divisionkikiki@爱谷小 Pumping @可NIConiOli@view picture @z…			Qiyan Pagoda c, Susu is going to hit a hundred this year, Xiaojing is also a grapefruit, stupid little boy 777, dream builder kikiki, Ai Tuxiao Tuosuo, Ke Ni Ke Ni Oli, check the picture, Zheng Fanteng 89	How do we bid farewell to Yuan Longping to commemorate Yuan Longping	1185	1485	37276	2021-05-23 13:23:00	Weibo weibo.com	['http://ww3.sinaimg.cn/large/002TLsr9ly1gqsaky4lnuj60j60pkjy502.jpg', 'http://ww1.sinaimg.cn/large/002TLsr9ly1gqsaky3x2yj61290edb2902.jpg', 'http://ww1.sinaimg.cn/large/002TLsr9ly1gqsaky3c8nj60j60pkgnx02.jpg', 'http://ww3.sinaimg.cn/large/002TLsr9ly1gqsaky3gamj60mi0u0gt902.jpg', 'http://ww3.sinaimg.cn/large/002TLsr9ly1gqsanu1us9j60u0140npf02.jpg', 'http://ww1.sinaimg.cn/large/002TLsr9ly1gqsaky5v…
4640390000000000	KgWKAaC1o	1682207150	Nanfang Daily	#SouthernRead+#【#Changsha, which has been raining for half a month, has cleared up#! Comrade Yuan Longping's online condolence hall has more than 10 million mourning people online] O In the past few days, Changsha City has been touched too much#yuanlongping's body parting ceremony##yuan Lao's body is covered with a bright red national flag# this morning at 10 o'clock, Yuan Longping's body The far…				Southern Reading+, Changsha, which had been raining for half a month, cleared up. The farewell ceremony for Yuan Longping's body. Yuan Lao was covered with a bright red national flag. The people who came to express their condolences brought air volleyballs to Yuan Lao, and his wife said goodbye to Yuan Longping in tears.	2503	1045	35241	2021-05-24 14:47:00	Weibo video number		http://f.video.weibocdn.com/001Nq0p1gx07MUjLAIaA01041200yRlC0E010.mp4?label=mp4_ld&template=640x360.25.0&trans_finger=6006a648d0db83b7d9951b3cee381a9c&ori=0&ps=1BVp4ysnknHVZu&Expires=1634305569&ssig=lr8j%2FtWEpx&KID=unistore,video
4640500000000000	KgZvpFSjG	1618051664	headline News	[Changsha# Municipal Supervision Bureau responded to Yuan Longping of Hunan restaurant's touch of porcelain#: being processed] On May 24, Changsha, Hunan. In response to a post posted by a restaurant, "Rice is given away in memory of Yuan Longping", netizens questioned the death of Academician Yuan Longping who "touched porcelain". @surging news L surging news Weibo video				The Municipal Supervision Bureau responded to Yuan Longping's touching of porcelain in Hunan restaurant	1161	927	34228	2021-05-24 21:48:00	Weibo video number		http://f.video.weibocdn.com/1NuV9qiBlx07MUQWKYmk01041200hIDY0E010.mp4?label=mp4_ld&template=640x360.25.0&trans_finger=40a32e8439c5409a63ccf853562a60ef&ori=0&ps=1BVp4ysnknHVZu&Expires=1634304407&ssig=omq81qNkYN&KID=unistore,video
4639670000000000	KgE7S0MSs	1887790981	Guangzhou Daily	#We will eat well#[Netizens mourned Yuan Lao: "He wants to wait for us to finish this lunch with peace of mind"]#How should we cherish Yuan Longping# At 13:07 on May 22, Academician Yuan Longping passed away in Changsha, Hunan, at the age of 91 years old. He once said: "The rice bowl must be firmly in the hands of the Chinese people." He has two dreams: "the dream of enjoying the cool under the g…				We will eat well, how should we cherish Yuan Longping, Yuan Longping passed away, the country is unparalleled, heaven also needs food, my lifelong pursuit is to keep everyone away from hunger, I ate up the meal obediently at noon, he wants to wait for us to finish eating with peace of mind This lunch, I am proud to live in the same era as you, Yuan Longping's two dreams	2588	827	33906	2021-05-22 15:22:00	Weibo video number		http://f.video.weibocdn.com/002R498Kgx07MReVobnW0104120046Xz0E010.mp4?label=mp4_ld&template=360x640.24.0&trans_finger=81b11b8c5ffb62d33ceb3244bdd17e7b&ori=0&ps=1BVp4ysnknHVZu&Expires=1634311297&ssig=UNxPnoR3hC&KID=unistore,video
4639690000000000	KgEvi6VxW	2028810631	Sina News	[#Losing four pillars in just three days#] On May 20, 2021, Xia Dezhao, the leader of Chinese ophthalmology medicine, passed away at the age of 104. On May 21, 2021, Yang Boda, the former vice president of the Forbidden City, passed away at the age of 94. On May 22, 2021, Academician Wu Mengchao, the father of hepatobiliary surgery, passed away at the age of 99. On May 22, 2021, Academician Yuan …				Lost four pillars in just three days	10391	2387	32963	2021-05-22 16:20:00	Weibo Publishing Platform Professional Edition	['http://ww4.sinaimg.cn/large/002diGk7ly8gqr9zt4a6gj60fe0k978102.jpg', 'http://ww4.sinaimg.cn/large/002diGk7ly8gqr9zt58i2j60ad08cgnc02.jpg', 'http://ww4.sinaimg.cn/large/002diGk7ly8gqr9zzeapcj60iy0qa0uv02.jpg', 'http://ww2.sinaimg.cn/large/002diGk7ly8gqra09kd78j60fg0aldgs02.jpg']
4640000000000000	KgMx3yJqJ	1887790981	Guangzhou Daily	[#Citizens bid farewell to Academician Yuan Longping#, #花海 in front of the statue of Yuan Longping# is tearful] #The farewell ceremony of Yuan Longping's body will be held tomorrow# After the death of Academician Yuan Longping on May 22, there are constantly students in front of the statue of Yuan Longping of Southwest University in Beibei, Chongqing Come to offer flowers and mourn silently in fr…			Chongqing Radio and Television - 1st Eye	Citizens bid farewell to Academician Yuan Longping, the sea of flowers in front of Yuan Longping's statue, the farewell ceremony for Yuan Longping's body will be held tomorrow, Yuan Longping once dreamed that he was enjoying the shade under the rice ears, Yuan said that his unfulfilled dream will be realized by successors	898	817	32517	2021-05-23 12:46:00	Weibo video number		http://f.video.weibocdn.com/004mnnUIgx07MRQTagQv010412002EC20E010.mp4?label=mp4_ld&template=360x640.24.0&trans_finger=81b11b8c5ffb62d33ceb3244bdd17e7b&ori=0&ps=1BVp4ysnknHVZu&Expires=1634313393&ssig=HpsC4xpFFJ&KID=unistore,video
4640350000000000	KgVJoarqz	1655444627	Xiaoxiang Morning News	【I will eat every meal! #The class teacher brought 150 letters to Grandpa Yuan#] On the morning of May 24th, outside the Mingyang Hall of the Mingyangshan Funeral Home in Changsha City, Liu Yuxia, the class teacher of Class 2025, the first grade of Hunan Guangyi Experimental Middle School, brought 150 letters to the students. Grandpa Yuan's letter. In the first class this morning, some students p…				The head teacher brought 150 letters to Grandpa Yuan, Yin Rongwan's merits are forever, Yuan Longping's body farewell ceremony	709	283	30922	2021-05-24 12:12:00	Weibo video number		http://f.video.weibocdn.com/1b8Khcxvlx07MUdBdYpa010412003H010E010.mp4?label=mp4_ld&template=360x624.24.0&trans_finger=81b11b8c5ffb62d33ceb3244bdd17e7b&ori=0&ps=1BVp4ysnknHVZu&Expires=1634320365&ssig=oXbp2jH7VR&KID=unistore,video
4640850000000000	Kh8LK0yqF	1655444627	Xiaoxiang Morning News	[Tonight#ChangshaHundreds of drones light up Hexia to enjoy the cool dream#] Around 8 pm on the 25th, 520 drones rising from Fujiazhou in Changsha lit up both sides of the Xiangjiang River, slowly drawing a picture in the night sky. The pictures of mourning Yuan Lao have not only the voice and smile of Academician Yuan Longping, but also the beautiful idea of enjoying the cool dream under Hexia. …		Changsha		Hundreds of drones in Changsha light up the cool dream of Hexia, and 520 drones are portraits of Academician Yuan Longping	1980	436	30658	2021-05-25 21:23:00	Android		http://f.video.weibocdn.com/oxhVshdPlx07MWqmFKha010412001GF50E010.mp4?label=mp4_ld&template=360x632.24.0&trans_finger=81b11b8c5ffb62d33ceb3244bdd17e7b&ori=0&ps=1BVp4ysnknHVZu&Expires=1634306477&ssig=ErxjXYZ%2F6J&KID=unistore,video
4641430000000000	KhnNbvRU9	2375086267	Reference News	[#Chinese people can eat melons freely without this grandma#] Chinese people can eat melons freely without the decades of research and dedication of Grandma Wu Mingzhu. She is a classmate of Yuan Longping, and the two have influenced China's melon fields and rice fields respectively. In her more than 50 years of research, she has cultivated 28 high-quality melon species approved by the state, inc…				The Chinese can eat melons freely without this grandma	3415	1159	30077	2021-05-27 11:38:00	Weibo video number		http://f.video.weibocdn.com/siu3hILulx07MYXfR0Y8010412001udY0E010.mp4?label=mp4_ld&template=360x640.24.0&trans_finger=81b11b8c5ffb62d33ceb3244bdd17e7b&ori=0&ps=1BVp4ysnknHVZu&Expires=1634310180&ssig=gqxN4NLf3u&KID=unistore,video
4640070000000000	KgOux3WPF	2618638282	Hunan Daily	#Hunan Provincial Party Committee Secretary Xu Dazhe visits Yuan Longping's family#[Entrusted by Xi Jinping, General Secretary of the CPC Central Committee, State President, and Chairman of the Central Military Commission, Xu Dazhe visits the family of Comrade Yuan Longping and conveys cordial greetings] # Xu Dazhe visits the family of Comrade Yuan Longping# by the General Secretary of the CPC Ce…				Hunan Provincial Party Committee Secretary Xu Dazhe visited Yuan Longping's family, Xu Dazhe visited Yuan Longping's family	1005	1117	29886	2021-05-23 17:46:00	iPhone client	['http://ww2.sinaimg.cn/large/9c153fcagy1gqsi6728omj208y0610tb.jpg']
4639800000000000	KgHjuiH2b	2656274875	CCTV News	[Night Reading丨"#Grandpa Yuan, I obediently ate up my food today#"]#The Republic lost academician Yuan Longping#O "Grandpa Yuan, I obediently ate up my food today"				Grandpa Yuan, I obediently ate all my food today, the Republic has lost Academician Yuan Longping	3309	1830	28869	2021-05-22 23:29:00	Weibo weibo.com
4640470000000000	KgYKZ18Y9	2803301701	People's Daily	【Shh! You listen, # tonight the stars are talking#] "Children, eat well and grow up healthy." - "Yuan Longping" from No. 8117 and "Wu Mengchao Star" No. 17606				The stars are talking tonight	9467	2018	27962	2021-05-24 19:54:00	Weibo weibo.com	['http://ww3.sinaimg.cn/large/0033ImPzly1gqtrhr084jj60u01hc4qp02.jpg']
4639770000000000	KgGGeEoJ3	2028810631	Sina News	[#yuanlongping memorial service will be held the day after tomorrow#] According to Red Star News, according to the staff of Mingyangshan Funeral Home, the memorial service for Yuan Lao will be held the day after tomorrow. Starting at 9:30 tomorrow morning, citizens can enter to pay their respects to Yuan Lao's remains and bid farewell to Yuan Lao at a close distance. L Dahe Daily's Weibo video				Yuan Longping's memorial service will be held the day after tomorrow	618	509	27687	2021-05-22 21:53:00	Weibo video number		http://f.video.weibocdn.com/ybQ52uq9lx07MRs8oQ52010412005RsK0E010.mp4?label=mp4_ld&template=640x360.25.0&trans_finger=40a32e8439c5409a63ccf853562a60ef&ori=0&ps=1BVp4ysnknHVZu&Expires=1634307120&ssig=%2BdR%2F7mnqbE&KID=unistore,video
4639730000000000	KgFtK5ZgK	1649173367	daily economic news	[#Three days lost four pillars of the country#] May 20: #Xia Dezhao#, the leader of Chinese ophthalmology medicine, passed away at the age of 104. May 21: The former deputy director of the Forbidden City, Wenbo Taidou #杨博达# passed away at the age of 94. May 22: "Father of Hepatobiliary Surgery" Academician Wu Mengchao passed away at the age of 99. May 22: Academician Yuan Longping, the "father of…				Lost four pillars of the country in three days, Xia Dezhao, Yang Boda, Wu Mengchao, Yuan Longping	4015	952	27439	2021-05-22 18:49:00	Weibo video number		http://f.video.weibocdn.com/1nBHkqmxlx07MRs9qM5q010412005jdp0E010.mp4?label=mp4_ld&template=640x360.25.0&trans_finger=6006a648d0db83b7d9951b3cee381a9c&ori=0&ps=1BVp4ysnknHVZu&Expires=1634308614&ssig=ss%2BU4HcU4K&KID=unistore,video
4639960000000000	KgLB3FUfa	1682207150	Nanfang Daily	#Changsha Citizens Farewell Yuan Longping in the Rain##The funeral home does not accept the masses to mourn Yuan Longping#【Reluctant to leave Yuan Longping! Changsha Citizens Sending Off Academician Yuan Longping in the Rain] On May 22, Yuan Longping, winner of the Medal of the Republic, academician of the Chinese Academy of Engineering, and "Father of Hybrid Rice" passed away in Changsha at the …				Changsha citizens bid farewell to Yuan Longping in the rain, the funeral home does not accept the masses to mourn Yuan Longping, Weibo Live Channel	193	1068	27384	2021-05-23 10:24:00	Weibo native live broadcast
4639700000000000	KgEIPzbwa	1784473157	China News Network	#小新在Live# [Sorry! "Father of Hybrid Rice" #yuan Longping passed away#, go all the way] "Father of Hybrid Rice", academician of the Chinese Academy of Engineering, winner of the "Medal of the Republic" Yuan Longping, died at 13:07 on May 22 in Changsha at the age of 91 . The reporter bid farewell to Mr. Yuan at the Hunan Hybrid Rice Research Center. #Farewell to the backbone of the country Yuan Lo…				Xiaoxin is on the live broadcast, Yuan Longping dies, bid farewell to Yuan Longping, the backbone of the country	461	2875	27281	2021-05-22 16:53:00	Weibo native live broadcast
4639750000000000	KgFZBpvQp	1639498782	Southern Weekend	[#中南山 Memorial Yuan Longping#] According to @Technology Daily, after Yuan Longping's death, Academician Zhong Nanshan sent a concise and affectionate message of memory: Brother Longping, my best friend! Rest well in heaven. You have already written your thesis on the land of the motherland. When you have time, guide the students to continue the "three departments" research. You are a true and mos…			Science and Technology Daily, Guangzhou Institute of Respiratory Health	Zhong Nanshan mourns Yuan Longping, Zhong Nanshan's team mourns Academician Yuan Longping, Yuan Longping's death, the combination of medical and food care, Zhong Nanshan once persuaded Yuan Longping to stop smoking	1228	158	27238	2021-05-22 20:08:00	Weibo video number		http://f.video.weibocdn.com/002AyFw0gx07MRyvzFMA010412002MFB0E010.mp4?label=mp4_ld&template=360x638.24.0&trans_finger=81b11b8c5ffb62d33ceb3244bdd17e7b&ori=0&ps=1BVp4ysnknHVZu&Expires=1634311692&ssig=OnwrbM8Wuz&KID=unistore,video
4639680000000000	KgEibcXQd	1267454277	Phoenix Weekly	[#yuanlongping passed away# The "father of hybrid rice" is gone, leaving us with endless thoughts] As soon as we arrived in Xiaoman, it was the sowing season of middle rice in the south of the Yangtze River. A grain of rice is sent to the earth, giving birth to the hope of a bumper harvest. However, the old man who had a "dream of enjoying the cool under the grass" all his life and was always cha…				Yuan Longping passed away	1779	581	27043	2021-05-22 15:48:00	Weibo video number		http://f.video.weibocdn.com/nzomIuvSlx07MRbrGaLK01041200kaBr0E010.mp4?label=mp4_ld&template=624x360.25.0&trans_finger=40a32e8439c5409a63ccf853562a60ef&ori=0&ps=1BVp4ysnknHVZu&Expires=1634309479&ssig=BIMhFNdrG%2B&KID=unistore,video
4639770000000000	KgGIjaKo6	1590753120	China's anti-cult	@PeaceTianjin takes criminal coercive measures against a man who made insulting remarks online in response to the death of Academician Yuan Longping. #Man insulting Yuan Lao was taken criminal compulsory measures#			Safe Tianjin	Man Insulted Yuan Lao and Was Taken Criminal Coercive Measures	95	354	26668	2021-05-22 21:58:00	innocence for android	['http://ww1.sinaimg.cn/large/5ed0f760ly1gqrjucx21gj20fr0kcq5a.jpg']
4639760000000000	KgGhTiatV	3937348351	Central Committee of the Communist Youth League	@ Tianjin Internet Police Inspection and Law Enforcement: Take criminal coercive measures against a man who made insulting remarks online in response to the death of Academician Yuan Longping!			Tianjin Internet Police Inspection and Enforcement		762	2269	26325	2021-05-22 20:53:00		['http://ww2.sinaimg.cn/large/004isIazly1gqrhyoi8u9j60fr0kcjub02.jpg']
4639690000000000	KgEBWvCFs	5476386628	Chivalrous Island	[#Netizen Farewell Yuan Longping#] "Some people are so great that we thought they didn't die from death..." "When Grandpa Yuan arrived there, he saw Chairman Mao, Premier Zhou, and martyrs, and he could proudly say to them: China The nation, will not starve anymore!"...#The Republic loses two academicians in one day##Yuan Longping's death#				Netizens bid farewell to Yuan Longping, the Republic lost two academicians in one day, Yuan Longping died	4557	976	26100	2021-05-22 16:37:00	Weibo weibo.com	['http://ww3.sinaimg.cn/large/005YCmkAly1gqri0ngvxzj610u10u16502.jpg', 'http://ww1.sinaimg.cn/large/005YCmkAly1gqri0od57sj610u10uaof02.jpg', 'http://ww2.sinaimg.cn/large/005YCmkAly1gqri0p2fv3j610u10u17u02.jpg', 'http://ww1.sinaimg.cn/large/005YCmkAly1gqri0pnh4rj610u10u4by02.jpg', 'http://ww3.sinaimg.cn/large/005YCmkAly1gqri0qlesqj610u10uwry02.jpg', 'http://ww1.sinaimg.cn/large/005YCmkAly1gqri0ri2…
4640010000000000	KgMRwEMGQ	6217683074	N video	#Changsha tens of thousands of citizens braved the rain to mourn Yuan Longping#[Changsha tens of thousands of citizens braved the rain to mourn Yuan Longping, and the deliverymen changed into black clothes to help out-of-town citizens present flowers] #Yuan Longping's body farewell ceremony will be held tomorrow# On May 23, in Changsha, Hunan, tens of thousands of citizens came to Yu went to Ming…				Tens of thousands of citizens in Changsha mourn Yuan Longping in the rain, and the farewell ceremony for Yuan Longping's body will be held tomorrow	1080	494	25843	2021-05-23 13:37:00	Weibo video number		http://f.video.weibocdn.com/FMcdSrSXlx07MSIzdJJK01041200n9oU0E010.mp4?label=mp4_ld&template=640x360.25.0&trans_finger=40a32e8439c5409a63ccf853562a60ef&ori=0&ps=1BVp4ysnknHVZu&Expires=1634313752&ssig=%2FzQ3wG%2Fdxm&KID=unistore,video
4640300000000000	KgUqv50mt	6357456494	Sure enough video	[#Changsha errand brother helps foreigners send flowers to Yuan Lao#: the sense of ceremony must be completed one by one] On May 23, outside the Mingyangshan funeral home, an errand brother told reporters that the flower orders he received were from Xi'an, Shanghai and other places. The condolences and farewells to Academician Yuan Longping from people all over the country were also passed on to …				The errand brother in Changsha helped foreigners send flowers to Yuan Lao. Changsha was touched too much. Every smoke from the cooking smoke is a nostalgia from the world.	404	383	25662	2021-05-24 08:52:00	Weibo video number		http://f.video.weibocdn.com/GGaH7mm9lx07MTZUD2ne010412005Wcg0E010.mp4?label=mp4_ld&template=700x360.25.0&trans_finger=40a32e8439c5409a63ccf853562a60ef&ori=0&ps=1BVp4ysnknHVZu&Expires=1634318455&ssig=uQBvCzibg1&KID=unistore,video
4640360000000000	KgVORFqtJ	1784473157	China News Network	[#64 Accounts insulting and attacking Yuan Lao were permanently closed#] After Academician Yuan Longping passed away due to illness, Weibo found that some accounts took this opportunity to publish harmful content that insulted and attacked Yuan Lao, causing bad influence. @Weibo administrator said on the 24th that on the basis of the previous handling, according to the complaints of netizens, the…			Weibo administrator	64 accounts were permanently closed for insulting and attacking Mr. Yuan	763	2594	24682	2021-05-24 12:25:00	Weibo weibo.com	['http://ww2.sinaimg.cn/large/001WLsZ7ly1gqteizb433j60j6180gyd02.jpg']
4639770000000000	KgGGXcfoA	3937348351	Central Committee of the Communist Youth League	"Brother Longping, you have written your thesis on the land of the motherland!" After learning of Yuan Longping's death, Academician Zhong Nanshan sent a concise and affectionate message of memory. #Zhong Nanshan mourns Yuan Longping#				Zhong Nanshan mourns Yuan Longping	2393	628	24373	2021-05-22 21:54:00		['http://ww3.sinaimg.cn/large/004isIazly1gqrh18cymnj60m80tdgo702.jpg', 'http://ww2.sinaimg.cn/large/004isIazly1gqrh18q6dwj60qn0imqbf02.jpg']
4640450000000000	KgYlLAd3e	6124642021	Beijing News our video	[#Designing rice spike-shaped fireworks for the memory of Yuan Longping# Company leader: a bunch of rice spikes for thousands of miles] On May 24, a bunch of rice spike-shaped fireworks bloomed in the air. In order to commemorate Academician Longping, a fireworks company in Liuyang specially designed rice spike-shaped sunscape fireworks. The person in charge of the company said, "A bunch of rice …				Design rice spike fireworks in memory of Yuan Longping company, rice spike fireworks, farewell to Academician Yuan Longping from all walks of life	1315	456	24295	2021-05-24 18:52:00	Weibo video number		http://f.video.weibocdn.com/4Fi9HdtOlx07MUF4v1SM010412003uwd0E010.mp4?label=mp4_ld&template=640x360.25.0&trans_finger=6006a648d0db83b7d9951b3cee381a9c&ori=0&ps=1BVp4ysnknHVZu&Expires=1634304027&ssig=B4LPlVKD3q&KID=unistore,video
4640060000000000	KgO2dwD4y	1887790981	Guangzhou Daily	[#Changsha citizens walked 2 kilometers to the funeral home#, #flower shop owner asked reporters to present flowers to Yuan Longping#] #Changsha tens of thousands of citizens braved the rain to mourn Yuan Longping# On May 23, at the intersection of Changsha Mingyangshan funeral home. Despite the light rain, a large number of citizens still went to the funeral home to cherish the memory of Academi…				Changsha citizens walked 2 kilometers to the funeral home. The owner of the flower shop asked reporters to present flowers to Yuan Longping. Tens of thousands of Changsha citizens braved the rain to mourn Yuan Longping. Changsha was so moved that Yuan Huahua could no longer accompany Yuan Longping to listen to the report. Swipe the screen, Changsha's flower takeaway list	426	377	24119	2021-05-23 16:36:00	Weibo video number		http://f.video.weibocdn.com/00340mKZgx07MSURHaGk010412008IRz0E010.mp4?label=mp4_ld&template=640x360.25.0&trans_finger=6006a648d0db83b7d9951b3cee381a9c&ori=0&ps=1BVp4ysnknHVZu&Expires=1634313477&ssig=oL7jZPOZRq&KID=unistore,video
4640390000000000	KgWDzoP4S	2286908003	People's Network	[#Deaf boy running and painting tribute to Yuan Longping#] Wu Guangming, a deaf boy from Chifeng City, Inner Mongolia Autonomous Region @风之子-Runzi Prince Bo is hearing impaired. After learning that Yuan Longping passed away, he ran out of a painting by running and painting. A 10-kilometer portrait of Academician Yuan Longping to express his condolences. Wu Guangming said that Academician Yuan Lon…			Son of the Wind	Deaf boy runs and paints to pay tribute to Yuan Longping	856	558	23987	2021-05-24 14:30:00	Weibo video number		http://f.video.weibocdn.com/m5B8pwD0lx07MUjE75fq010412004YWU0E010.mp4?label=mp4_ld&template=640x360.25.0&trans_finger=40a32e8439c5409a63ccf853562a60ef&ori=0&ps=1BVp4ysnknHVZu&Expires=1634307859&ssig=riYte8Svp9&KID=unistore,video
4639800000000000	KgHr9rHgo	1496814565	cover news	[#Citizens move potted plants to bid farewell to Yuanlao# for a long time unwilling to leave] On May 22, Ms. Wu, a citizen of Changsha, took her family to bid farewell to Academician Yuan Longping. She brought home potted plants. #changsha chrysanthemum has been out of stock# According to the owner of a local flower shop, the local chrysanthemum has been out of stock, and white lily and gypsophil…				Citizens bid farewell to Yuan Lao with potted plants while moving house. Changsha chrysanthemums are out of stock. I want to cry when I swipe Weibo. Citizens bid farewell to Academician Yuan Longping	662	696	23817	2021-05-22 23:48:00	Weibo video number		http://f.video.weibocdn.com/002gpHEWgx07MRNEHK7d0104120064PS0E010.mp4?label=mp4_ld&template=638x360.25.0&trans_finger=40a32e8439c5409a63ccf853562a60ef&ori=0&ps=1BVp4ysnknHVZu&Expires=1634304754&ssig=BOIwmHTGvQ&KID=unistore,video
4639700000000000	KgEKwr20x	2127460165	China Daily	[Changsha citizens bid farewell to Academician Yuan Longping in tears and shouted "Grandpa Yuan, go all the way"] At 4 o'clock this afternoon, a large number of people spontaneously came to Xiangya Hospital of Central South University in Changsha City, Hunan Province to bid farewell to Yuan Longping, and the see-off team spread for several kilometers. The convoy transporting Yuan Longping's body …				Changsha citizens bid farewell to Yuan Longping in the rain	1200	798	23328	2021-05-22 16:58:00	Weibo video number		http://f.video.weibocdn.com/MUQ5GjKqlx07MRlttU5a01041200jHdS0E010.mp4?label=mp4_ld&template=636x360.25.0&trans_finger=40a32e8439c5409a63ccf853562a60ef&ori=0&ps=1BVp4ysnknHVZu&Expires=1634307567&ssig=BGFourz9qO&KID=unistore,video
4640130000000000	KgPQakn23	2803301701	People's Daily	[#Changsha’s brother picks up and condolences passengers for free#] On the 23rd, it was rainy and rainy in Changsha, Hunan. On the same day, some taxi drivers in Changsha organized themselves to transport the people who went to Changsha Funeral Home to express their condolences to Academician Yuan Longping for free without charging a penny for round trips. Netizen: #ChangshaThere are too many mov…				Changsha's brother picks up and condolences passengers free of charge. Changsha is too touched	886	1051	23249	2021-05-23 21:12:00	Weibo video number		http://f.video.weibocdn.com/EAXIqAWDlx07MT4Je5i0010412004SLS0E010.mp4?label=mp4_ld&template=360x632.25.0&trans_finger=6006a648d0db83b7d9951b3cee381a9c&ori=0&ps=1BVp4ysnknHVZu&Expires=1634314989&ssig=7oQzSmTKcK&KID=unistore,video
4640430000000000	KgXHLveS5	7099422177	Ministry of Foreign Affairs Spokesperson's Office	#All circles at home and abroad deeply cherish the memory of Academician Yuan Longping# Zhao Lijian: #He belongs not only to China, but also to the world##follow me at diplomacy##meet with the spokesperson Lanting#@People's VideoL Weibo video of the Ministry of Foreign Affairs Spokesperson's Office			people video	People from all walks of life at home and abroad deeply cherish the memory of Academician Yuan Longping, who belongs not only to China but also to the world. Watch diplomacy with me, and meet the spokesperson in Lanting	887	181	23141	2021-05-24 17:13:00	Weibo video number		http://f.video.weibocdn.com/OTLPhclrlx07MUyjhIgU010412002bQq0E010.mp4?label=mp4_ld&template=360x638.24.0&trans_finger=81b11b8c5ffb62d33ceb3244bdd17e7b&ori=0&ps=1BVp4ysnknHVZu&Expires=1634310283&ssig=Wxl4d5ec4D&KID=unistore,video
4639620000000000	KgCJt5yqT	1887344341	Observer Network	[# Yuan Longping Health Doctor Voice#: Yuan Lao once fell at the hybrid rice research base, causing physical discomfort] At 11:31 am on May 22, a reporter from Hongwang Moment and Yuan Longping, an academician of the Chinese Academy of Engineering and the father of hybrid rice, had health care The doctor contacted him by phone, and the other party told him that "Old Yuan is being treated in the h…				Health doctor Yuan Longping speaks out	758	2903	22760	2021-05-22 11:50:00		['http://ww2.sinaimg.cn/large/707e96d5ly1gqr29diom9j20fa0daq45.jpg']
4640080000000000	KgOxIsch5	5044281310	The Paper	[# Hunan cuisine restaurant is accused of rubbing off on the consumption of hot yuan Yuan Longping#, response: Don't over-interpret] On May 22, Changsha, Hunan. The Hunan cuisine restaurant "Cooking Smoke and Small Stir-fried Yellow Beef" posted a post saying that all the stores were "giving away all rice to commemorate Yuan Longping", causing public outrage. The person in charge of the restauran…				Hunan restaurant is accused of rubbing off on hot consumption Yuan Longping has passed away	217	602	22013	2021-05-23 17:54:00	Weibo video number		http://f.video.weibocdn.com/000L9ajOgx07MSZJygRW01041200k71D0E010.mp4?label=mp4_ld&template=640x360.25.0&trans_finger=40a32e8439c5409a63ccf853562a60ef&ori=0&ps=1BVp4ysnknHVZu&Expires=1634312395&ssig=ZsPmm8wHip&KID=unistore,video
4639730000000000	KgFy2yuLz	2286908003	People's Network	[#中南山 Memorial Yuan Longping#] According to @Technology Daily, after the death of #Yuan Longping#, Academician Zhong Nanshan sent a concise and affectionate reminiscence speech: Brother Longping: My dear friend! Rest well in heaven. You have already written your thesis on the land of the motherland. When you have time, guide the students to continue the "three departments" research. You are a tru…			Science and Technology Daily	Zhong Nanshan mourns Yuan Longping, Yuan Longping passed away	1202	645	21328	2021-05-22 19:00:00	Weibo weibo.com	['http://ww1.sinaimg.cn/large/002uLDeXly1gqrekvboxpj60j60al3zy02.jpg']
4640420000000000	KgXq684HM	1749990115	Beijing Youth Daily	[# Yuan Longping saw Yuan Huahua for the first time scene# Exposure: Grandpa is full of doting eyes and loves to "touch his head to kill"] Last year's May Day holiday, Yuan Longping's grandfather was promoted to shoveling officer. On May 23, Hu Lei, the owner of the pet store, shared the scene of Grandpa Yuan Longping meeting Yuan Huahua for the first time, which was very warm. Hu Lei said that t…				The scene of Yuan Longping meeting Yuan Huahua for the first time, the first meeting between Yuan Lao and Yuan Huahua	2191	701	20968	2021-05-24 16:30:00	Weibo video number		http://gslb.miaopai.com/stream/hemI~I2RLNh~OTZIegKts47cRoT70yNfkWXRsw__.mp4?yx=&refer=weibo_app&vend=weibo&label=mp4_ld&mpflag=16&ori=0&ps=1BVp4ysnknHVZu&Expires=1634308242&ssig=s3ujEtqr9O&KID=unistore,video
4640350000000000	KgVEAk6wD	1767247537	yanghua drama	Dear friends of Yanghua Opera: On May 22, Mr. Yuan Longping, the "Father of Hybrid Rice", academician of the Chinese Academy of Engineering and recipient of the Medal of the Republic, passed away in Changsha, Hunan at the age of 91. The memorial service was held today (May 24th) as a sign of grief, and the live broadcast of the lucky draw for today's "Yanghua version of "A Dream Like a Dream" 9th…					1053	2478	19697	2021-05-24 12:00:00	Weibo weibo.com
4640470000000000	KgYRjaoqT	7303756411	Henan Youth Times	[#Changsha florist was exposed to cheating to buy flowers to condolence netizens#, the same bouquet of flowers was sold to multiple people with replacement cards] According to the revelations on Weibo @changsha Xiaodian, some netizens reported that many people bought flowers for Grandpa Yuan Longping at Meituan Changsha florist In the end, they were all deceived. The same bunch of flowers were re…			Changsha little bit	Changsha flower shop was exposed to cheating to buy flowers to condolence netizens	1350	821	19689	2021-05-24 20:09:00	Weibo video number		http://f.video.weibocdn.com/e5OTFuyJlx07MUKqpBmg010412004lIY0E010.mp4?label=mp4_ld&template=360x640.24.0&trans_finger=81b11b8c5ffb62d33ceb3244bdd17e7b&ori=0&ps=1BVp4ysnknHVZu&Expires=1634306125&ssig=0UvLOANsOw&KID=unistore,video
4640080000000000	KgOGwwjiD	2803301701	People's Daily	#Xi Jinping asks to learn from Comrade Yuan Longping# [Entrusted by Xi Jinping, the Secretary of the Hunan Provincial Party Committee visited Comrade Yuan Longping's family and conveyed cordial greetings] Entrusted by Xi Jinping, General Secretary of the CPC Central Committee, President of the State and Chairman of the Central Military Commission, Xu Dazhe, Secretary of the Hunan Provincial Party…				Xi Jinping asked to learn from Comrade Yuan Longping	1639	1110	19249	2021-05-23 18:15:00	Weibo weibo.com	['http://ww3.sinaimg.cn/large/0033ImPzly1gqsj0yc43dj60dw0dw0xu02.jpg']
4639970000000000	KgLTKjwEk	6004281123	pear video	#yuanlao said that the unfulfilled dream will be realized by someone later#[#Undergraduates who were admitted by Yuan Longping#: #yuanlongping's youngest member#] Academician Yuan Longping, the father of hybrid rice, passed away on May 22. Li Jianwu is the director of the Cultivation Office of the Hunan Hybrid Rice Research Center and the youngest member of Yuan Longping's team. Twelve years ago,…				Yuan Lao said that the unfulfilled dream will be realized in successor. The undergraduate who was admitted by Yuan Longping exceptionally, the youngest member of Yuan Longping's team, revealed the secret of Yuan Longping's team's double-season yield of 3,000 jin per mu.	964	350	19127	2021-05-23 11:10:00	Weibo video number		http://f.video.weibocdn.com/004uYI1tgx07MSys1Hni01041201Bt4J0E010.mp4?label=mp4_ld&template=360x640.25.0&trans_finger=6006a648d0db83b7d9951b3cee381a9c&ori=0&ps=1BVp4ysnknHVZu&Expires=1634318991&ssig=HKSQKrycz6&KID=unistore,video
4641440000000000	Kho4PEUi0	1642512402	China News Weekly	[#Chinese people can eat melons freely without this grandma#] Chinese people can eat melons freely without the decades of research and dedication of #吴明珠grandmother#. She is a classmate of Yuan Longping, and the two have influenced China's melon fields and rice fields respectively. In her more than 50 years of research, she has cultivated 28 high-quality melon species approved by the state, inclu…				Chinese people can eat melons freely without this grandma, grandma Wu Mingzhu	2484	857	19020	2021-05-27 12:21:00	Weibo video number		http://f.video.weibocdn.com/siu3hILulx07MYXfR0Y8010412001udY0E010.mp4?label=mp4_ld&template=360x640.24.0&trans_finger=81b11b8c5ffb62d33ceb3244bdd17e7b&ori=0&ps=1BVp4ysnknHVZu&Expires=1634309582&ssig=NtXiWm4eEP&KID=unistore,video
4639970000000000	KgLRfcGQB	2375086267	Reference News	#yuanhuahuahas not grown up#Yuan Huahua is a cat, adopted by Academician Yuan Longping, Yuan Huahua has not grown up...Yuan Huahua, if you fall asleep under the fragrant rice, will you dream of grandpa? (@Bird Bird Bird Bird-Japanese Liver 30,000) #Yuan Huahua can no longer accompany Yuan Longping to listen to the report#			Bird Bird Bird Bird - Daily Liver 30,000	Yuan Huahua has not grown up yet, Yuan Huahua can no longer accompany Yuan Longping to listen to the report	539	248	19003	2021-05-23 11:03:00	Weibo weibo.com	['http://ww2.sinaimg.cn/large/002AJCr1ly1gqs6fhnq8aj60c80c8jsy02.jpg', 'http://ww2.sinaimg.cn/large/002AJCr1ly1gqs6fw4ugkg60b40c74qr02.jpg']
4639740000000000	KgFOo6Xu8	1887790981	Guangzhou Daily	Guangbao Kuaiju# [Tears, that "post-90s" is still gone! 】When meritorious deeds fall, mountains and rivers share sorrow! Yuan Longping, "Father of Hybrid Rice", academician of the Chinese Academy of Engineering, and winner of the "Medal of the Republic", died at 13:07 on May 22, 2021 in Changsha due to multiple organ failure at the age of 91. On the afternoon of the 22nd, in the WeChat Moments, a…				Guangbao Quick Review, Changsha citizens bid farewell to Yuan Longping in the rain, Yuan Longping passed away, Yuan Lao watched hybrid rice for the last time, and lost four pillars of the country in three days, we will eat well	729	338	18986	2021-05-22 19:40:00	Weibo weibo.com	['http://ww4.sinaimg.cn/large/0023KYFDly1gqrfw7q35aj60go0gogog02.jpg']
4639780000000000	KgGUhbMHq	3937348351	Central Committee of the Communist Youth League	The conversation between Academician Yuan Longping and medical staff during his lifetime was exposed! The first sentence is to ask "How many degrees are today?" "28 degrees." "This will have an impact on the maturity of the third season hybrid rice."				The conversation between Yuan Lao and medical staff before his death was exposed	1356	694	18764	2021-05-22 22:27:00	Weibo video number		http://f.video.weibocdn.com/SMkArgVclx07MREKGIA0010412000Mck0E010.mp4?label=mp4_ld&template=360x640.24.0&trans_finger=81b11b8c5ffb62d33ceb3244bdd17e7b&ori=0&ps=1BVp4ysnknHVZu&Expires=1634308719&ssig=X23NBG60Lh&KID=unistore,video
4639820000000000	KgHTDyNs3	3930024800	Shiba	###How low-key can a person be# My university teacher, Zhu Shiqun from the Chinese Department of Hefei University, in my senior year, he responded to the national call for poverty alleviation and went to a poor village in Anhui to take a temporary post. It has been two years since I graduated, and his three-year poverty alleviation work has just come to an end. But on April 1, 2021, two months be…				How low-key can a person be	314	330	18459	2021-05-23 00:58:00	HUAWEI P30
4639960000000000	KgLy0BgC8	1784473157	China News Network	#Citizens bid farewell to Academician Yuan Longping# [Send farewell to Mr. Yuan! Directly hit the public to mourn Academician Yuan Longping and lay flowers] #小新生活# At 13:07 on May 22, 2021, the 91-year-old "father of hybrid rice" Yuan Longping passed away in Changsha. At present, the body of Academician Yuan Longping is stored in Changsha Mingyangshan Funeral Home. In the condolence hall of the H…				Citizens bid farewell to Academician Yuan Longping, Xiaoxin is broadcasting live	286	1204	18246	2021-05-23 10:16:00	Weibo native live broadcast
4639670000000000	KgDTvoURY	2286908003	People's Network	[#I can't hear Yuan Lao's laughter anymore#] "Chancefavorsthepreparedmind" "Chancefavorsthepreparedmind"...Revisiting Academician Yuan Longping's message to young people, I can no longer hear Yuan Lao Lao's laughter #yuanlongpingdeath#L Weibo video of People's Daily Online				I can no longer hear Yuan Lao's laughter, Yuan Longping passed away	3111	1113	18189	2021-05-22 14:47:00	Weibo video number		http://f.video.weibocdn.com/LYGtyleklx07MRcuZHEQ010412001miE0E010.mp4?label=mp4_ld&template=360x640.24.0&trans_finger=81b11b8c5ffb62d33ceb3244bdd17e7b&ori=0&ps=1BVp4ysnknHVZu&Expires=1634311803&ssig=3TT6poIMXC&KID=unistore,video
4640080000000000	KgOEivx3c	2656274875	CCTV News	#Xi Jinping asks to learn from Yuan Longping# [Entrusted by Xi Jinping, the Secretary of the Hunan Provincial Party Committee visited the family of Comrade Yuan Longping and conveyed cordial greetings] Entrusted by Xi Jinping, General Secretary of the CPC Central Committee, President of the State and Chairman of the Central Military Commission, Xu Dazhe, Secretary of the Hunan Provincial Party Co…				Xi Jinping asks to learn from Yuan Longping	1424	959	17926	2021-05-23 18:10:00	Weibo weibo.com	['http://ww1.sinaimg.cn/large/002TLsr9ly1gqsiqpurccj60u00u07eq02.jpg']
4640520000000000	Kh09tFM1R	2803301701	People's Daily	[#Hello,tomorrow#] At 10:00 this morning, the farewell ceremony for Yuan Longping's body was held in Changsha. "Pour out all the flowers in the city, just for one person", the blossoming flowers express grief and respect. The people of Sri Lanka travel far, and their demeanor will last forever. Since then, even with the fragrance of rice and the smoke of cooking, I can't write enough of my though…				Hello Tomorrow	3057	1484	16710	2021-05-24 23:27:00	Weibo video number		http://f.video.weibocdn.com/ukAm1uXOlx07MUMXx0Uo01041200fRQA0E010.mp4?label=mp4_ld&template=640x360.25.0&trans_finger=40a32e8439c5409a63ccf853562a60ef&ori=0&ps=1BVp4ysnknHVZu&Expires=1634304815&ssig=Tg6bFu8ZRP&KID=unistore,video
4639720000000000	KgFm5wb1r	1699432410	Xinhua	[Tears in the rain say goodbye to Academician Yuan Longping: #The hearing car carries Yuan Lao to take a look at the place where he used to work#] At about 4:10 pm on the 22nd, the body of Academician Yuan Longping woke up from Xiangya Hospital of Central South University and went to Changsha Mingyangshan Funeral Home On the way, the hearse circled around the Hunan Hybrid Rice Research Center whe…				The hearse carried Yuan Lao to take another look at the place where he used to work, this star will never fall	1183	700	16444	2021-05-22 18:30:00	Weibo video number		http://f.video.weibocdn.com/4I8Zjxtclx07MRrOS8Le01041200cwOs0E010.mp4?label=mp4_ld&template=640x360.25.0&trans_finger=40a32e8439c5409a63ccf853562a60ef&ori=0&ps=1BVp4ysnknHVZu&Expires=1634310466&ssig=hBTJRHp311&KID=unistore,video
4640100000000000	KgP8K7U5s	2810373291	Xinhuanet	[#The team mourning Yuan Lao can't see the end in the rain#] On May 23, the day after Yuan Longping, an academician of the Chinese Academy of Engineering and "father of hybrid rice", died, people from all over the country came to Mingyang Mountain in Changsha spontaneously in the rain. The funeral home mourns Yuan Lao. At 10:00 in the morning, the people queuing to enter the funeral home almost f…				The team mourning Yuan Lao in the rain can't see the end, the flower delivery order in Changsha	1211	459	16298	2021-05-23 19:25:00	Weibo video number		http://f.video.weibocdn.com/0yXAXJvUlx07MT6sw5Pa01041200DKyo0E010.mp4?label=mp4_ld&template=640x360.25.0&trans_finger=40a32e8439c5409a63ccf853562a60ef&ori=0&ps=1BVp4ysnknHVZu&Expires=1634314214&ssig=qlO%2By37%2Fg3&KID=unistore,video
4640780000000000	Kh6Men7G3	7360592502	watt video	[#Changsha florist responded to the incident of cheating to buy flowers and condolences to netizens#] On May 24, the farewell ceremony for Yuan Longping's body was held in Changsha. Many netizens who were unable to come to the scene ordered flowers to mourn Mr. Yuan through the takeaway platform. However, one flower shop was exposed to "false shipments". A netizen said that he ordered a bouquet a…			Changsha Du City Floral Fragrance	Changsha flower shop responded to the incident of cheating to buy flowers and condolences to netizens	152	724	16113	2021-05-25 16:19:00	Weibo video number		http://f.video.weibocdn.com/5yRPPfVDlx07MW5sYhVK01041200g8Yl0E010.mp4?label=mp4_ld&template=640x360.25.0&trans_finger=40a32e8439c5409a63ccf853562a60ef&ori=0&ps=1BVp4ysnknHVZu&Expires=1634309396&ssig=6go6pJmxNt&KID=unistore,video
4639700000000000	KgEHWhFPM	1686546714	World Wide Web	#FAO mourn Yuan Lao#[#FAO Director-General mourn Academician Yuan Longping#: My beloved master through the ages! ] Yuan Longping, winner of the "Medal of the Republic", academician of the Chinese Academy of Engineering, director of the National Hybrid Rice Engineering Technology Research Center, and former vice chairman of the Hunan Provincial Political Consultative Conference, died in Changsha a…				The Food and Agriculture Organization of the United Nations pays tribute to Yuan Lao, and the Director-General of the United Nations Food and Agriculture Organization pays tribute to Academician Yuan Longping	478	234	16029	2021-05-22 16:51:00		['http://ww4.sinaimg.cn/large/001Q8zQmly1gqraz99xozj60ty0p5e8102.jpg']
4639980000000000	KgMbLjkEV	2803301701	People's Daily	[#Academician Yuanlongping's body farewell# ceremony will be held tomorrow morning] According to Comrade Yuan Longping's funeral office: Comrade Yuan Longping died at 13:07 on May 22, 2021 in Changsha at the age of 91. It is scheduled to be held at Mingde Hall of Mingyangshan Funeral Home in Changsha City, Hunan Province at 10:00 am on May 24, 2021 (Monday).				The farewell ceremony for the remains of Academician Yuan Longping and the farewell ceremony for the remains of Comrade Yuan Longping	841	1205	15922	2021-05-23 11:54:00	Weibo weibo.com	['http://ww2.sinaimg.cn/large/0033ImPzly1gqs7znu9v3j60j60qqdim02.jpg']
4640060000000000	KgOatBQvF	2858270197	Seven hundred mile rush delivery pancakes	#ChangshaThere are too many moved# On the way to say goodbye to Grandpa Yuan Longping today, it is very touching that there are free bouquets, free masks, free shuttle buses, umbrellas that children and citizens hold for every person standing guard, and those outside the condolence hall. Layers of flowers, in the aerial camera, the contingent of citizens to see them off stretched for three kilome…				Changsha has too much moved	4284	557	15176	2021-05-23 16:56:00		['http://ww2.sinaimg.cn/large/aa5dbdf5ly1gqsgd553qsj20u00snaf1.jpg', 'http://ww3.sinaimg.cn/large/aa5dbdf5ly1gqsgd6byhlj20k02i9axm.jpg', 'http://ww1.sinaimg.cn/large/aa5dbdf5ly1gqsgd5bv27j20u0140wh8.jpg', 'http://ww4.sinaimg.cn/large/aa5dbdf5ly1gqsgha27zoj21a10ovn2l.jpg', 'http://ww3.sinaimg.cn/large/aa5dbdf5ly1gqsgha8n4uj20rs0z9dr9.jpg', 'http://ww2.sinaimg.cn/large/aa5dbdf5ly1gqsghah04tj20rs1hx…
4639740000000000	KgFUKCX27	1887790981	Guangzhou Daily	【Hopefully this year! #yuanlongpinglast birthday wish#] At 13:07 on May 22, 2021, Academician Yuan Longping passed away in Changsha, Hunan at the age of 91. In September 2020, Yuan Longping told everyone at his 90th birthday party that his wish is to produce 1,500 kilograms per mu of third-generation hybrid rice in two seasons. "(Third-generation hybrid rice for two seasons) yields 3,000 jin per …				Yuan Longping's last birthday wish, we will have a good meal, Yuan Longping was still concerned about the growth of rice when he was dying, the three bunches of rice at the entrance of Xiangya Hospital, Yuan Lao looked at hybrid rice for the last time	1054	223	15027	2021-05-22 19:56:00	Weibo weibo.com	['http://ww3.sinaimg.cn/large/0023KYFDgy1gqrganv4pqj60qo160h1m02.jpg', 'http://ww4.sinaimg.cn/large/0023KYFDgy1gqrgao26gij60qo1604qp02.jpg', 'http://ww3.sinaimg.cn/large/0023KYFDgy1gqrganxlz8j60qo160x0f02.jpg', 'http://ww2.sinaimg.cn/large/0023KYFDgy1gqrganyw0sj60qo1604qp02.jpg', 'http://ww1.sinaimg.cn/large/0023KYFDgy1gqrganz1qbj60qo160aua02.jpg', 'http://ww1.sinaimg.cn/large/0023KYFDgy1gqrgao1w…
4639780000000000	KgGUWdXcF	1642512402	China News Weekly	[#Man insults Yuan Lao and takes criminal compulsory measures#] On May 22, Tianjin police reported that a man who insulted Academician Yuan Longping online was subject to criminal compulsory measures. On the 22nd, #yuanlongping died#, a netizen made insulting remarks in the circle of friends and caused social impact. After investigation and verification by the police, the netizen is Li Mou (male,…			Emergency call	Man insulted Yuan Lao and was taken criminal coercive measures, Yuan Longping died	186	1596	14879	2021-05-22 22:29:00	Weibo video number		http://f.video.weibocdn.com/11PVMlESlx07MRGftH84010412006pw30E010.mp4?label=mp4_ld&template=640x360.25.0&trans_finger=6006a648d0db83b7d9951b3cee381a9c&ori=0&ps=1BVp4ysnknHVZu&Expires=1634308521&ssig=qLSjQxewmM&KID=unistore,video
4639730000000000	KgFxOt31C	3937348351	Central Committee of the Communist Youth League	Tears run, Grandpa Yuan Longping once said: Young people and teenagers, you are the future of the motherland... And today, Grandpa Yuan walked into the distance with the seeds of his dreams @Young Hunan L Communist Youth League Central Weibo video			Youth Hunan		1548	590	14832	2021-05-22 18:59:00	Weibo video number		http://f.video.weibocdn.com/pZDNVCAilx07MRa40zLO010412003CrM0E010.mp4?label=mp4_ld&template=360x632.24.0&trans_finger=81b11b8c5ffb62d33ceb3244bdd17e7b&ori=0&ps=1BVp4ysnknHVZu&Expires=1634306967&ssig=5j0zVEo16o&KID=unistore,video
4639710000000000	KgF60hmuc	1744332207	Qianjiang Video	#Yuan Lao said that the unfulfilled dream will be realized by someone in succession#【Precious image! #yuan longping went to zhejiang wuyi in 1999 to inspect video#] In 1999, Yuan Longping came to Wuyi, Zhejiang. The villagers celebrated his 70th birthday with red eggs and a handful of rice ears. As an "honorary citizen" of Wuyi, from 1980 to 2020, Yuan Longping visited Wuyi three times for guidan…				Yuan Lao said that the unfulfilled dream will be realized by someone in succession. Yuan Longping went to Wuyi, Zhejiang in 1999 to inspect the video. Yuan Longping once dreamed that he was enjoying the shade under the rice ears.	658	138	14682	2021-05-22 17:51:00	Weibo video number		http://f.video.weibocdn.com/ydG8KMTdlx07MRp68bPG010412006CJG0E010.mp4?label=mp4_ld&template=360x640.25.0&trans_finger=6006a648d0db83b7d9951b3cee381a9c&ori=0&ps=1BVp4ysnknHVZu&Expires=1634308996&ssig=yLArpillQv&KID=unistore,video
4640780000000000	Kh6KwyL9V	1314608344	morning news	[#Photographed for Yuan Longping for 24 years and saved more than 500 photos#: Yuan Lao likes plaid and striped clothes, and he also likes to pose when taking pictures] Yu Jiagui has been in contact with Yuan Longping since 1997 due to work reasons, and has left more than 500 photos in 24 years . She said that Mr. Yuan likes plaid and striped clothes the most. Before every photo shoot, he will ti…				Taking photos of Yuan Longping for 24 years and saving more than 500 photos, the committee members suggested that the day of Yuan Longping's death should be set as the National Food Saving Day	716	322	13849	2021-05-25 16:15:00	Weibo video number		http://f.video.weibocdn.com/DTnMGUH3lx07MVWFw3fW01041200cuAT0E010.mp4?label=mp4_ld&template=640x360.25.0&trans_finger=40a32e8439c5409a63ccf853562a60ef&ori=0&ps=1BVp4ysnknHVZu&Expires=1634309396&ssig=wcFX7ZLL0v&KID=unistore,video
4640370000000000	KgWkPxnH0	2618638282	Hunan Daily	[Comrade Yuan Longping's farewell ceremony was held in Changsha, Xi Jinping deeply #mourned Yuan Longping's death and expressed his greetings to his family#] Winner of the "Medal of the Republic", the pioneer and leader of China's research and development of hybrid rice, academician of the Chinese Academy of Engineering, National Hybrid Yuan Longping, director of the Rice Engineering Technology R…				Mourning Yuan Longping's death and expressing greetings to his family	1263	1430	13809	2021-05-24 13:44:00	iPhone client	['http://ww4.sinaimg.cn/large/9c153fcagy1gqtgt4aazbj20wi0je446.jpg']
4639770000000000	KgGE5DTwB	1682207150	Nanfang Daily	[Old Yuan, go slowly! Changsha citizens bid farewell to Academician Yuan Longping at night] On May 22, the "father of hybrid rice" #yuan longping passed away at the age of 91. In the evening, the body of the academician was sent to Changsha Mingyangshan Funeral Home. At about 9 o'clock in the night, a large number of citizens still spontaneously went to the funeral home to lay flowers in memory o…				Yuan Longping passed away, Weibo Live	179	1610	13728	2021-05-22 21:47:00	Weibo native live broadcast
4639710000000000	KgF96kqkz	2355658474	Chongqing Communist Youth League	#yuanlao looked at hybrid rice for the last time# At 16:00 on the 22nd, the body of Academician Yuan Longping was raised from Xiangya Hospital, and the hearse went around the Hunan Hybrid Rice Research Center for a week, asking Yuan Lao to take another look at the hybrid rice...# Yuan Lao returned to the place where he struggled # (Xinhua Daily Telegraph) L Chongqing Communist Youth League's Weib…		chongqing		The last time Yuan Lao looked at hybrid rice, Yuan Lao returned to the place where he struggled	701	104	13337	2021-05-22 17:58:00	Weibo video number		http://f.video.weibocdn.com/0046rjmPgx07MRpCENkr010412003qwT0E010.mp4?label=mp4_ld&template=360x640.24.0&trans_finger=81b11b8c5ffb62d33ceb3244bdd17e7b&ori=0&ps=1BVp4ysnknHVZu&Expires=1634307556&ssig=YvddYRwbKY&KID=unistore,video
4639730000000000	KgFrVc9MV	2286908003	People's Network	[#3Account insult attack Yuan Longping was suspended for one year#] According to @Weibo administrator on the 22nd, the website found that some accounts published and spread rumors, insults and attacks against heroic heroes, which caused bad social impact. In this regard, according to the "Weibo Community Convention" and other relevant regulations, the website has made the following account involv…			Weibo administrator, Apicort has not happened yet, painter Jiang Linyin, IShtaRose	3 Accounts Insulted and Attacked Yuan Longping and Was Suspended for One Year	511	1624	12747	2021-05-22 18:45:00	Weibo weibo.com	['http://ww1.sinaimg.cn/large/002uLDeXly1gqrdnp2y13j60mu0eu0us02.jpg']
4639790000000000	KgH7qlW0F	1784473157	China News Network	#We must listen to Grandpa Yuan's words# Eat well and grow up well. (@yuanzhi wants to be a schoolmaster painting) #must listen to the words of grandpa yuanlongping#			Yuan Zhi wants to be a scholar	We have to listen to Grandpa Yuan, we have to listen to Grandpa Yuan Longping	1271	472	12717	2021-05-22 23:00:00	Weibo weibo.com	['http://ww1.sinaimg.cn/large/001WLsZ7ly1gqrgbge5ugj60u01hcnpk02.jpg']
4639800000000000	KgHglf1O5	1761616742	Yunnan Communist Youth League	[#Academician Yuan Longping's photo when he was young#] Yuan Longping once sent a message to young people: "Knowledge is the foundation, and sweat needs to be practiced. Inspiration is a spark of thought, and everyone has a spark of thought. Don't give it up. Chancefavors the prepared mind!"				Photos of Academician Yuan Longping when he was young	1101	146	12481	2021-05-22 23:22:00		['http://ww4.sinaimg.cn/large/69002366ly1gqrm097tvmj20hs0apq48.jpg', 'http://ww1.sinaimg.cn/large/69002366ly1gqrm09sw44j20hs0bbwfe.jpg', 'http://ww2.sinaimg.cn/large/69002366ly1gqrm0a6zjlj20dw0a7t9o.jpg', 'http://ww4.sinaimg.cn/large/69002366ly1gqrm09i36pj20hs0tjgnj.jpg', 'http://ww2.sinaimg.cn/large/69002366ly1gqrm51ikchj20dw0ac3z5.jpg', 'http://ww1.sinaimg.cn/large/69002366ly1gqrm51wbonj20b408g…
4640420000000000	KgXxo0Zi6	2803301701	People's Daily	[#Ministry of Foreign Affairs said Yuan Longping's death was a huge loss for China and the world#: # Zhao Lijian said Yuan Longping's dream will become a reality#] On the 24th, Foreign Ministry spokesman Zhao Lijian said that Yuan Longping, a famous Chinese scientist, recipient of the Medal of the Republic, and academician of the Chinese Academy of Engineering After his death, people from all wal…				The Ministry of Foreign Affairs said that Yuan Longping's death was a huge loss to China and the world, and Zhao Lijian said that Yuan Longping's dream will definitely become a reality	1133	740	12220	2021-05-24 16:47:00	Weibo video number		http://f.video.weibocdn.com/e3VIb5lnlx07MUwt1z4c010412002pbN0E010.mp4?label=mp4_ld&template=360x640.24.0&trans_finger=81b11b8c5ffb62d33ceb3244bdd17e7b&ori=0&ps=1BVp4ysnknHVZu&Expires=1634305749&ssig=PxaKdGSv6G&KID=unistore,video
4640380000000000	KgWlDy6rw	1784473157	China News Network	[#Deaf boy ran out a portrait of Yuan Longping#]# Deaf boy draws Yuan Longping with a running track# On the 22nd, Wu Guangming, a deaf boy in Chifeng City, Inner Mongolia Autonomous Region, after learning of the death of Academician Yuan Longping, painted by running , ran a 10-kilometer portrait of Academician Yuan Longping to express his condolences. In the afternoon of the same day, Wu Guangmin…				A deaf boy ran a portrait of Yuan Longping, a deaf boy drew Yuan Longping with a running track	636	441	12185	2021-05-24 13:46:00	Weibo video number		http://f.video.weibocdn.com/m5B8pwD0lx07MUjE75fq010412004YWU0E010.mp4?label=mp4_ld&template=640x360.25.0&trans_finger=40a32e8439c5409a63ccf853562a60ef&ori=0&ps=1BVp4ysnknHVZu&Expires=1634304943&ssig=ZcU3FWDmOB&KID=unistore,video
4639620000000000	KgCH00zti	1496814565	cover news	#Secretary refutes rumors of Yuan Longping's death# [Forward! #楊國家元隆平#] On the 22nd, the secretary of Academician Yuan Longping refuted the rumor that the news about Yuan Longping's death on the Internet was untrue, "He is ill and is in the hospital." According to Zongxiang News, the Propaganda Department of the Hunan Provincial Party Committee responded, "Yuan Longping Academician passed away" i…				The secretary refuted the rumor of Yuan Longping's death and prayed for Yuan Longping, the secretary said that Yuan Longping is currently in the hospital, and the news of Yuan Longping's death is false	673	963	11960	2021-05-22 11:43:00	Weibo video number		http://f.video.weibocdn.com/001UbDQZgx07MQZ5lYcT0104120016aV0E010.mp4?label=mp4_ld&template=360x640.24.0&trans_finger=81b11b8c5ffb62d33ceb3244bdd17e7b&ori=0&ps=1BVp4ysnknHVZu&Expires=1634312505&ssig=7Bp1cdy6VO&KID=unistore,video
4640000000000000	KgMEBDna3	1699432410	Xinhua	[#Academician Yuan Longping's farewell ceremony will be held at 10:00 on the 24th#] The farewell ceremony for the remains of Academician Yuan Longping, the "Father of Hybrid Rice" and recipient of the "Medal of the Republic", will be held at 10:00 am on May 24, 2021 (Monday). It was held in Mingde Hall of Mingyangshan Funeral Home in Changsha City, Hunan Province. Comrade Yuan Longping passed awa…				The farewell ceremony for the remains of Academician Yuan Longping was held at 10:00 on the 24th, Yuan Longping passed away	1535	778	11937	2021-05-23 13:05:00	Weibo weibo.com	['http://ww2.sinaimg.cn/large/001R0E0aly1gqsa2fzfefj60rs0rsqi202.jpg']
4639710000000000	KgF7wwY28	3173633817	CGTN	[#United Nations Food and Agriculture Organization issued a document in memory of Yuan Longping#: Master through the ages! ] Mr. Yuan Longping, the father of hybrid rice, died of illness at 13:07 today at the age of 91. Qu Dongyu, Director-General of the Food and Agriculture Organization of the United Nations, issued a message in memory of Yuan Longping: "Hybrid rice for a lifetime of cultivation…			FAO	The Food and Agriculture Organization of the United Nations issued a document in memory of Yuan Longping	149	1347	11895	2021-05-22 17:54:00	Weibo weibo.com	['http://ww3.sinaimg.cn/large/bd29cf19gy1gqrct3ie91j20u010nwnt.jpg']
4639780000000000	KgGU4aBwX	1655444627	Xiaoxiang Morning News	#Yinrongwan in exploits forever# [The owner of the small shop has cut Yuan Longping's hair for 18 years: he just cut his hair before leaving Sanya last winter, and agreed to see him in a month, but he didn't wait for him] On May 22, "Hybrid Rice Father, Yuan Longping, academician of the Chinese Academy of Engineering and recipient of the "Medal of the Republic", died in Changsha, Hunan at the age…		Changsha		Yin Rongwan's merits will last forever, Yuan Longping has been cutting his hair in the roadside shop for many years, Yuan Longping died	499	182	11880	2021-05-22 22:27:00	Weibo video number		http://f.video.weibocdn.com/zm5NDvmMlx07MRI3GnOE01041200sWZ90E010.mp4?label=mp4_ld&template=624x360.25.0&trans_finger=40a32e8439c5409a63ccf853562a60ef&ori=0&ps=1BVp4ysnknHVZu&Expires=1634308719&ssig=XpMJqf2EfV&KID=unistore,video
4640150000000000	KgQqJkbj4	2803301701	People's Daily	[#Suzhou a man insulted Yuan Longping was taken criminal compulsory measures#] According to @gusu public security, on the 22nd, the Suzhou public security organ found that a netizen "painter Jiang Linyin" published insulting remarks on Weibo, causing bad social impact. After investigation and verification, the netizen is Jiang (male, 31 years old, from Gansu). On the evening of May 22, the public…			Suzhou Public Security	A Suzhou man who insulted Yuan Longping was taken criminal coercive measures	429	1844	11765	2021-05-23 22:42:00	Weibo weibo.com	['http://ww4.sinaimg.cn/large/0033ImPzly1gqsqqdzakdj60ww0pa7cl02.jpg']
4639990000000000	KgMjg6Rj8	1496814565	cover news	【I'm so sorry! #Aerial PhotographyChangsha Citizens 3 Mile Long Team to Send Yuan Lao#] On the morning of May 23, at the foot of Mingyang Mountain, sadness and joy returned. Tens of thousands of Changsha citizens who came spontaneously in the rain, holding flowers and looking solemn, lined up to bid farewell to Mr. Yuan. The reporter estimated through aerial video that the farewell queue stretche…				Aerial photography of Changsha citizens in a 3-mile long line to send off Mr. Yuan. The farewell ceremony for Yuan Longping's body will be held tomorrow. Yuan Longping once dreamed that he was enjoying the shade under the ears of rice.	835	297	11549	2021-05-23 12:12:00	Weibo video number		http://f.video.weibocdn.com/004cWtLIgx07MSCLJPPW010412003pfl0E010.mp4?label=mp4_ld&template=360x640.24.0&trans_finger=81b11b8c5ffb62d33ceb3244bdd17e7b&ori=0&ps=1BVp4ysnknHVZu&Expires=1634316275&ssig=2Uhgb2RJfP&KID=unistore,video
4639750000000000	KgG83on8E	1618051664	headline News	[#Netizens insulted Yuan Longping was taken criminal compulsory measures#] On May 22, 2021, the news media reported the death of Yuan Longping, the "father of hybrid rice", academician of the Chinese Academy of Engineering and winner of the "Medal of the Republic". After receiving reports from the masses, a netizen "winner is king" made insulting remarks in the WeChat Moments, causing bad social …			Safe Tianjin	A netizen who insulted Yuan Longping was taken criminal coercive measures, and a man who insulted Yuan Lao was subject to criminal coercive measures	593	1450	11544	2021-05-22 20:28:00	Weibo Publishing Platform Professional Edition	['http://ww3.sinaimg.cn/large/001Lvb9uly8gqrh82inlkj60fr0kctip02.jpg']
4640520000000000	Kh06u5FHA	1887790981	Guangzhou Daily	[Farewell to Yuan Longping, someone said: No matter how far away, I have to come back and say goodbye to him] #小达索# The father holds his son, the daughter holds the hands of the elderly parents, the blind man knocks on the blind cane, disabled People in wheelchairs... Everyone went to the Mingyang Mountain Funeral Home to mourn Academician Yuan Longping, the winner of the "Medal of the Republic" …				Xiao Dao Sui after the Weibo name, his wife tears goodbye to Yuan Longping	1063	376	11482	2021-05-24 23:19:00	Weibo video number		http://f.video.weibocdn.com/sX8b49XSlx07MUXsKKa401041200wfjM0E010.mp4?label=mp4_ld&template=640x360.25.0&trans_finger=40a32e8439c5409a63ccf853562a60ef&ori=0&ps=1BVp4ysnknHVZu&Expires=1634305029&ssig=xu1E%2BddI5%2F&KID=unistore,video
4640470000000000	KgYGzF2wJ	1699432410	Xinhua	[Vote: #合云Memory Yuan Longping# Send Yuan Longping a ride] Today, the farewell ceremony for Yuan Longping's body was held in Changsha, Hunan. Xinhua News Agency's Weibo has selected some netizens' comments. At this moment, which sentence do you think can best express your mood? Please leave a message in the comment area if you send your condolences. #yuanlao goes all the way#, I will always remem…				Let's mourn Yuan Longping together, Yuan Lao goes well all the way	359	199	11358	2021-05-24 19:43:00	Weibo weibo.com
4639780000000000	KgGJvDtxv	2810373291	Xinhuanet	#新华有新说#[#farewell to the national scholar#] Today, two academicians Yuan Longping and Wu Mengchao left us. Xinhuanet invited guests to talk about the two academicians in their minds. Let us pay tribute to the two academicians. Tonight, you are the brightest star in the sky. Xinhuanet's Weibo live broadcast				Xinhua has a new saying, bid farewell to the countrymen	986	4388	11305	2021-05-22 22:01:00	Weibo live broadcast platform
4639720000000000	KgFpvqvtE	3266943013	CCTV	[CCTV Online Commentary | Double Stars and Fallen Ladders Should Endeavour] Today is a sad day. Yuan Longping and Wu Mengchao, two giants in the scientific world, passed away due to illness. As the "Father of Hybrid Rice", Yuan Longping fought for the Chinese people's food all his life, devoted his life to promoting the technological innovation of hybrid rice, and created miracles of food product…				Yuan Longping's death, Wu Mengchao's death, sad farewell to two stars in one day	2038	724	11300	2021-05-22 18:39:00	360 Safe Browser
4640030000000000	KgNk2k2E1	1699432410	Xinhua	[#Netizens collectively mourn Yuan Longping and Wu Mengchao#] Eat all the rice, cherish the food, take good care of yourself... Netizens used various ways to bid farewell to Mr. Yuan Longping and Wu Mengchao. Although the body can not be, but the heart is with. Let us forward Weibo together, light up the little white flowers, condolence to the two gentlemen, mourn and cherish! #Yuan Longping's de…				Netizens collectively mourn Yuan Longping and Wu Mengchao, Yuan Longping passed away, Wu Mengchao passed away	2798	789	10943	2021-05-23 14:47:00	Weibo weibo.com	['http://ww2.sinaimg.cn/large/001R0E0aly1gqsd0kkaotj60ku112gs102.jpg']
4640470000000000	KgYJfedgU	7211561239	CCTV	#yuanlao and yuanhuahua's first meeting#[#There is also Yuanhuahua in the dream under the rice#] Yuan Huahua is a kitten adopted by Academician Yuan Longping on May 1st, 2020. Yuan Lao can't put it down, and he has often accompanied him since then. Listen to various work reports with Yuan Lao. Today, #yuanhuahua can no longer accompany Yuan Longping to listen to the report#. (CCTV account: Sannon…				The first meeting between Yuan Lao and Yuan Huahua, Yuan Huahua is still in the dream under Daohe, Yuan Huahua can no longer accompany Yuan Longping to listen to the report	1204	488	10778	2021-05-24 19:49:00	Weibo video number		http://f.video.weibocdn.com/Tx68J4YWlx07MUJ2Jzz20104120061r10E010.mp4?label=mp4_ld&template=640x360.25.0&trans_finger=40a32e8439c5409a63ccf853562a60ef&ori=0&ps=1BVp4ysnknHVZu&Expires=1634304013&ssig=cCZJU8UgyA&KID=unistore,video
4641200000000000	KhhPlhGCP	2810373291	Xinhuanet	#The sea rice planted by Yuan Longping took root in Xinjiang#[rice][#The sea rice next to the desert began to plant seedlings#, did you see Mr. Yuan? ] Recently, in the demonstration base for improving saline-alkali land in Yuepuhu County, Kashgar, Xinjiang, next to the Taklimakan Desert, agricultural mechanics are operating mechanized equipment to transplant rice. In 2018, the team of Academicia…				The sea rice planted by Yuan Longping took root in Xinjiang, and the sea rice next to the desert began to be transplanted	567	299	10688	2021-05-26 20:27:00	Weibo video number		http://f.video.weibocdn.com/OaB8NbZVlx07MXXnZDvW01041200qbdU0E010.mp4?label=mp4_ld&template=640x360.25.0&trans_finger=6006a648d0db83b7d9951b3cee381a9c&ori=0&ps=1BVp4ysnknHVZu&Expires=1634304788&ssig=JtL1VVqiMn&KID=unistore,video
4640140000000000	KgQ9PzAVr	1975531243	Suzhou Public Security	[Police Information] On May 22, 2021, Yuan Longping, the "Father of Hybrid Rice", academician of the Chinese Academy of Engineering, and winner of the "Medal of the Republic" passed away. An online inspection by the Suzhou Public Security Bureau found that a netizen named "painter Jiang Linyin" posted insulting remarks on Weibo, causing a bad social impact. After investigation and verification, t…					1156	2392	10622	2021-05-23 22:00:00	iPhone client	['http://ww4.sinaimg.cn/large/75c036ebly1gqsp2v9hu8j20ks08xaah.jpg']
4640790000000000	Kh7ehgZkG	1703371307	Beijing Evening News	#The flower shop involved denies cheating to buy flowers and condolences to netizens#[#Netizens said that the flowers purchased online to pay tribute to Yuan Lao were not delivered#, and the returned pictures received by three customers were actually the same bunch of flowers] In order to mourn Mr. Yuan Longping, on May 23 In the evening, Ms. Pan, who lives in Chaoyang District, Beijing, bought a…			Beijing Evening News	The flower shop involved denied cheating to buy flowers to condolence netizens. Netizens said that flowers bought online to pay tribute to Yuan Lao were not delivered. Changsha flower shop was exposed to cheating to buy flowers to express condolence to netizens	76	474	10564	2021-05-25 17:28:00	Weibo weibo.com	['http://ww3.sinaimg.cn/large/001RhaGLgy1gqusj5k6f2j60tz1sxdiq02.jpg', 'http://ww2.sinaimg.cn/large/001RhaGLgy1gqusja5ksrj60qo1lpq6b02.jpg', 'http://ww1.sinaimg.cn/large/001RhaGLgy1gqusje13uoj60qo1lqdij02.jpg', 'http://ww2.sinaimg.cn/large/001RhaGLgy1gqusjj68n5j60qo1lptds02.jpg', 'http://ww1.sinaimg.cn/large/001RhaGLgy1gqusjn1ll8j60qo1lpn3w02.jpg']
4640450000000000	KgYhi6aRx	1703371307	Beijing Evening News	[Salute to the backbone of the country! #College students use leaf carvings to remember Yuan Longping#] On May 22, the "father of hybrid rice" Academician Yuan Longping passed away, and the whole country was mourned. #Madam Tears farewell to Yuan Longping#, netizens # use Daoxiang to sing the thoughts of Yuan Longping's grandfather#. Liu Qi, a third-year student in Jiangsu, was very sad, so he th…				College students use leaf carvings to cherish Yuan Longping's memory, and their wives say goodbye to Yuan Longping in tears, and use rice incense to sing their thoughts for Yuan Longping's grandfather	675	161	10445	2021-05-24 18:41:00	Weibo video number		http://f.video.weibocdn.com/ZfikZyOtlx07MUE1U0bC01041200can30E010.mp4?label=mp4_ld&template=640x360.25.0&trans_finger=6006a648d0db83b7d9951b3cee381a9c&ori=0&ps=1BVp4ysnknHVZu&Expires=1634304663&ssig=PS2eixflKA&KID=unistore,video
4639770000000000	KgGHciAVF	1702771281	WWF World Wildlife Fund	Deep condolences, only actions to commemorate and repay! #yuanlongping is still concerned about the growth of rice when he is in critical condition##saving food 1/3#				Yuan Longping was still concerned about the growth of rice when he was critically ill and saved food for 1/3	3249	1575	10442	2021-05-22 21:55:00		['http://ww3.sinaimg.cn/large/657e3a51ly1gqrjjjoxu7j20u015yq74.jpg']
4640150000000000	KgQoIjvwV	1851599157	E-commerce Brand News	On the day of Yuan Longping's death, he still brought goods live and was sprayed by netizens @罗永豪: This is 100% moral kidnapping! What do you think?			Luo Yonghao		41	1142	10426	2021-05-23 22:37:00	Weibo weibo.com	['http://ww2.sinaimg.cn/large/6e5d2935ly1gqsqlihx5hj20g70t5121.jpg']
4639940000000000	KgL4Z0iAg	5044281310	The Paper	[Mourning farewell to Academician Yuan Longping in many places, Grandpa Yuan went well all the way! ] On the evening of May 22, in front of Changsha Mingyangshan Funeral Home, a large number of citizens lined up all night to present flowers to Mr. Yuan. On the morning of May 23, there were still tens of thousands of people who went to present flowers. The hometown of Yuan Longping in De'an, Jiang…					142	1209	10383	2021-05-23 09:05:00	Weibo native live broadcast
4640400000000000	KgWZ1qv1f	1718699234	Sichuan Communist Youth League	On the morning of May 24, the farewell ceremony for Yuan Longping's body was held in Changsha, Hunan Province. Yuan's body was lying in a clump of flowers and cypresses, covered with a bright red national flag. #Yuanlongping's family gave a written thank you speech#L Weibo video of the Sichuan Communist Youth League				Yuan Longping's family gave a written thank you speech	10808	1062	10275	2021-05-24 15:23:00	Weibo video number		http://f.video.weibocdn.com/004z2tAHgx07MUqJu8SI010412002gsX0E010.mp4?label=mp4_ld&template=360x640.24.0&trans_finger=81b11b8c5ffb62d33ceb3244bdd17e7b&ori=0&ps=1BVp4ysnknHVZu&Expires=1634309092&ssig=ageqazXU4f&KID=unistore,video
4639980000000000	KgM4bq1Sj	2827102952	Hubei Daily	【Precious images! #yuanlongping shares his two dreams#] In 2013, Yuan Longping once shared his two dreams with Wuhan University students, "I have two dreams, one is the dream of enjoying the shade under Hexia; the second is the dream of hybrid rice covering the world"... For these two A dream, Yuan Longping devoted his life to the business of hybrid rice. The countryman goes away, and the fragran…				Yuan Longping shared his two dreams. Yuan Longping once dreamed that he was enjoying the shade under the ears of rice. This star will never fall.	646	96	10174	2021-05-23 11:35:00	Weibo video number		http://f.video.weibocdn.com/dRL25kc1lx07MSAdEZYA010412003A3K0E010.mp4?label=mp4_ld&template=360x640.25.0&trans_finger=6006a648d0db83b7d9951b3cee381a9c&ori=0&ps=1BVp4ysnknHVZu&Expires=1634316054&ssig=5DLzVBSlQx&KID=unistore,video
4640450000000000	KgYgghDnf	3203137375	Sichuan Watch	[#Hunan boy designed rice ear fireworks to bid farewell to Yuan Lao#] On May 24, Liling, Hunan. A group of people designed rice spike-shaped fireworks in memory of Academician Yuan Longping. He said that he wanted to commemorate him with the image of Rice Sui, the lifelong memory of Grandpa Yuan. (Sichuan Observation, KW) L Sichuan Observation's Weibo video # Rice Ear Fireworks#				Hunan guys designed rice ear fireworks to bid farewell to Yuan Lao, rice ear fireworks	686	191	10159	2021-05-24 18:38:00	Weibo video number		http://f.video.weibocdn.com/Y1y7uy9Wlx07MUE8JBN6010412001TVB0E010.mp4?label=mp4_ld&template=360x640.25.0&trans_finger=6006a648d0db83b7d9951b3cee381a9c&ori=0&ps=1BVp4ysnknHVZu&Expires=1634304874&ssig=6RZ3mCXbjN&KID=unistore,video
4640150000000000	KgQttgUgh	2656274875	CCTV News	[Night Reading丨Today's meal, tears came down after eating and eating] From now on, every year "the fragrance of rice flowers says a good year", it is all about you. Three meals a day, forever missed! # Sending farewell to the backbone of the country Yuanlongping#O today's meal, I ate and ate tears and came down				Farewell to Yuan Longping, the backbone of the country	1739	855	9994	2021-05-23 22:49:00	Weibo weibo.com
4639700000000000	KgEGXqscP	1700087532	Sanxiang Metropolis Daily	["Grandpa Yuan is going well all the way!"#Changsha Citizens Weeping Farewell to Yuan Longping in the Rain#]#Changsha Civic Hospital Tears Yuan Longping##My whole life is dreaming of enjoying the shade under Hexia# At about 4 pm on May 22, after Academician Yuan Longping passed away, Citizens of Changsha spontaneously came to Xiangya Hospital of Central South University, gathered on both sides of…				Changsha citizens weeping to bid farewell to Yuan Longping in the rain, Changsha Municipal Hospital tearfully bid farewell to Yuan Longping, dreaming of enjoying the cool breeze all their lives	1138	476	9948	2021-05-22 16:49:00	Weibo video number		http://f.video.weibocdn.com/J9ZiJI8Nlx07MRkRuZmg01041200kQTg0E010.mp4?label=mp4_ld&template=624x360.25.0&trans_finger=40a32e8439c5409a63ccf853562a60ef&ori=0&ps=1BVp4ysnknHVZu&Expires=1634308801&ssig=5ZjVbCFivj&KID=unistore,video
4640300000000000	KgUtmoMmy	5044281310	The Paper	[Repost on Weibo, light up the rice tag, and send Yuan Laoyi a journey together #Comrade Yuan Longping's body farewell ceremony was held#] On May 24, the farewell ceremony for the body of Academician Yuan Longping, the winner of the "Father of Hybrid Rice" and "Republic Medal", was held in Changsha City It was held in Mingde Hall of Mingyangshan Funeral Home. The reporter will send Yuan Lao anoth…				The farewell ceremony for the remains of Comrade Yuan Longping was held	897	1549	9938	2021-05-24 08:59:00	Weibo native live broadcast
4639670000000000	KgDTl1fyH	1672519561	Mammoth News	#What do you remember about Yuan Lao#[Guo Shi Wushuang! #yuan longping has two food dreams#] At 13:07 on May 22, Academician Yuan Longping passed away in Changsha, Hunan at the age of 91. On November 2, 2020, Yuan Longping's team of the third-generation hybrid rice measured an average yield of 911.7 kg per mu of late rice. Hearing the results of the birth test, Yuan Longping was as happy as a chi…			People's Daily	What do you remember about Mr. Yuan? Yuan Longping has two food dreams. My lifelong pursuit is to keep everyone away from hunger.	502	493	9867	2021-05-22 14:47:00	Weibo video number		http://f.video.weibocdn.com/oNMYl7hRlx07HH7ni5EA010412009kSC0E010.mp4?label=mp4_ld&template=640x360.25.0&trans_finger=40a32e8439c5409a63ccf853562a60ef&ori=0&ps=1BVp4ysnknHVZu&Expires=1634312011&ssig=u5Z6g0F0ZB&KID=unistore,video
4640350000000000	KgVLKb1bC	1699432410	Xinhua	[#Yuan Longping's body farewell ceremony was held in Changsha#] On May 24, the farewell ceremony for Yuan Longping's body, the "father of hybrid rice", winner of the "Medal of the Republic" and academician of the Chinese Academy of Engineering, was held at Mingyangshan Funeral Home in Changsha City, Hunan Province. Today, let's send Yuan Lao one last journey, #yuan Lao go all the way#! (Reporters…				The farewell ceremony for Yuan Longping's body was held in Changsha, Yuan Lao went well	1236	622	9785	2021-05-24 12:17:00	Weibo weibo.com	['http://ww2.sinaimg.cn/large/001R0E0aly1gqteazyvddj61900u01ky02.jpg', 'http://ww2.sinaimg.cn/large/001R0E0aly1gqteazw4auj61900u0e8202.jpg', 'http://ww4.sinaimg.cn/large/001R0E0aly1gqteb02wcuj61900u0x6q02.jpg', 'http://ww4.sinaimg.cn/large/001R0E0aly1gqteazzl3xj61900u0kjm02.jpg', 'http://ww2.sinaimg.cn/large/001R0E0aly1gqti1od8q8j61900u0npg02.jpg', 'http://ww3.sinaimg.cn/large/001R0E0aly1gqti1och…
4639800000000000	KgHgUoLsM	3173633817	CGTN	[#Yuan Longping's lifelong wish is to benefit the people of the world#] When academician Yuan Longping answered a reporter's question "why should we develop hybrid rice in Africa" before his death, he said, "One of my lifelong wishes is to benefit the people of the world". In an interview in 2019, Academician Yuan Longping said that the overseas planting area of hybrid rice has reached 7 million …				One of Yuan Longping's lifelong wishes is to benefit the people of the world. Yuan Longping said before his death that he still had two dreams	194	1063	9567	2021-05-22 23:23:00	Weibo video number		http://f.video.weibocdn.com/V4e2A3AFlx07MRLVrlJK010412007jYN0E010.mp4?label=mp4_ld&template=638x360.25.0&trans_finger=40a32e8439c5409a63ccf853562a60ef&ori=0&ps=1BVp4ysnknHVZu&Expires=1634307260&ssig=1%2Fn7LEjPF%2F&KID=unistore,video
4639720000000000	KgFm2xLJM	1700648435	Chengdu Business Daily	#What Grandpa Yuan Longping said#【#Farewell to Mr. Yuan#! We will never forget your words] "The Chinese people's rice bowl must be firmly in their own hands, and we must take it up" "#People are like seeds to be a good seed#, the body, spirit, and emotions are all To be healthy" "I just want all Chinese people to have a full meal and a good meal"... Today, let's review what Grandpa Yuan said toge…				What Grandpa Yuan Longping said, saying goodbye to Lao Yuan, people are like seeds to be a good seed, netizens collectively mourn Yuan Longping	1802	129	9453	2021-05-22 18:30:00		['http://ww4.sinaimg.cn/large/001R5Kltgy1gqrdu9h2pfj60rs0rs77b02.jpg', 'http://ww3.sinaimg.cn/large/001R5Kltgy1gqrduae9brj60rt0rsjvb02.jpg', 'http://ww2.sinaimg.cn/large/001R5Kltgy1gqrdub5nglj60rs0rs78002.jpg', 'http://ww1.sinaimg.cn/large/001R5Kltgy1gqrdubvssej60rs0rsjuc02.jpg', 'http://ww3.sinaimg.cn/large/001R5Kltgy1gqrducms7yj60rt0rs42902.jpg', 'http://ww1.sinaimg.cn/large/001R5Kltgy1gqrdu8sm…
4639960000000000	KgLsQxZb2	2810373291	Xinhuanet	# Funeral Home does not accept the masses to mourn Yuan Longping# [#I want to say something to Yuan Lao#] "The great man is for the country and the people." Yuan Lao has devoted himself to the research of hybrid rice for more than 60 years. He once said: "I have always There are two dreams, one is the dream of enjoying the coolness under the grass, and the other is the dream of hybrid rice coveri…				The funeral home does not accept the masses to mourn Yuan Longping. I want to say something to Mr. Yuan	479	1096	9430	2021-05-23 10:03:00	Weibo weibo.com	['http://ww4.sinaimg.cn/large/0034c2ttly1gqs3t1rwghj60c80gbaaz02.jpg']
4639650000000000	KgDxKvPK0	1910695630	Guangdong Communist Youth League	Yuan Longping, winner of the Medal of the Republic: Make great contributions to my country's food security, agricultural scientific development and world food supply! #yuanlongping passed away#, remembering the Weibo video of the Guangdong Communist Youth League				Yuan Longping passed away	616	263	9383	2021-05-22 13:53:00	Weibo video number		http://f.video.weibocdn.com/004ssKlHgx07MR8Oy55B010412002UHm0E010.mp4?label=mp4_ld&template=360x640.24.0&trans_finger=81b11b8c5ffb62d33ceb3244bdd17e7b&ori=0&ps=1BVp4ysnknHVZu&Expires=1634312615&ssig=2Lc7LV1rFw&KID=unistore,video
4639940000000000	KgL4EnuIg	1644114654	Beijing News	[Forward, farewell to Yuan Lao] #People send off Academician Yuan Longping#According to Academician Yuan Longping's funeral wishes and the current situation of epidemic prevention and control, Changsha Mingyangshan Funeral Home does not arrange to receive the masses to come to mourn. Let's remember and remember Yuan Lao together. #新京报Live##Yuan Longping's death##Weibo Live Station#The Beijing New…			Beijing News	People bid farewell to Academician Yuan Longping	331	1213	9351	2021-05-23 09:04:00	Weibo native live broadcast
4640060000000000	KgO8kBmaS	1699432410	Xinhua	[#If you want to chase such a star#] For the dream of hybrid rice, Yuan Longping immersed his life in the rice fields. The seeds he sowed are now a bountiful harvest. Wu Mengchao once aspired to be the best surgeon. With more than 70 years of medical experience, he has become the pioneer and main founder of liver surgery in my country. The backbone of the country, the role model for our generatio…				If you want to chase such a star, this star will never fall	859	486	9331	2021-05-23 16:51:00	Weibo weibo.com	['http://ww2.sinaimg.cn/large/001R0E0aly1gqsglkx7tbj60ku112q8302.jpg']
4639760000000000	KgGd6jZxD	5044281310	The Paper	[#Man insulted Yuan Lao and was taken criminal compulsory measures#] According to @Safe Tianjin, on May 22, Yuan Longping passed away. After receiving reports from the masses, a netizen "winner is king" made insulting remarks in the WeChat Moments, causing bad social impact. After investigation and verification, the netizen is Li Mou (male, 38 years old) from Jinghai District, Tianjin. At present…			Safe Tianjin	Man Insulted Yuan Lao and Was Taken Criminal Coercive Measures	140	1252	9330	2021-05-22 20:41:00	Weibo video number		http://f.video.weibocdn.com/003hr3Cmgx07MRD9AwUo010412003tRG0E010.mp4?label=mp4_ld&template=640x360.25.0&trans_finger=40a32e8439c5409a63ccf853562a60ef&ori=0&ps=1BVp4ysnknHVZu&Expires=1634309452&ssig=FKIHMttZCb&KID=unistore,video
4640090000000000	KgOW5jiQT	1699432410	Xinhua	#This star will never fall#[#Listen to Yuan Longping's account of the Eight Character Classic of Success#] "Knowledge, sweat, inspiration and opportunity, knowledge is the foundation, sweat must be practiced, the so-called inspiration is the spark of thought..." On May 22, Yuan Longping The academician passed away in Changsha, and the China Association for Science and Technology released a video …				This star will never fall, listen to Yuan Longping's account of the Eight Character Classic	1081	400	9106	2021-05-23 18:54:00	Weibo video number		http://f.video.weibocdn.com/Fd74q1Pzlx07MT4jLx32010412004ilm0E010.mp4?label=mp4_ld&template=640x360.25.0&trans_finger=40a32e8439c5409a63ccf853562a60ef&ori=0&ps=1BVp4ysnknHVZu&Expires=1634312177&ssig=Bl29XZsuya&KID=unistore,video
4639680000000000	KgEka30M1	3514732862	Guangxi Daily	#yuanlongping has an indissoluble bond in guangxi##yuan longping's death#yuan longping and #guangxi# have an indissoluble bond: come! Academician Yuan Longping's workstation was unveiled in this small village in Guangxi! On the morning of October 9, 2019, Academician Yuan Longping, winner of the Medal of the Republic and "Father of Rice", unveiled the Academician Yuan Longping Workstation in Xiao…		Guangxi		Yuan Longping had an indissoluble bond in Guangxi, Yuan Longping died, Guangxi	331	264	9093	2021-05-22 15:53:00	Weibo video number		http://f.video.weibocdn.com/003PFl26gx07MRh0uJjG010412009J5W0E010.mp4?label=mp4_ld&template=640x360.25.0&trans_finger=40a32e8439c5409a63ccf853562a60ef&ori=0&ps=1BVp4ysnknHVZu&Expires=1634308627&ssig=pL6vLYk4Ov&KID=unistore,video
4639680000000000	KgEbj4R7K	1618051664	headline News	【Double Star Falls! # Two national scholars died two minutes apart#] Two winners of the highest national science and technology award passed away two minutes apart this afternoon. At 13:05, #Academician Wu Mengchao, the father of hepatobiliary surgery, passed away#... 13:07, Academician Yuan Longping, the father of hybrid rice, passed away... Mr. Wu Mengchao was 99 years old and Mr. Yuan Longping…			Sichuan Daily	The two national scholars died two minutes apart. Academician Wu Mengchao, the father of hepatobiliary surgery, passed away	3074	1100	8795	2021-05-22 15:31:00	Weibo Publishing Platform Professional Edition	['http://ww2.sinaimg.cn/large/001Lvb9uly8gqr8krt02lj60bg0cm0t802.jpg', 'http://ww1.sinaimg.cn/large/001Lvb9uly8gqr8l1fgo8j60iz0qtab902.jpg', 'http://ww3.sinaimg.cn/large/001Lvb9uly8gqr8lb1t48j60j60pl40x02.jpg', 'http://ww4.sinaimg.cn/large/001Lvb9uly8gqr8lelo07j60j60ofmza02.jpg']
4639660000000000	KgDQSC5Ar	2591595652	Tencent Video	#重Listening to this sentence of Yuan Longping burst into tears# Academician Yuan Longping devoted his life to the cause of rice breeding. "I've seen it with my own eyes." When the reporter asked Mr. Yuan if he would be afraid of such a scene happening again, he firmly replied, "Impossible!" Thank you for making this "impossible" a reality, congrats! #yuanlongpingdeath#L Tencent Video's Weibo video				Re-listening to Yuan Longping's words burst into tears, Yuan Longping passed away	640	565	8782	2021-05-22 14:41:00	Weibo video number		http://f.video.weibocdn.com/xgA7wUGplx07MRc3cZXy010412003ZWc0E010.mp4?label=mp4_ld&template=360x640.24.0&trans_finger=81b11b8c5ffb62d33ceb3244bdd17e7b&ori=0&ps=1BVp4ysnknHVZu&Expires=1634313242&ssig=1LB4ZkWkoV&KID=unistore,video
4640870000000000	Kh96qb5p8	2178873290	Youth Hunan	That year, you laughed like a child. #Photographing for Yuan Longping for 24 years and save more than 500 photos##TuanTuanWatching the world#L Youth Hunan's Weibo video				Taking pictures of Yuan Longping for 24 years, saving more than 500 photos, watching the world in groups	922	393	8763	2021-05-25 22:14:00	Handsome Android		http://f.video.weibocdn.com/ODz6JBbdlx07MWtRrXe8010412001ksv0E010.mp4?label=mp4_ld&template=360x600.24.0&trans_finger=81b11b8c5ffb62d33ceb3244bdd17e7b&ori=0&ps=1BVp4ysnknHVZu&Expires=1634305436&ssig=5dQ4Lll%2Fxz&KID=unistore,video
4639930000000000	KgKJ2xkio	3229962754	Shaanxi TV News	[There can be no more Shaanxi in the famine era#The guy pays tribute to Academician Yuan Longping with clay sculpture#] On May 22, Yang Xuan, a young man from Xingping, Xianyang, Shaanxi Province, posted the video of the clay sculpture statue of Academician Yuan Longping he made on social networks. Yang Xuan said that he had been working in the studio that day, and was very saddened when he learn…				The guy pays tribute to Academician Yuan Longping with clay sculpture, popular science Yuan Longping's contribution to hybrid rice	330	162	8719	2021-05-23 08:10:00	Android		http://f.video.weibocdn.com/h4BHW2Hilx07MSm9u6ZO010412008Bac0E010.mp4?label=mp4_ld&template=360x636.24.0&trans_finger=81b11b8c5ffb62d33ceb3244bdd17e7b&ori=0&ps=1BVp4ysnknHVZu&Expires=1634319053&ssig=fWQLo8XuA8&KID=unistore,video
4639740000000000	KgFOYrxnZ	1618051664	headline News	[#For Yuan Longping's haircut for 18 years in grief and remembrance#: Unable to accept this news, I have been waiting for him to come back] "He is gone, I can no longer cut his hair." On May 22, the reporter contacted Go to Cao Xiaoping, the owner of the "Cao's Name Shear Ping" barber shop. Cao Xiaoping cried and expressed her memory of Yuan Longping. In September 2003, Cao Xiaoping's barber shop…				Grieving and remembering Yuan Longping's 18-year haircut	302	205	8680	2021-05-22 19:41:00	Weibo video number		http://f.video.weibocdn.com/sHgLwfyMlx07MRuUe33G01041200a9TH0E010.mp4?label=mp4_ld&template=360x632.24.0&trans_finger=81b11b8c5ffb62d33ceb3244bdd17e7b&ori=0&ps=1BVp4ysnknHVZu&Expires=1634309120&ssig=bpuZVZ9tsL&KID=unistore,video
4640010000000000	KgMQgD5PH	1909377960	first news	【Exclusive precious video! #yuanlongping said that Shaanxi is a good place#] In August 2012, Academician Yuan Longping attended the "International Academic Conference on Utilization of Crop Heterosis" held in Xi'an, and accepted an exclusive interview with Shaanxi Radio and Television First News. Yuan Longping said that Shaanxi is a good place, and the people of Shaanxi are very simple. In memory…				Yuan Longping said that Shaanxi is a good place, the farewell ceremony of Yuan Longping's body	577	404	8653	2021-05-23 13:34:00	Weibo video number		http://f.video.weibocdn.com/UFzDAFWglx07MSIm5BwA010412002QOc0E010.mp4?label=mp4_ld&template=360x632.24.0&trans_finger=81b11b8c5ffb62d33ceb3244bdd17e7b&ori=0&ps=1BVp4ysnknHVZu&Expires=1634313978&ssig=qTioIiEEXI&KID=unistore,video
4640450000000000	KgYaq1lUP	1699432410	Xinhua	[# Yuan Longping's third dream#] As the "father of hybrid rice", Yuan Longping never forgets three dreams related to rice. In addition to "the dream of hybrid rice covering the world" and "the dream of enjoying the cool under the grass", Yuan Longping's third dream is to grow high-yield rice on the saline-alkali land in my country. Today, let's review Yuan Lao's warm words and firm commitments, a…				Yuan Longping's third dream, Yuan Lao goes well all the way	1146	577	8619	2021-05-24 18:24:00	Weibo video number		http://f.video.weibocdn.com/1i1nugeUlx07MUDa2UcM01041200NNBT0E010.mp4?label=mp4_ld&template=640x360.25.0&trans_finger=40a32e8439c5409a63ccf853562a60ef&ori=0&ps=1BVp4ysnknHVZu&Expires=1634305723&ssig=S7dmiMk3W2&KID=unistore,video
4639770000000000	KgGuZgG43	1784473157	China News Network	[#Man made a remark that insulted Yuan Longping and was taken criminal compulsory measures#] According to @pingtianjin news, on May 22, 2021, the news media reported the death of Yuan Longping, the "father of hybrid rice", academician of the Chinese Academy of Engineering, and winner of the "Medal of the Republic". After receiving reports from the masses, a netizen "winner is king" made insulting…			Safe Tianjin	The man who made a speech insulting Yuan Longping was taken criminal coercive measures	120	772	8597	2021-05-22 21:25:00	360 Safe Browser	['http://ww1.sinaimg.cn/large/001WLsZ7ly1gqriu8uofuj60fr0kcn7b02.jpg']
4640390000000000	KgWDkDlVV	1699432410	Xinhua	[#Yuan Longping's greatest expectation for young people#] Today, Yuan Longping's body farewell ceremony. #You sleep I often read#. Farewell day, can not help but recall his love and expectations for young people. When asked what he wanted to say to the young people, Yuan Longping said, "I hope they will make more contributions to the country and society. The great rejuvenation of our Chinese nati…				Yuan Longping's greatest hope for young people, I will always remember you in your long sleep, and Yuan Lao will go well all the way.	1217	579	8422	2021-05-24 14:29:00	Weibo weibo.com	['http://ww3.sinaimg.cn/large/001R0E0aly1gqti497dn6j60ku0ucq8g02.jpg']
4640410000000000	KgXhMfAfm	1496814565	cover news	[Real and lovely# Yuan Lao also loves to play mahjong in his later years#]# Yuan Longping# A real and lovely life scene in his later years was recorded. In the video, Yuan Lao is playing mahjong, and there are three people next to him "holding his arms" , the mahjong table was full of laughter and laughter. It is reported that Yuan Lao will play mahjong with a card player for an hour before going…				Yuan Lao also liked to play mahjong in his later years, Yuan Longping, today we miss Yuan Lao together, and my wife said goodbye to Yuan Longping in tears	465	151	8422	2021-05-24 16:09:00	Weibo video number		http://f.video.weibocdn.com/xMb0XaeHlx07MUtUfJOE010412003PbH0E010.mp4?label=mp4_ld&template=360x640.24.0&trans_finger=81b11b8c5ffb62d33ceb3244bdd17e7b&ori=0&ps=1BVp4ysnknHVZu&Expires=1634310923&ssig=eJ3rG0yTpU&KID=unistore,video
4640500000000000	KgZFdyRar	1699432410	Xinhua	[#Your long sleep I always read#] Today, at the farewell ceremony for Yuan Longping's body, people came from all over, just to see Mr. Yuan on his last journey. "A person is like a seed. To be a good seed, one must be healthy physically, mentally, and emotionally. When the seed is healthy, the career will have deep roots and luxuriant leaves, and the branches will be thick and fruitful." Yuan Lao…				You sleep forever, I always remember, Yuan Lao goes well all the way	755	409	8410	2021-05-24 22:12:00	Weibo weibo.com	['http://ww3.sinaimg.cn/large/001R0E0aly1gqtvhxh79nj60ku1127qv02.jpg']
4640880000000000	Kh9Apo3KP	6004281123	pear video	[# Yuan Long usually goes to a small shop to buy coconut juice#, and often goes to the field after dinner] Huang Kaiqiang runs a small shop in Sanya, Hainan, next to Yuan Longping's residence and hybrid rice experimental field. Having been adjacent to Yuan Lao for more than ten years, Yuan Lao often goes to the store to buy things and likes to drink coconut juice. "A 28-inch big bicycle, a shovel…			First-hand Video	Yuan Long usually went to the grocery store to buy coconut milk and saved more than 500 photos for Yuan Longping for 24 years	461	169	8374	2021-05-25 23:28:00	Weibo video number		http://f.video.weibocdn.com/OjSKmU5Klx07MUoMLXqE01041200hmEo0E010.mp4?label=mp4_ld&template=640x360.25.0&trans_finger=40a32e8439c5409a63ccf853562a60ef&ori=0&ps=1BVp4ysnknHVZu&Expires=1634303962&ssig=fmS1x6LzVR&KID=unistore,video
4639980000000000	KgM3vtwXq	1618051664	headline News	[#Jiangsu netizens insulted Yuan Longping and Wu Mengchao was criminally detained#] On the 23rd, @jinhu public security issued a notice: Jinhu public security organs took criminal coercive measures against a man who posted insulting remarks online in response to the death of two academicians Yuan Longping and Wu Mengchao. #The images of Yuan Longping and Wu Mengchao in the news network#			Jinhu Public Security	Jiangsu netizens who insulted Yuan Longping and Wu Mengchao were detained	164	858	8352	2021-05-23 11:34:00	Weibo Publishing Platform Professional Edition	['http://ww2.sinaimg.cn/large/001Lvb9uly8gqs7f1jawsj60j60sk0xu02.jpg']
4639950000000000	KgLnVmNfU	1496814565	cover news	[Old Yuan is going well! Farewell to the "Father of Hybrid Rice" at Mingyangshan Funeral Home in Changsha] #All food will be eaten in the future# At 13:07 on May 22, "Father of Hybrid Rice", academician of the Chinese Academy of Engineering, winner of the "Medal of the Republic" Yuan Longping died in Changsha, Hunan at the age of 91. People spontaneously went to Xiangya Hospital of Central South …				In the future, we will have to eat all our meals. Weibo live broadcast, and the funeral home will not accept the masses to mourn Yuan Longping.	124	1564	8250	2021-05-23 09:51:00	Weibo native live broadcast
4640860000000000	Kh8Pavbfp	1887790981	Guangzhou Daily	[Look, Yuan Lao appears in the night sky who is nurturing rice in the field] #元隆平# "People are like seeds, be a good seed", Yuan Lao's motto shines in the night sky; "When the wind blows through the rice fields, we will miss them. You", take over the baton, when you can't stop chasing your dreams and struggling! On the evening of May 25, 500 drones took off from Haixinsha in Guangzhou, turning in…				Yuan Longping is drawn in the night sky of Guangzhou, and 500 drones in Guangzhou pay tribute to Yuan Longping	1343	308	8215	2021-05-25 21:31:00	Weibo weibo.com	['http://ww2.sinaimg.cn/large/0023KYFDgy1gquzwzvb3fj618n0u0npd02.jpg', 'http://ww3.sinaimg.cn/large/0023KYFDgy1gquzx2oavij61900u0hdu02.jpg', 'http://ww3.sinaimg.cn/large/0023KYFDgy1gquzx5p5k3j61900u0kjl02.jpg', 'http://ww1.sinaimg.cn/large/0023KYFDgy1gquzx8pk4xj61900u07wj02.jpg', 'http://ww4.sinaimg.cn/large/0023KYFDgy1gquzxkmxj2j61900u0hdt02.jpg', 'http://ww4.sinaimg.cn/large/0023KYFDgy1gquzxhuu…
4640500000000000	KgZtXCOfZ	5044281310	The Paper	[Changsha# Municipal Supervision Bureau responded to Yuan Longping of Hunan cuisine shop touching porcelain#: Processing] On May 24, Changsha, Hunan. In response to a post posted by a restaurant, "Rice is given away in memory of Yuan Longping", netizens questioned the death of Academician Yuan Longping who "touched porcelain". (Source: Relevant person) #xiangcai restaurant is accused of hot consu…				The Municipal Bureau of Supervision responded to Yuan Longping, who touched porcelain in Hunan restaurant	161	554	8175	2021-05-24 21:45:00	Weibo video number		http://f.video.weibocdn.com/1NuV9qiBlx07MUQWKYmk01041200hIDY0E010.mp4?label=mp4_ld&template=640x360.25.0&trans_finger=40a32e8439c5409a63ccf853562a60ef&ori=0&ps=1BVp4ysnknHVZu&Expires=1634304625&ssig=2rQojVqFm%2B&KID=unistore,video
4640860000000000	Kh8SDgdYB	1910695630	Guangdong Communist Youth League	"One rice helps the world!" In Guangzhou, Guangdong, 500 drones paid tribute to Yuan Longping in the night sky! #guangzhou night sky draws yuan longping##photos for yuan longping for 24 years and saves more than 500 photos# (Guangzhou Daily) L Guangdong Communist Youth League's Weibo video				Yuan Longping was drawn in the night sky in Guangzhou, and more than 500 photos were saved for Yuan Longping for 24 years	1154	593	8079	2021-05-25 21:40:00	Weibo video number		http://f.video.weibocdn.com/003IVLwbgx07MWrwPkIo010412001mf10E010.mp4?label=mp4_ld&template=360x640.24.0&trans_finger=81b11b8c5ffb62d33ceb3244bdd17e7b&ori=0&ps=1BVp4ysnknHVZu&Expires=1634306082&ssig=rhyVbojGNU&KID=unistore,video
4640100000000000	KgPfQ7a2M	1900661044	Hunan Traffic Channel Official Weibo	#Tribute to the father of hybrid rice# Tribute to Yuan Longping! Weibo video of the joke-loving "old urchin" L Hunan Traffic Channel's official Weibo account				Tribute to the father of hybrid rice	632	0	7913	2021-05-23 19:42:00	iPhone client		http://f.video.weibocdn.com/aVSfuUcYlx07MT7EWL8Y010412007a900E010.mp4?label=mp4_ld&template=360x476.25.0&trans_finger=40a32e8439c5409a63ccf853562a60ef&ori=0&ps=1BVp4ysnknHVZu&Expires=1634312745&ssig=qC1lmZBRiM&KID=unistore,video
4639980000000000	KgM6rtMPk	3203137375	Sichuan Watch	[#Yuan Longping's body farewell ceremony will be held tomorrow#] The reporter learned from the funeral office of Comrade Yuan Longping today that the winner of the "Medal of the Republic", the winner of the title of "Pioneer of Reform", the academician of the Chinese Academy of Engineering, the director of the National Hybrid Rice Engineering Technology Research Center, the sixth to Comrade Yuan …				The farewell ceremony for Yuan Longping's body will be held tomorrow	176	343	7852	2021-05-23 11:41:00		['http://ww4.sinaimg.cn/large/beebff5fgy1gqsj3xxz6aj20fb0ni76i.jpg']
4639800000000000	KgHuBlInF	1850988623	husk	We photographed the asteroid 8117 named after Yuan Longping, which is currently in the constellation Libra. In 1999, international astronomy named an asteroid discovered by the Hebei Xinglong Observatory of the Chinese Academy of Sciences in 1996 as "Yuanlongping Star". The permanent number given to it by the International Minor Planet Center is 8117, so the star is named "Yuanlongping Star" (811…			Steed's scarf	The stars in the world are shining in the night sky, the United Nations mourn Yuan Longping, the Insight Project	2412	292	7739	2021-05-22 23:57:00	Weibo weibo.com	['http://ww2.sinaimg.cn/large/0021gyHdly1gqrn71opf5j60rq0rs19t02.jpg', 'http://ww4.sinaimg.cn/large/0021gyHdly1gqrn71pmwuj60rq0rswub02.jpg', 'http://ww1.sinaimg.cn/large/0021gyHdly1gqrn71om4rj61c00u0gzi02.jpg', 'http://ww3.sinaimg.cn/large/0021gyHdly1gqrn7xum22j60j60y3gqx02.jpg']
4639930000000000	KgKRLitK8	6124642021	Beijing News our video	[#Beijing a netizen insulted Yuan Longping was criminally detained#] On May 22, the Beijing Municipal Public Security Bureau informed that a Beijing netizen insulted Academician Yuan Longping and was criminally detained. On the 22nd, Yuan Longping, the "father of hybrid rice", passed away. At a time when the people of the whole country were in deep mourning, the netizen "Nanwangshanxia" published…			Emergency call	Beijing netizen detained for insulting Yuan Longping	51	715	7590	2021-05-23 08:32:00	Weibo video number		http://f.video.weibocdn.com/vWvfUpgFlx07MSnu9mSk010412004lKB0E010.mp4?label=mp4_ld&template=640x360.25.0&trans_finger=6006a648d0db83b7d9951b3cee381a9c&ori=0&ps=1BVp4ysnknHVZu&Expires=1634317145&ssig=pBp%2BwziG80&KID=unistore,video
4640360000000000	KgVQNFOni	1496814565	cover news	[#Guangxi citizens rushed to Changsha overnight to say goodbye to Yuan Lao#: I have been hungry and know what it's like to have no food] May 24, Changsha, Hunan. Many people from all over the country spontaneously went to #yuanlongping's body farewell ceremony#. A citizen of Guangxi rushed to Changsha overnight to say goodbye to Yuan Lao: "I know what it's like to have no food, so I must rush ove…			Changsha Political and Legal Channel	The citizens of Guangxi rushed to Changsha overnight to say goodbye to Yuan Lao. The farewell ceremony for Yuan Longping's body. Today, we remembered Yuan Lao together. The crowd mentioned Yuan Lao's contribution and wept like rain.	305	232	7504	2021-05-24 12:30:00	Weibo video number		http://f.video.weibocdn.com/86JQnT0rlx07MU1YAODe01041200bs9b0E010.mp4?label=mp4_ld&template=640x360.25.0&trans_finger=40a32e8439c5409a63ccf853562a60ef&ori=0&ps=1BVp4ysnknHVZu&Expires=1634318668&ssig=i8mJXQX28M&KID=unistore,video
4639790000000000	KgH1GhT0z	1323527941	Vista sees the world	[#Yuan Longping's posthumous photo is confirmed#: his eyes are firm and strong, his smile is simple and kind] At 13:07 on May 22, Yuan Longping passed away. According to @红网 report, at the National Hybrid Rice Research Center, the reporter saw Yuan Longping's posthumous photo. This photo was taken in 1995, when Yuan Longping was elected as an academician of the Chinese Academy of Engineering, whe…			red net	Yuan Longping's posthumous photo confirmed	304	301	7462	2021-05-22 22:45:00	Weibo weibo.com	['http://ww3.sinaimg.cn/large/001rzo4Rly1gqrl6rycp0j60c80gb74x02.jpg']
4639700000000000	KgEERpsce	3363163410	red net	#yuanlongpingdeath#Yuan Lao goes well all the way! From Changsha Furong Road to Yingpan Road, citizens honked their horns to bid farewell. #Changsha citizens walk along the road to say goodbye to Yuan Longping##Citizens whistle to say goodbye to Yuan Lao# Lhongwang's Weibo video		Changsha		Yuan Longping passed away, the citizens of Changsha said goodbye to Yuan Longping, and the citizens honked their whistle to bid farewell to Mr. Yuan	1453	318	7420	2021-05-22 16:44:00	Weibo video number		http://f.video.weibocdn.com/w9aa9WXslx07MRkvpT5u010412008nSA0E010.mp4?label=mp4_ld&template=632x360.25.0&trans_finger=40a32e8439c5409a63ccf853562a60ef&ori=0&ps=1BVp4ysnknHVZu&Expires=1634309227&ssig=cYAcC0Z2SU&KID=unistore,video
4639960000000000	KgLCMF683	2375086267	Reference News	[#Foreign media collectively swipe the screen for Yuan Longping#: He feeds nearly one-fifth of the world's population! ] At 13:07 on May 22, 2021, Yuan Longping, the "Father of Hybrid Rice", academician of the Chinese Academy of Engineering, and winner of the "Medal of the Republic" passed away at the age of 91. Reuters, Bloomberg, The Independent, The Washington Post, Latin America, etc. all rep…				Foreign media collectively swiped for Yuan Longping, foreign media collectively swiped for Yuan Longping, refer to the cover show, the funeral home does not accept the masses to mourn Yuan Longping, Yuan Lao said that the dream that has not been realized will be realized by successors	274	172	7364	2021-05-23 10:28:00	Weibo weibo.com	['http://ww4.sinaimg.cn/large/002AJCr1ly1gqs5hwr9baj60if0jvduf02.jpg', 'http://ww2.sinaimg.cn/large/002AJCr1ly1gqs5hwt9i7j60td09qaai02.jpg', 'http://ww1.sinaimg.cn/large/002AJCr1ly1gqs5hwotumj60g003nglt02.jpg', 'http://ww2.sinaimg.cn/large/002AJCr1ly1gqs5i0cxd8j60g104pdgj02.jpg', 'http://ww4.sinaimg.cn/large/002AJCr1ly1gqs5i0edrpj60r80mdnbv02.jpg', 'http://ww2.sinaimg.cn/large/002AJCr1ly1gqs5i0e7…
4639670000000000	KgDUFvZpI	1618051664	headline News	At 13:07 today, #yuanlongping passed away at the age of 91. He dedicated his life to agriculture and land. Netizen: #I ate up the meal obediently at noon# (Photo source: @米dianshengshi Liuhui, comments from netizens)			The prosperity of wheat dots Liu Hui	Yuan Longping passed away, I ate my meal obediently at noon	423	325	7341	2021-05-22 14:50:00	Weibo Publishing Platform Professional Edition	['http://ww4.sinaimg.cn/large/001Lvb9uly8gqr7fpyh6dj60n011440602.jpg', 'http://ww1.sinaimg.cn/large/001Lvb9uly8gqr7fqa3pbj60n00z3wg902.jpg', 'http://ww3.sinaimg.cn/large/001Lvb9uly8gqr7fq8ofoj60n012rmz102.jpg', 'http://ww4.sinaimg.cn/large/001Lvb9uly8gqr7fpy7omj60n011sq4n02.jpg', 'http://ww2.sinaimg.cn/large/001Lvb9uly8gqr7fr30emj60sg1ekmzd02.jpg', 'http://ww2.sinaimg.cn/large/001Lvb9uly8gqr7fpxg…
4640090000000000	KgORYAkOG	1655444627	Xiaoxiang Morning News	[#gift to Yuan Longping on the card#The content is tearful] On May 23, at the Mingyangshan Funeral Home in Changsha, the masses spontaneously went to express their condolences to Academician Yuan Longping. Outside the Mingyang Hall, #changshaFlowerDeliveryList# bunches of flowers were neatly arranged, and many bouquets were pasted with cards, with handwritten words in memory of Academician Yuan L…		Changsha		The card on the flowers for Yuan Longping, the flower take-out list in Changsha, Changsha has been touched too much	394	113	7309	2021-05-23 18:43:00		['http://ww4.sinaimg.cn/large/001O24LNgy1gqsj17loifj61930u04fl02.jpg', 'http://ww4.sinaimg.cn/large/001O24LNgy1gqsj189udkj61930u0nd602.jpg', 'http://ww3.sinaimg.cn/large/001O24LNgy1gqsj18r4z8j61930u07ep02.jpg', 'http://ww3.sinaimg.cn/large/001O24LNgy1gqsj1981pxj61930u0don02.jpg', 'http://ww1.sinaimg.cn/large/001O24LNgy1gqsj19ty5rj61930u0gxw02.jpg', 'http://ww2.sinaimg.cn/large/001O24LNgy1gqsj1acd…
4639730000000000	KgFuUty2b	1784473157	China News Network	[#中南山 Memorial Yuan Longping#: You have written your thesis on the land of the motherland]# Yuan Longping's death# After being shocked to learn that Academician Yuan Longping passed away, Academician Zhong Nanshan sent a concise and affectionate reminiscence speech: Brother Longping: My dear friend! Rest well in heaven. You have already written your thesis on the land of the motherland. When you …			Science and Technology Daily	Zhong Nanshan mourns Yuan Longping, Yuan Longping passed away	309	178	7053	2021-05-22 18:52:00	360 Safe Browser	['http://ww2.sinaimg.cn/large/001WLsZ7ly1gqreezsd8ij60j60alqdr02.jpg']
4639660000000000	KgDNmsdkw	1618051664	headline News	[# Listening to this sentence of Yuan Longping burst into tears#] Academician Yuan Longping devoted his whole life to the cause of rice breeding. "I've seen it with my own eyes." A CCTV reporter once interviewed Yuan Longping: "Are you particularly afraid that such a scene (referring to famine) will appear again? Yuan Longping said very firmly: "It's impossible! "Netizen: Thank you for making thi…				Re-listening to Yuan Longping's words burst into tears	1155	463	6958	2021-05-22 14:32:00	Weibo video number		http://f.video.weibocdn.com/IIFMijI3lx07MR9Ayybe0104120044qM0E010.mp4?label=mp4_ld&template=360x640.24.0&trans_finger=81b11b8c5ffb62d33ceb3244bdd17e7b&ori=0&ps=1BVp4ysnknHVZu&Expires=1634314302&ssig=V0L50UZuT6&KID=unistore,video
4639790000000000	KgH0oiINm	1982753487	Henan Communist Youth League	The CCTV anchor recalled the life of Yuan Lao: I even envy these people who can stand in the rain and wait for the hearse. Because I think that may be closer to Yuan Lao. #yuanlongping's memorial service will be held the day after tomorrow#L Henan Communist Youth League's Weibo video				Yuan Longping's memorial service will be held the day after tomorrow	467	75	6931	2021-05-22 22:42:00	Weibo video number		http://f.video.weibocdn.com/kTxGqM2blx07MRJ83JCU010412002Kis0E010.mp4?label=mp4_ld&template=360x640.24.0&trans_finger=81b11b8c5ffb62d33ceb3244bdd17e7b&ori=0&ps=1BVp4ysnknHVZu&Expires=1634306656&ssig=QWpR3Qp8VJ&KID=unistore,video
4639710000000000	KgF3zc56G	2816167560	Chongqing Radio and Television - 1st Eye	[#First Eye Special Live Broadcasting Deeply Mourning Yuan Longping#] Yuan Longping's alma mater - @Southwest University students spontaneously came to the school's Yuan Longping statue and offered flowers to express their condolences! #yuanlongping once used eight words to encourage students in chongqing# chongqing radio and television - the first eye's Weibo live broadcast			Southwest University	The first special live broadcast mourned Yuan Longping, who used eight words to encourage students in Chongqing	228	837	6800	2021-05-22 17:45:00	Weibo native live broadcast
4639950000000000	KgLlbaGts	7335441449	Electric Shock News Hunan	[Old Yuan is going well! ##Send off Yuan Longping at Mingyangshan Funeral Home in Changsha#] On May 22, Yuan Longping passed away in Changsha, Hunan at the age of 91. People spontaneously went to Xiangya Hospital of Central South University, Hunan Hybrid Rice Research Center, Mingyangshan Funeral Home and other places to lay flowers and mourn. According to Yuan Longping's last wish and the curren…				Farewell Yuan Longping at Mingyangshan Funeral Home in Changsha, the funeral home does not accept the masses to mourn Yuan Longping	106	2073	6725	2021-05-23 09:44:00	Weibo native live broadcast
4639770000000000	KgGHYtyzF	1655444627	Xiaoxiang Morning News	[Mr. Fengshan Gaodaochang, #yuanlongping's posthumous photo confirmed#] At 13:07 on May 22, Yuan Longping, winner of the "Medal of the Republic", academician of the Chinese Academy of Engineering, director of the National Hybrid Rice Engineering Technology Research Center, and former vice chairman of the Hunan Provincial Political Consultative Conference , died of multiple organ failure in Changs…		Changsha		Yuan Longping's posthumous photo confirmed	313	279	6702	2021-05-22 21:57:00	iPhone 11	['http://ww1.sinaimg.cn/large/001O24LNgy1gqrjpvk98fj60go0m875i02.jpg']
4640480000000000	KgZ0tn3hx	5774178805	entertainment sharp says	Since the advent of hybrid rice, Yuan Longping has been scolded for three things: 1. Bought two Huawei mobile phones; 2. Touched a Mercedes-Benz car worth 680,000 yuan at the auto show; 3. Has a luxury villa in Qingdao; the above three things , the reasons are very funny, but each one caused an uproar on the Internet, and the reasons behind it are thought-provoking. The Mercedes-Benz incident hap…					213	521	6693	2021-05-24 20:32:00		['http://ww1.sinaimg.cn/large/006iLRGdly1gqtslbroioj30vo0gd41h.jpg']
4640030000000000	KgNtmBHEH	1699432410	Xinhua	#This star will never fall#【#Why do young people love Yuanlongping#] "'We can't resist the tide, but always remember the lighthouse'. Sow seeds in the world and sprinkle rain in the sky. We have never met, but we are like relatives Kind, that lovely old man." "The rice in the bowl is eaten cleanly, every grain of rice I eat is thinking of you, cherish the grain, and pay tribute to Grandpa Yuan." …				This star will never fall, why do young people love Yuan Longping	564	290	6338	2021-05-23 15:10:00	Weibo video number		http://f.video.weibocdn.com/4ZWWkiZrlx07MSOY9YQg01041200jfLx0E010.mp4?label=mp4_ld&template=640x360.25.0&trans_finger=40a32e8439c5409a63ccf853562a60ef&ori=0&ps=1BVp4ysnknHVZu&Expires=1634315343&ssig=iaFbxMYU4L&KID=unistore,video
4639970000000000	KgLKc7qvX	1718699234	Sichuan Communist Youth League	When those "juveniles" left one after another, we knew that the baton of the times was about to come to us #yuanlongpingdeath#L Sichuan Communist Youth League's Weibo video				Yuan Longping passed away	666	133	6318	2021-05-23 10:46:00	Weibo video number		http://f.video.weibocdn.com/004FFOHagx07MSwQmDQr01041200cf7M0E010.mp4?label=mp4_ld&template=360x640.24.0&trans_finger=81b11b8c5ffb62d33ceb3244bdd17e7b&ori=0&ps=1BVp4ysnknHVZu&Expires=1634314140&ssig=p10%2F0jB9Ua&KID=unistore,video
4639660000000000	KgDRx2RHT	3203137375	Sichuan Watch	[#There is no father of hybrid rice in the world#Yuan Lao, go all the way! ] On May 22, #yuanlongping passed away#. Looking back at Yuan Lao's 90th birthday, he still fed his wife the first bite of the cake. As the "father of hybrid rice", Yuan Longping never forgets three dreams related to rice. The yield of rice per mu is more than 1,000 kilograms, and it is his first dream to ensure food secur…				There is no father of hybrid rice in the world, Yuan Longping dies	329	100	6283	2021-05-22 14:42:00	Weibo video number		http://f.video.weibocdn.com/0031663Agx07MRca1pa7010412002Tsy0E010.mp4?label=mp4_ld&template=360x632.24.0&trans_finger=81b11b8c5ffb62d33ceb3244bdd17e7b&ori=0&ps=1BVp4ysnknHVZu&Expires=1634312824&ssig=zAvMJOxzMm&KID=unistore,video
4640320000000000	KgUQP8trp	2427989561	Hebei Communist Youth League	#yuanlongping's old photo# The doctor released the last photo of Yuan Longping before his death, with gray hair and haggard face that made tears... L Hebei Communist Youth League's Weibo video				Yuan Longping's old photos	401	136	6216	2021-05-24 09:57:00	Weibo video number		http://f.video.weibocdn.com/IWtdhcphlx07MU4n5n560104120013Re0E010.mp4?label=mp4_ld&template=360x640.24.0&trans_finger=81b11b8c5ffb62d33ceb3244bdd17e7b&ori=0&ps=1BVp4ysnknHVZu&Expires=1634317339&ssig=mwAbGXhoMS&KID=unistore,video
4639700000000000	KgEKpjlcZ	3167104922	Sichuan Daily	[#Changsha citizens bid farewell to Yuan Longping's hearse#, shouting "Grandpa Yuan, go all the way"] May 22, Changsha, Hunan. #yuanlongpingdeath#, the masses spontaneously went to the hospital to bid farewell to Yuanlongping's hearse. When countless voices come together, this power can touch people's hearts! Rong Chuanchuan also shouted: "Grandpa Yuan, go well all the way!" #西時不rise and cross th…				The citizens of Changsha bid farewell to Yuan Longping's hearse. Yuan Longping died, and when the west sinks, it will no longer rise and cross the sky, and it will never come back.	967	536	6092	2021-05-22 16:57:00	Weibo video number		http://f.video.weibocdn.com/002poJDKgx07MRlrAzTy010412007PWR0E010.mp4?label=mp4_ld&template=640x360.25.0&trans_finger=6006a648d0db83b7d9951b3cee381a9c&ori=0&ps=1BVp4ysnknHVZu&Expires=1634307567&ssig=t8nqyziKYv&KID=unistore,video
4639740000000000	KgFMBjprB	1699432410	Xinhua	[Touched#Yuan Longping misses the rice and asks the weather every day when he is in critical condition#] On May 22, Academician Yuan Longping passed away forever. In the ward of Xiangya Hospital of Central South University, Mrs. Yuan's daughter-in-law, Ms. Gan, choked up and told the reporter: "The old man did not leave a last word, but when he was still able to speak, he could not forget the hyb…				When Yuan Longping was critically ill, he thought about rice every day and asked about the weather. Yuan Lao went well all the way.	514	312	6052	2021-05-22 19:36:00	Weibo weibo.com	['http://ww2.sinaimg.cn/large/001R0E0aly1gqrfq48lmej60u019ghdt02.jpg']
4640400000000000	KgX2bDVoN	1740522895	Sina Xiamen	【Tears ran! Xiamen#70-year-old old man moved to Changsha to see off Yuan Longping#]#Tribute to Yuan Longping# On the 24th, the 7-year-old grandmother traveled from Xiamen, Fujian to Changsha, Hunan alone, without telling her family, just to send Yuan Lao the last ride, "There is no reason, it is Be sure to come! In addition to respect for him, there is still love for him." This deep respect, only…				The 70-year-old old man went to Changsha to bid farewell to Yuan Longping, pay tribute to Yuan Longping, farewell ceremony for Yuan Longping's body, bid farewell to Yuan Lao	285	99	5858	2021-05-24 15:31:00	Hot talk		http://f.video.weibocdn.com/001ViQMlgx07MUrgHAvR0104120051iY0E010.mp4?label=mp4_ld&template=360x776.25.0&trans_finger=6006a648d0db83b7d9951b3cee381a9c&ori=0&ps=1BVp4ysnknHVZu&Expires=1634307635&ssig=ACAFvfdjr%2F&KID=unistore,video
4640310000000000	KgUMb01nl	1934183965	Weibo administrator	#微博Community Announcement# On May 22, Academician Yuan Longping passed away due to illness, and all sectors of society mourned deeply. Weibo found that some accounts took this opportunity to publish harmful content insulting and attacking Yuan Lao, causing bad influence. On the basis of the previous handling, according to the complaints from netizens, the website also made a statement to @马小噙@王者有…			Ma Xiaoshu, the regent has something to say 2020, Mr. Duxiu who loves to eat melons	Weibo Community Announcement	617	642	5697	2021-05-24 09:46:00	Weibo weibo.com	['http://ww4.sinaimg.cn/large/0026TDBzly1gqta1mvhrhj60jp198djm02.jpg']
4640410000000000	KgX9Ny0z9	1703371307	Beijing Evening News	【Farewell to Mr. Yuan! #和xiachengliangmeng has its own successor#] Today, I bid farewell to Academician Yuan Longping. It was just dawn, and outside the solemn Mingde Hall of Mingyangshan Funeral Home in Changsha, people from all over the country came to say goodbye to Yuan Longping with flowers in hand. Many college students were unable to enter the funeral home and still insisted on staying out…			Beijing Evening News	He Xia Xia Xia Meng has its own successor, Yuan Lao is covered with a bright red national flag, Yuan Longping's family sent a thank you speech in writing	380	57	5686	2021-05-24 15:49:00		['http://ww3.sinaimg.cn/large/001RhaGLly1gqtkdukvunj60u0151dm602.jpg']
4639940000000000	KgKTU3z97	5367768517	moment video	#Friends tell about the scene before Yuan Longping's death#: The doctor praised Yuan Lao as handsome and don't give up, he worked hard to cooperate with the doctor. #Funeral home does not accept the masses to mourn Yuan Longping#L Moment video's Weibo video				Friends tell about the scene on the eve of Yuan Longping's death, the funeral home does not accept the masses to mourn Yuan Longping	364	0	5685	2021-05-23 08:37:00	Weibo video number		http://f.video.weibocdn.com/Q4Cg4sb5lx07MSnZnIA0010412007mPI0E010.mp4?label=mp4_ld&template=360x640.25.0&trans_finger=6006a648d0db83b7d9951b3cee381a9c&ori=0&ps=1BVp4ysnknHVZu&Expires=1634316532&ssig=0U3ZkIEVnQ&KID=unistore,video
4639760000000000	KgGf7yXW3	1496814565	cover news	[#Netizen insults Yuan Longping to be taken criminal compulsory measures#] On May 22, 2021, according to @SafeTianjin, after receiving reports from the masses, a netizen "winner is king" published insulting remarks in the WeChat Moments, causing bad social impact. After investigation and verification, the netizen is Li Mou (male, 38 years old) from Jinghai District, Tianjin. At present, the publi…			Safe Tianjin	netizen who insulted Yuan Longping was taken criminal coercive measures, and a man who insulted Yuan Lao was subject to criminal coercive measures	59	550	5584	2021-05-22 20:46:00	Weibo weibo.com	['http://ww4.sinaimg.cn/large/001DitQpgy1gqrhrdef10j60fr0kcq5a02.jpg']
4639960000000000	KgLqYrrUj	1798653494	Jingshi Live Official Weibo	#Citizens bid farewell to Academician Yuan Longping# [The masses walked to the funeral home to offer flowers to see off Grandpa Yuan Longping] Yuan Longping, winner of the "Medal of the Republic", academician of the Chinese Academy of Engineering, director of the National Hybrid Rice Engineering Technology Research Center, and former vice chairman of the Hunan Provincial Committee of the Chinese …				Citizens bid farewell to Academician Yuan Longping, Yuan said that the unfulfilled dream will be fulfilled by successors	32	605	5562	2021-05-23 09:59:00	Weibo native live broadcast
4640140000000000	KgQctfGGk	1699432410	Xinhua	[#Collective tribute to the real top class Yuan Longping and Wu Mengchao#] Within a day, two academicians Yuan Longping and Wu Mengchao passed away. "Double Star" fell, and the people of the country mourned together. Heroes can only be born by advocating heroes, and heroes can only be born by striving to be heroes. Those who have a big heart for the country are the "top class", and the spirit of …				Collective tribute to the real top class Yuan Longping and Wu Mengchao, if you want to chase such a star	562	211	5539	2021-05-23 22:07:00	Weibo video number		http://f.video.weibocdn.com/OdTRgEkplx07MThA0AWY01041200czId0E010.mp4?label=mp4_ld&template=640x360.25.0&trans_finger=6006a648d0db83b7d9951b3cee381a9c&ori=0&ps=1BVp4ysnknHVZu&Expires=1634315149&ssig=aq7zRJ8jGH&KID=unistore,video
4639630000000000	KgCTOwO2S	1720962692	Jimu News	[#Yuanlongping Secretary Voice#: Yuan Longping is receiving treatment in the hospital and is not critically ill] On the 22nd, it was reported that Yuan Longping, an academician of the Chinese Academy of Engineering, the father of hybrid rice, and a recipient of the Medal of the Republic, died of illness, and was later reported to be critically ill. At 11:50 a.m. on the 22nd, a reporter from Jimu …				Secretary Yuan Longping speaks out, the news that Yuan Longping is critically ill is untrue	263	1046	5455	2021-05-22 12:15:00	Weibo weibo.com	['http://ww4.sinaimg.cn/large/001SsZ0Mgy1gqr2yp7nduj605k05kabv02.jpg']
4639790000000000	KgHaKjpKr	6096329611	Idol News	#happycampstops one issue# Tonight's "Happy Camp" is off the air for one issue, I really have the heart, support! Guo Shi Wushuang, Mr. Qiangu, Grandpa Yuan Longping will always live in the hearts of the people L Idol news Weibo video				Happy Camp is off the air	1050	1034	5437	2021-05-22 23:08:00	Weibo video number		http://f.video.weibocdn.com/9jsMPVQclx07MRKSCG7m01041200erc40E010.mp4?label=mp4_ld&template=640x360.25.0&trans_finger=40a32e8439c5409a63ccf853562a60ef&ori=0&ps=1BVp4ysnknHVZu&Expires=1634308495&ssig=3dldWYqYuj&KID=unistore,video
4640410000000000	KgXk0wSe7	1699432410	Xinhua	#Overseas people from all walks of life remember Yuan Longping# [Ministry of Foreign Affairs: #Yuan Longping's dream of letting everyone not go hungry will definitely come true#] Regarding the memory of academician Yuan Longping in various ways by overseas people from all walks of life, Foreign Ministry spokesman Zhao Lijian said on May 24, This fully shows that Academician Yuan Longping's contri…				People from all walks of life overseas cherish Yuan Longping's memory, and Yuan Longping's dream of letting everyone not go hungry will surely come true	475	201	5420	2021-05-24 16:15:00	Weibo weibo.com	['http://ww3.sinaimg.cn/large/001R0E0aly1gqtl5quamxj61400u0qv502.jpg']
4639680000000000	KgEiUl6Ef	2293703917	BTV Winter Olympics Documentary	[#yuanlongping was once a great swimmer#] At the end of 2019, Yuan Longping sent a New Year's message to the youth, "First of all, pay attention to your body. When I was young, I liked to exercise. I was a great swimmer. When I was young, I was the No. 1 in Wuhan." Handsome's grandfather Go all the way to the unparalleled country, and pay tribute to Yuan Lao! #yuanlongpingdeath# LBTV Winter Olymp…				Yuan Longping was a great swimmer, Yuan Longping died	411	56	5340	2021-05-22 15:50:00	Weibo video number		http://f.video.weibocdn.com/CHf1gdszlx07MRgNcGBi010412002zlN0E010.mp4?label=mp4_ld&template=360x648.24.0&trans_finger=81b11b8c5ffb62d33ceb3244bdd17e7b&ori=0&ps=1BVp4ysnknHVZu&Expires=1634309267&ssig=iQArRGhNix&KID=unistore,video
4639630000000000	KgCWHmzc9	3167104922	Sichuan Daily	Come listen to this song! ["I Have a Dream" written by Grandpa Yuan Longping sings his story! 】# Yuanlongping I have a dream# "I have a dream, walking on the ridge, it is as high as me, I pull my dearest friend, sit under the rice ears and enjoy the shade..." This song is composed by the Chinese "crossbreed". "Father of Rice" Yuan Longping wrote the lyrics, and post-90s musician Yang Ninghao wrot…				Yuan Longping, I have a dream	757	359	5262	2021-05-22 12:22:00	Weibo video number		http://f.video.weibocdn.com/003FjRmhgx07DeSTYQ9V01041200TXmt0E010.mp4?label=mp4_ld&template=640x360.25.0&trans_finger=bdef57f06ae52835a2c783ca389e8517&ori=0&ps=1BVp4ysnknHVZu&Expires=1634311228&ssig=ZJsdF5dQ%2Fw&KID=unistore,video
4640450000000000	KgYdienSC	1761616742	Yunnan Communist Youth League	[The love between Yuan Longping and Deng Zhe: they met for a month and got married, and they separated for the rice business for 20 years] At the end of 1963, a colleague introduced Yuan Longping to his former student, Deng Zhe. In the first month of 1964, the two got married. In the early 1970s, Yuan Longping was transferred to the Hunan Academy of Agricultural Sciences to work. Since then, the …				Madam Yuan Longping Tears Goodbye, Grandpa Yuan's Hope for Young People	478	309	5261	2021-05-24 18:31:00		['http://ww1.sinaimg.cn/large/69002366ly1gqtoolv51qj20dw07q0t2.jpg', 'http://ww2.sinaimg.cn/large/69002366ly1gqtoom1lk9j20hs0pp74u.jpg', 'http://ww4.sinaimg.cn/large/69002366ly1gqtoomng7vj20dw07tdoj.jpg', 'http://ww4.sinaimg.cn/large/69002366ly1gqtoomyt2bj20dw0ish1o.jpg', 'http://ww3.sinaimg.cn/large/69002366ly1gqtooo2ly6j20g50c47gz.jpg', 'http://ww3.sinaimg.cn/large/69002366ly1gqtoonb5mxj20dw091…
4640390000000000	KgWLPfL0D	7472856103	hourly news	[#Mrs. Yuanlongping Tears Yuan Longping in a wheelchair#The picture makes people sad and unbearable] On May 24, Changsha, Hunan, at the scene of #yuanlongping's body farewell ceremony#, Yuan Lao was sleeping peacefully, covered with a bright red national flag. Yuan Longping's wife, Grandma Deng, was too grief-stricken and could only sit in a wheelchair. She was pushed around Yuan Lao's body to sa…			hourly news	Mrs. Yuan Longping's tearful farewell to Yuan Longping in a wheelchair, farewell ceremony for Yuan Longping's body, Mrs. Yuan Longping's tearful farewell	404	164	5241	2021-05-24 14:50:00	Weibo video number		http://f.video.weibocdn.com/YjoqltGulx07MUov7vri010412005vUu0E010.mp4?label=mp4_ld&template=360x640.25.0&trans_finger=6006a648d0db83b7d9951b3cee381a9c&ori=0&ps=1BVp4ysnknHVZu&Expires=1634304932&ssig=DEb28fTvgF&KID=unistore,video
4639740000000000	KgFSz1oFB	6393904893	burning news	[#Changsha citizens whistled farewell to Yuan Longping##Citizens surrounded Yuan Longping's hearse and cried bitterly#] May 22, Changsha, Hunan. Academician Yuan Longping passed away. Where Academician Yuan Longping's hearse passed by, all vehicles stopped spontaneously and whistled in condolences. The hearse drove into the Hunan Hybrid Rice Research Center, and many citizens came to say goodbye …				Changsha citizens whistle to bid farewell to Yuan Longping	304	102	5143	2021-05-22 19:50:00	Weibo video number		http://f.video.weibocdn.com/iY9JJanOlx07MRxjyQ2s010412008Kcd0E010.mp4?label=mp4_ld&template=640x360.25.0&trans_finger=40a32e8439c5409a63ccf853562a60ef&ori=0&ps=1BVp4ysnknHVZu&Expires=1634307660&ssig=2hWsrYiT1t&KID=unistore,video
4640090000000000	KgOYw0olr	6568656360	spicy video	【There is temperature! #Changsha's brother spontaneously picks up and expresses condolences to Yuan Lao people#] On May 23, Changsha's brother spontaneously organized a free shuttle to the Changsha funeral home to express condolences to Academician Yuan Longping, without charging a penny for the round trip. Although it was rainy and rainy, my buddies sent Changsha warmth. L Spicy Video's Weibo Vi…				Changsha's brother spontaneously transported and condoled Yuan Lao people free of charge	132	89	5097	2021-05-23 19:00:00	Weibo video number		http://f.video.weibocdn.com/EAXIqAWDlx07MT4Je5i0010412004SLS0E010.mp4?label=mp4_ld&template=360x632.25.0&trans_finger=6006a648d0db83b7d9951b3cee381a9c&ori=0&ps=1BVp4ysnknHVZu&Expires=1634315649&ssig=%2FC6AEZt5ti&KID=unistore,video
4640420000000000	KgXy58kYk	1655444627	Xiaoxiang Morning News	[Hunan Yi#The young man designed rice spike-shaped fireworks in memory of Academician Yuan Longping#: the shape of rice spikes is more commemorative] On May 24, #yuanlongping's body farewell ceremony#, a fireworks factory in Liling City, Hunan Province, a small group designed rice spike-shaped fireworks The fireworks paid tribute to Academician Yuan Longping. He said that the shape of rice ears i…		Liuyang		The young man designed rice spike-shaped fireworks to mourn Academician Yuan Longping, and the farewell ceremony for Yuan Longping's body	608	369	5095	2021-05-24 16:49:00	Weibo video number		http://f.video.weibocdn.com/dzU7z9Dylx07MUwFtobm010412002aSx0E010.mp4?label=mp4_ld&template=360x624.24.0&trans_finger=81b11b8c5ffb62d33ceb3244bdd17e7b&ori=0&ps=1BVp4ysnknHVZu&Expires=1634305542&ssig=jvBVOwgEHf&KID=unistore,video
4639700000000000	KgEIb4gIL	1887344341	Observer Network	【farewell! Changsha#Citizens bid farewell to Yuan Longping in the rain#] L Hongxing Video's Weibo video #China is always well protected by the bravest among them##Changsha citizens bid farewell to Yuan Longping in the rain#				Citizens bid farewell to Yuan Longping in the rain, China is always well protected by the bravest among them, Changsha citizens bid farewell to Yuan Longping in the rain	1388	519	5055	2021-05-22 16:52:00	Weibo video number		http://f.video.weibocdn.com/000vCfFEgx07MRjkeRBe010412008mSm0E010.mp4?label=mp4_ld&template=640x360.25.0&trans_finger=40a32e8439c5409a63ccf853562a60ef&ori=0&ps=1BVp4ysnknHVZu&Expires=1634308383&ssig=DgxXb9vBA7&KID=unistore,video
4639970000000000	KgLPGhmjb	1752825395	Bright Net	#fanxingchasingdream# Precious interview footage! [Yuan Longping talks about two dreams: one is to enjoy the shade under the grass, and the other is to cover the world with hybrid rice] At 13:07 on May 22, Academician Yuan Longping died in Changsha, Hunan at the age of 91. On November 2, 2020, Yuan Longping's team of the third-generation hybrid rice measured an average yield of 911.7 kg per mu of…				Stars chasing dreams, the testimony of Yuan Lao's hard work, the United Nations mourns Yuan Longping	722	125	5003	2021-05-23 11:00:00	Weibo video number		http://f.video.weibocdn.com/ojYLNliElx07MSuWKq9a0104120129id0E010.mp4?label=mp4_ld&template=640x360.25.0&trans_finger=40a32e8439c5409a63ccf853562a60ef&ori=0&ps=1BVp4ysnknHVZu&Expires=1634319838&ssig=byUmL3YS3O&KID=unistore,video
4640000000000000	KgMvEnuPa	6443535879	Mango City	You are forever young! We will always remember you! #There is no father of hybrid rice in the world##Sending Yuan Longping, the backbone of the country#L Mango City's Weibo video				There is no father of hybrid rice in the world, Yuan Longping, the backbone of the country	550	86	4999	2021-05-23 12:43:00	Weibo video number		http://f.video.weibocdn.com/Ypma5pxslx07MSES9VGw01041200aBNj0E010.mp4?label=mp4_ld&template=640x360.25.0&trans_finger=40a32e8439c5409a63ccf853562a60ef&ori=0&ps=1BVp4ysnknHVZu&Expires=1634313590&ssig=HUwnncAq2D&KID=unistore,video
4640130000000000	KgPRvmmJt	3937348351	Central Committee of the Communist Youth League	[This time, #foreign media collectively refreshed the screen for Yuan Longping#] At 13:07 on May 22, Yuan Longping, the "father of hybrid rice", academician of the Chinese Academy of Engineering, and winner of the "Medal of the Republic" passed away at the age of 91. The Associated Press, Nihon Keizai Shimbun, etc. have all reported this news: His rice research has helped feed the world↓↓				Foreign media collectively brushed the screen for Yuan Longping	378	490	4974	2021-05-23 21:15:00		['http://ww2.sinaimg.cn/large/004isIazly1gqso87vl3aj60u01dq45702.jpg', 'http://ww1.sinaimg.cn/large/004isIazly1gqso887i75j60fa0ifab902.jpg', 'http://ww4.sinaimg.cn/large/004isIazly1gqso88wq48j60u01dwdmx02.jpg', 'http://ww3.sinaimg.cn/large/004isIazly1gqso89kilxj60u01crdlt02.jpg', 'http://ww2.sinaimg.cn/large/004isIazly1gqso8aj2c2j60u01catek02.jpg', 'http://ww3.sinaimg.cn/large/004isIazly1gqso8b7z…
4639920000000000	KgKonlwW6	1887344341	Observer Network	[CCTV Documentary "Singing for the Times: Yuan Longping"] 40 minutes to understand the legendary life of Yuan Longping, the father of hybrid rice: "My lifelong pursuit is to keep everyone away from hunger." L Observer Network's Weibo video					2043	135	4973	2021-05-23 07:20:00	Weibo video number		http://f.video.weibocdn.com/002HHI8Tgx07MRNL6NEY01041205sQ2Q0E020.mp4?label=mp4_ld&template=480x360.25.0&trans_finger=40a32e8439c5409a63ccf853562a60ef&ori=0&ps=1BVp4ysnknHVZu&Expires=1634316410&ssig=AymXOFW5JA&KID=unistore,video
4640360000000000	KgVQRyAdx	2286908003	People's Network	[#64 accounts insulted Yuan Longping was permanently banned#] According to @microblogging administrator, on May 22, Academician Yuan Longping passed away, and all sectors of society mourned deeply. Weibo found that some accounts took this opportunity to publish harmful content insulting and attacking Yuan Lao, causing bad influence. On the basis of the previous processing, according to the compla…			Weibo administrator	64 accounts insulted Yuan Longping and were permanently banned	298	820	4931	2021-05-24 12:30:00	People's Network Weibo	['http://ww4.sinaimg.cn/large/002uLDeXly8gqteoc8tprj60j6180gyd02.jpg', 'http://ww2.sinaimg.cn/large/002uLDeXly8gqteocgqbpj60in0ho0wc02.jpg']
4640370000000000	KgW5MFeF0	2375086267	Reference News	[Listen to "My Motherland" again] "A big river has wide waves, and the wind blows the fragrance of rice and flowers on both sides... In order to open up a new world, it awakens the sleeping mountains, and changes the appearance of the river... This is the beautiful motherland, where I grew up. In this vast land, there are beautiful scenery everywhere..." #yuanlongping's family sings my motherland…				Before Yuan Longping's death, his family sang my motherland	664	131	4929	2021-05-24 13:07:00	Weibo video number		http://f.video.weibocdn.com/PfGHW4sUlx07MUhhYqHe01041200qix50E010.mp4?label=mp4_ld&template=320x244.25.0&trans_finger=40a32e8439c5409a63ccf853562a60ef&ori=0&ps=1BVp4ysnknHVZu&Expires=1634308096&ssig=MqoNimhHvS&KID=unistore,video
4639990000000000	KgMfz5oiS	3203137375	Sichuan Watch	【listen! This is a song written by #yuanlongping to Sichuan#! ] On May 22, Yuan Longping died. Before his death, Mr. Yuan had two dreams that he fought for his whole life: "the dream of enjoying the coolness under the grass" and "the dream of hybrid rice covering the world", and his dream was also turned into a musical note, representing Sichuan to be selected into the seventh batch of "Chinese D…				Yuan Longping's song to Sichuan, the farewell ceremony for Yuan Longping's body will be held tomorrow	637	169	4926	2021-05-23 12:03:00	Weibo video number		http://f.video.weibocdn.com/000Nj3mpgx07MSC91cCY01041200DS5b0E010.mp4?label=mp4_ld&template=636x360.25.0&trans_finger=6006a648d0db83b7d9951b3cee381a9c&ori=0&ps=1BVp4ysnknHVZu&Expires=1634317095&ssig=FfEUYOd7D7&KID=unistore,video
4639800000000000	KgHgwtK0v	1699432410	Xinhua	[#Academician Zhong Nanshan mourns Academician Yuan Longping#] According to the Guangzhou Municipal Government Information Office, on May 22, after being shocked to learn of the death of Academician Yuan Longping, Academician Zhong Nanshan sent a concise and affectionate message of memory: Brother Longping: My dear friend! Rest well in heaven. You have already written your thesis on the land of t…				Academician Zhong Nanshan pays tribute to Academician Yuan Longping	302	164	4923	2021-05-22 23:22:00	Weibo weibo.com	['http://ww2.sinaimg.cn/large/001R0E0aly1gqrma3jb9kj60w40u0duy02.jpg']
4639810000000000	KgHKg3l13	2816167560	Chongqing Radio and Television - 1st Eye	[The gesture of salute brings tears to my eyes! #Many parents bring their children to the Yuanlongping statue to lay flowers and bow#] On May 22, in front of the Yuanlongping statue, many parents brought their children to lay flowers together, and the children bowed very seriously. We want to tell the story of Yuan Lao to our children and grandchildren, and pass on and protect his dream of enjoyi…				Many parents took their children to the Yuan Longping statue to lay flowers and bow. Yuan Longping used eight words to encourage Chongqing students	267	54	4909	2021-05-23 00:35:00	Weibo video number		http://f.video.weibocdn.com/004mnnUIgx07MRQTagQv010412002EC20E010.mp4?label=mp4_ld&template=360x640.24.0&trans_finger=81b11b8c5ffb62d33ceb3244bdd17e7b&ori=0&ps=1BVp4ysnknHVZu&Expires=1634315920&ssig=EkVIp6eBAF&KID=unistore,video
4640150000000000	KgQrZlRw6	1784473157	China News Network	["Father of Hybrid Rice" Yuan Longping passed away#Foreign media collectively refreshed the screen for Yuan Longping#] On May 22, "Father of Hybrid Rice", academician of the Chinese Academy of Engineering, and recipient of the "Medal of the Republic" Yuan Longping passed away at the age of 91. The fall of the superstar from China has caused the Associated Press, AFP, Reuters, Singapore's Lianhe Z…				Foreign media collectively brushed the screen for Yuan Longping	288	197	4850	2021-05-23 22:45:00	360 Safe Browser	['http://ww3.sinaimg.cn/large/001WLsZ7ly1gqsqsdzjaij60qk0j3tav02.jpg', 'http://ww3.sinaimg.cn/large/001WLsZ7ly1gqsqsdymd6j60qu0kxjtp02.jpg', 'http://ww4.sinaimg.cn/large/001WLsZ7ly1gqsqsdy7whj60mw0krabi02.jpg', 'http://ww1.sinaimg.cn/large/001WLsZ7ly1gqsqsdygf7j60mc0ekwfx02.jpg', 'http://ww4.sinaimg.cn/large/001WLsZ7ly1gqsqsdzfp7j60o20dr3zr02.jpg', 'http://ww4.sinaimg.cn/large/001WLsZ7ly1gqsqsdz7…
4639740000000000	KgFQeawt1	6473952993	idol daily	#weiya sends a long text to commemorate Yuanlongping#Weiya sends a long text to commemorate Grandpa Yuan Longping, and also recalled the scene when she saw him, "The mountains are upright, the sound and appearance are there, Yuan Lao is eternal", we will cherish the memory of the journey together 🕯L Idol Daily's Weibo video				Wei Ya sends a long article to commemorate Yuan Longping	879	896	4811	2021-05-22 19:44:00	Weibo video number		http://f.video.weibocdn.com/1NrT6jMKlx07MRwV2xnq010412005rfh0E010.mp4?label=mp4_ld&template=644x360.25.0&trans_finger=40a32e8439c5409a63ccf853562a60ef&ori=0&ps=1BVp4ysnknHVZu&Expires=1634308685&ssig=Sjjt%2Bo2tns&KID=unistore,video
4639770000000000	KgGy0C8T7	2591595652	Tencent Video	#Rewatchyuanlongping##Yuan Longping's death# The movie "Yuan Longping" tells the story of Yuan Lao from 30 to 60 years old. It is based on the research of the ancestor of hybrid rice - "three-line matching". Academician Yuan Longping himself even acted in the old age. For himself, he is always thinking about letting more people eat white rice and no longer go hungry; he always dreamed that he cou…				Revisiting the movie Yuan Longping, Yuan Longping passed away	402	136	4774	2021-05-22 21:32:00	☀️🐧Android		http://type=feedvideo&objectid=2003338005:4639732576223367&keys=4639732582580401&cover_img=//puui.qpic.cn/qqvideo_ori/0/l0026wusow1_496_280/0&card_height=280&card_width=496&play_count=440886&short_url=http://t.cn/A6VVpxTP&encode_mode=&bitrate=277&biz_id=231268&current_mid=0&key=tblog_card&title=袁隆平&full_url=//m.v.qq.com/play.html?vid=l0026wusow1&ptag=887&object_id=2003338005:4639732576223367&vide…
4639740000000000	KgFOs0OEw	2816167560	Chongqing Radio and Television - 1st Eye	[#Southwest University alumni mourn Yuan Longping#] On May 22, teachers and students of Southwest University spontaneously mourned in front of Yuan Longping's statue. Among them, a white-haired old man mourned in front of the camera in tears: "Our dear alumnus, Comrade Yuan Longping, passed away, which is a great loss to our party, country and people. May Lao Yuan go well all the way!" #yuanlongp…				Southwest University alumni mourn Yuan Longping in tears, Yuan Longping once encouraged Chongqing students with eight words	185	70	4761	2021-05-22 19:40:00	Weibo video number		http://f.video.weibocdn.com/004dD89Qgx07MRwCn640010412003OsG0E010.mp4?label=mp4_ld&template=360x640.24.0&trans_finger=81b11b8c5ffb62d33ceb3244bdd17e7b&ori=0&ps=1BVp4ysnknHVZu&Expires=1634309120&ssig=byHaR2GQmQ&KID=unistore,video
4639620000000000	KgCG7hc4F	1895431523	Ta Kung Pao - Ta Kung Pao	#yuanlongping's death news is false# Multiple sources of the Chinese Academy of Engineering revealed: Academician Yuan Longping is currently hospitalized due to illness, and the news of his death on the Internet is wrong. (Reported by 大公文会 Beijing reporter @ nginx)#The secretary said that Yuan Longping is currently in the hospital##yuan Longping##Yuan Longping's secretary refutes the rumor#Detail…			Ning Zhe	The news of Yuan Longping's death is false, the secretary said that Yuan Longping is currently in the hospital, Yuan Longping, Yuan Longping's secretary refuted the rumor	54	165	4742	2021-05-22 11:41:00	Weibo weibo.com	['http://ww2.sinaimg.cn/large/0024h2kbgy1gqr2118zydj614l0u0q8b02.jpg']
4639670000000000	KgDTEdAGu	1784473157	China News Network	["Father of Hybrid Rice"# Yuan Longping passed away# Zeng admits to having two dreams] On the 22nd, Yuan Longping, "Father of Hybrid Rice", academician of the Chinese Academy of Engineering, and winner of the "Medal of the Republic" passed away at the age of 91. Yuan Longping, a self-proclaimed "post-90s", has been striving to realize his dreams as a dreamer. #yuan longping has two dreams#, one d…			Sino-Singapore Video	Yuan Longping passed away, Yuan Longping had two dreams, everyone can have enough to eat, you can rest assured	497	366	4733	2021-05-22 14:47:00	Weibo video number		http://f.video.weibocdn.com/dcImkZX3lx07MRc3HhXy010412006wcT0E010.mp4?label=mp4_ld&template=640x360.25.0&trans_finger=40a32e8439c5409a63ccf853562a60ef&ori=0&ps=1BVp4ysnknHVZu&Expires=1634311803&ssig=Lvxe%2B3mdNx&KID=unistore,video
4640360000000000	KgW1T25tL	1708877153	urban report	[#Farewell scene girl brought Yuan Lao Lao’s favorite peas#: "We are all children who eat your rice to gain weight!"]# Yuan Longping's body farewell ceremony# At the scene, the girl took a handful of peas, covered her face and cried bitterly: "I Knowing that you must have no shortage of flowers, "brought you a handful of your favorite peas for you to eat on the road." We are all children who eat …				The farewell scene girl brought Yuan Lao's favorite peas, Yuan Longping's body farewell ceremony	225	151	4695	2021-05-24 12:57:00	Weibo video number		http://f.video.weibocdn.com/cyuJO4lqlx07MUgJ4Kcw010412002FZH0E010.mp4?label=mp4_ld&template=360x640.25.0&trans_finger=6006a648d0db83b7d9951b3cee381a9c&ori=0&ps=1BVp4ysnknHVZu&Expires=1634315763&ssig=%2FuQq46Mq44&KID=unistore,video
4641440000000000	Kho32xxTg	2810373291	Xinhuanet	#Chinese can eat melons freely without this grandma# Chinese people can eat melons freely without the decades of research and dedication of Grandma Wu Mingzhu. She is a classmate of Grandpa Yuan Longping, and the two have influenced China's melon fields and rice fields respectively. Summer is here, #what is your favorite melon#? What's your favorite melon?				Chinese people can eat melons freely without this grandma. What melons do you like most?	42	52	4683	2021-05-27 12:17:00	Weibo weibo.com
4640410000000000	KgXe3okKa	1743951792	U.S. Embassy	We mourn the passing of Yuan Longping with people in China and around the world. He is a pioneer in agricultural science and innovation. As the "father of hybrid rice," he has worked tirelessly to revolutionize the conversation about global food security. We hereby express our deepest condolences. Yuan Longping is an academician, scholar, inventor and entrepreneur of the Chinese Academy of Engine…					211	767	4579	2021-05-24 16:00:00		['http://ww1.sinaimg.cn/large/67f297b0ly8gqtkqp0yt3j20u00u079n.jpg']
4639790000000000	KgH7qFIz5	1686546714	World Wide Web	"There was an old man who dreamed of enjoying the coolness under Hexia, and Hexia fell asleep." Good night. #yuanlongping's death##yuan longping's two dreams#L Weibo video of People's Daily				Yuan Longping's death, Yuan Longping's two dreams	391	174	4563	2021-05-22 23:00:00	Weibo video number		http://f.video.weibocdn.com/Dp4L1GBQlx07MRlEnfuE01041200d52B0E010.mp4?label=mp4_ld&template=640x360.25.0&trans_finger=6006a648d0db83b7d9951b3cee381a9c&ori=0&ps=1BVp4ysnknHVZu&Expires=1634309548&ssig=m8ihZnxmAC&KID=unistore,video
4639760000000000	KgGezghAg	1887344341	Observer Network	[The 38-year-old man made abusive remarks about the death of Academician Yuan Longping, and was taken criminal compulsory measures by the police] According to @SafetyTianjin, Tianjin public security organs took criminal compulsory measures against a man who made insulting remarks online in response to the death of Academician Yuan Longping #天一一A man who insulted Yuan Longping was taken criminal c…			Safe Tianjin	A Tianjin man who insulted Yuan Longping was taken criminal coercive measures	171	565	4555	2021-05-22 20:44:00	Weibo weibo.com	['http://ww4.sinaimg.cn/large/707e96d5gy1gqrhq62e5ij20kr0rv767.jpg']
4640120000000000	KgPHSvZfj	2375086267	Reference News	#Foreign netizens collectively miss Yuan Longping# [Pride of the world! #Foreign netizens have posted photos with Yuan Longping#] The news of Yuan Longping's death not only triggered a wave of collective mourning among netizens in China, but also caused great repercussions on overseas social media. Some netizens at home and abroad not only posted their memories on the Twitter accounts of Chinese …				Foreign netizens collectively miss Yuan Longping, foreign netizens have posted photos with Yuan Longping, and netizens around the world mourn Yuan Longping	375	66	4544	2021-05-23 20:51:00		['http://ww2.sinaimg.cn/large/002AJCr1ly1gqsnjj6qnij60wi18f4qe02.jpg', 'http://ww2.sinaimg.cn/large/002AJCr1ly1gqsnjkeu04j60w21gc4qp02.jpg', 'http://ww4.sinaimg.cn/large/002AJCr1ly1gqsnjl87gnj60wi1fo4mk02.jpg', 'http://ww2.sinaimg.cn/large/002AJCr1ly1gqsnjme8pyj60wi18x4q202.jpg', 'http://ww1.sinaimg.cn/large/002AJCr1ly1gqsnjn3pt5j60wi1foe6702.jpg', 'http://ww2.sinaimg.cn/large/002AJCr1ly1gqsnjob4…
4640420000000000	KgXwK6m5e	3074181393	Jin Cai Youth	# Mrs. Tears Yuan Longping# Yuan Longping's wife, Deng Ze, stared at the farewell ceremony of Yuan Lao's body on the 24th, which was extremely sad. (Xinhua News Agency) L Jincai Youth's Weibo video				Madam tears goodbye to Yuan Longping	256	119	4530	2021-05-24 16:46:00	Weibo video number		http://f.video.weibocdn.com/gLOldmzglx07MUwraCDS010412001BxL0E010.mp4?label=mp4_ld&template=360x640.24.0&trans_finger=81b11b8c5ffb62d33ceb3244bdd17e7b&ori=0&ps=1BVp4ysnknHVZu&Expires=1634305960&ssig=Zf3Kjud1jB&KID=unistore,video
4639690000000000	KgEAs5Ow8	1496814565	cover news	【The country is unparalleled! #Review the life of academician Yuan Longping#] Yuan Longping, the father of hybrid rice and academician of the Chinese Academy of Engineering, passed away at 13:07 on May 22, 2021 in Changsha at the age of 91 due to multiple organ failure. Yuan Longping was born in Beijing on September 1, 1930, from De'an, Jiangxi. Yuan Longping graduated from Southwest Agricultural…				Review Yuan Longping's life, video review Yuan Longping's post-90s dream-seeking life	344	163	4530	2021-05-22 16:33:00	Weibo video number		http://f.video.weibocdn.com/001S35Iygx07MRg4rfJS010412007hJL0E010.mp4?label=mp4_ld&template=640x360.25.0&trans_finger=40a32e8439c5409a63ccf853562a60ef&ori=0&ps=1BVp4ysnknHVZu&Expires=1634309865&ssig=J9bcnV7a9e&KID=unistore,video
4639780000000000	KgGSlsZOL	2028810631	Sina News	[#relatives said that Yuan Lao was very peaceful when he left# The family sang "My Motherland and Me" to send him away] On the evening of May 22, a reporter from "Daily Economic News" came to Xiangya Hospital of Central South University for a field visit and received medical advice from the medical staff. The personnel office learned that Mr. Yuan Longping died in Ward 57, District D of the hospi…				Relatives say Yuan was very peaceful when he left	243	246	4524	2021-05-22 22:22:00	Weibo video number		http://f.video.weibocdn.com/000hzvekgx07MRER18vS0104120046CY0E010.mp4?label=mp4_ld&template=640x360.25.0&trans_finger=40a32e8439c5409a63ccf853562a60ef&ori=0&ps=1BVp4ysnknHVZu&Expires=1634309361&ssig=gwUzzqgDPX&KID=unistore,video
4639670000000000	KgDYmeL6Y	1850988623	husk	#yuanlongpingdeath# In 1999, the International Astronomical Union issued Asteroid Bulletin No. 35490, naming an asteroid discovered by the Hebei Xinglong Observatory of the Chinese Academy of Sciences in 1996 as "Yuan Longping Star". Its permanent number is 8117 by the International Minor Planet Center. Before that, the tentative number of this star was 1996SD1, SD happened to be the abbreviation…				Yuan Longping passed away	1865	175	4505	2021-05-22 14:59:00	Weibo weibo.com	['http://ww1.sinaimg.cn/large/0021gyHdly1gqr7okizhmj60j60y3gqx02.jpg']
4639670000000000	KgDWyfhuF	1647688972	Universal People Magazine	#Memory Yuan Longping#[Yuan Longping passed away at the age of 91! This "Magic Rice Patriarch" is the eternal "national idol"! ] "Global People" reporter learned from people familiar with the matter that Yuan Longping has been in the hospital for rescue this morning. Previously, his physical condition was not very good. "Global People" reporters have interviewed Yuan Longping at least 4 times, sp…				In memory of Academician Yuan Longping, Yuan Longping passed away	431	312	4489	2021-05-22 14:55:00	Weibo weibo.com
4639770000000000	KgGDtuDMK	2591595652	Tencent Video	#yuanlongpingdeath# Yuan Longping's precious video of an interview at the age of 90: "Let's develop it again next year, shall we?" L Yuan Longping's precious video of an interview at the age of 90: "Let's develop it again next year, okay?"				Yuan Longping passed away	393	253	4480	2021-05-22 21:46:00	☀️🐧Android		http://type=feedvideo&objectid=2003338005:4639771432255601&keys=4639771438612595&cover_img=//puui.qpic.cn/qqvideo_ori/0/u00369jo6f8_496_280/0&card_height=280&card_width=496&play_count=309495&short_url=http://t.cn/A6VVQSox&encode_mode=&bitrate=277&biz_id=231268&current_mid=0&key=tblog_card&title=袁隆平90岁时接受采访的珍贵视频：“明年我们再发展一下好不好？”&full_url=//m.v.qq.com/play.html?vid=u00369jo6f8&ptag=887&object_id=200…
4639930000000000	KgKMJlBvz	1887344341	Observer Network	[#元隆平有不过名#] @I’m not a brother of Qian: The public needs totems and symbols, just like everyone remembers Gagarin, Armstrong, Yang Liwei, did anyone blame them for the astronauts, designers and engineers behind them? The achievements of hybrid rice cannot be reported by the media as the name of the dish. Achievement is a collective effort, but it is always necessary to find a representative perso…			I'm not brother Qian	Yuan Longping is not overrated	559	256	4477	2021-05-23 08:20:00	Weibo weibo.com	['http://ww4.sinaimg.cn/large/707e96d5gy1gqrmqyvglbj20u06j31ky.jpg']
4640140000000000	KgQlIuRvg	2178873290	Youth Hunan	Yuan Longping in the eyes of his family: An expert on the anniversary, he specially went to take a wedding photo when he didn't give grandma a wedding. The first cake was fed to grandma on her 90th birthday, and she bought one dress for her, one m and one l, which one can be worn Just wear whichever one...#The true love of marrying the right person is so touching##TuantuanWatching the world#LYoun…				How touching is the true love of marrying the right person, watching the world round	374	52	4476	2021-05-23 22:29:00	Handsome Android		http://f.video.weibocdn.com/gx5Od0Kolx07MTja43Y401041200551w0E010.mp4?label=mp4_ld&template=360x640.24.0&trans_finger=81b11b8c5ffb62d33ceb3244bdd17e7b&ori=0&ps=1BVp4ysnknHVZu&Expires=1634313693&ssig=CqvXJLCRdx&KID=unistore,video
4640430000000000	KgXQO3f9I	6004281123	pear video	【Chinese romance! #Changsha Metro Projection Harvest Rice Fields in Memory of Yuan Longping#] On May 24, the Changsha subway channel projected the bumper harvest of rice fields on a large screen to cherish the memory of Academician Yuan Longping. Many citizens came specially to commemorate Yuan Lao. Some tourists came to Changsha for tourism and happened to encounter this scene, and they were ver…			First-hand Video	Changsha subway projected bumper rice fields in memory of Yuan Longping. Zhao Lijian said that Yuan Longping's dream would come true.	240	80	4427	2021-05-24 17:35:00	Weibo video number		http://f.video.weibocdn.com/2RZ5AGNalx07MUy6zjf2010412007DG40E010.mp4?label=mp4_ld&template=640x360.25.0&trans_finger=40a32e8439c5409a63ccf853562a60ef&ori=0&ps=1BVp4ysnknHVZu&Expires=1634306781&ssig=A%2BxIUizUkx&KID=unistore,video
4639810000000000	KgHzVorLw	1496814565	cover news	[According to #yuanlongping's funeral brief will#: the funeral home does not arrange to receive the masses to mourn] The reporter learned from the family of Yuan Longping this evening that according to Yuan Longping's brief last wish and the current situation of epidemic prevention and control, Changsha Mingyangshan Funeral Home will not arrange to receive the masses tomorrow. Come to mourn. "Tha…				Yuan Longping's funeral is a simple last wish, Yuan Longping's memorial service will be held the day after tomorrow, and the funeral home will not accept the masses to mourn Yuan Longping	185	220	4392	2021-05-23 00:10:00	Weibo video number		http://f.video.weibocdn.com/003L7MiDgx07MRtD8Z8Q01041200162x0E010.mp4?label=mp4_ld&template=360x640.24.0&trans_finger=81b11b8c5ffb62d33ceb3244bdd17e7b&ori=0&ps=1BVp4ysnknHVZu&Expires=1634316540&ssig=3tXRiQdIR0&KID=unistore,video
4640440000000000	KgY0yonUc	7472856103	hourly news	【I miss it! # Student Leaf Carving 8 Portraits of Yuan Lao in various periods#: Heroes should not be forgotten] On May 24th, in Huaian, Jiangsu, Liu Qi, a third-year student, spent 17 hours carving leaves on the leaves after learning the news of Yuan Longping's death. 8 works by Academician Yuan Longping. Among the eight works are portraits of Yuan Longping in his youth, middle age and old age, a…			hourly news	8 portraits of Yuan and Laos in the leaf carving of college students, the wind blows through the rice fields, I think of you	189	62	4389	2021-05-24 17:59:00	Weibo video number		http://f.video.weibocdn.com/bAVQKT7Xlx07MUBtTwmc010412006EHt0E010.mp4?label=mp4_ld&template=640x360.25.0&trans_finger=6006a648d0db83b7d9951b3cee381a9c&ori=0&ps=1BVp4ysnknHVZu&Expires=1634303836&ssig=Fu%2BqP2NMQv&KID=unistore,video
4640460000000000	KgYtFtA0Z	1718699234	Sichuan Communist Youth League	Yuan Longping's wife, Deng Zhe, said goodbye to his wife in tears, unable to stand still because of his grief. The two got married in 1964 and have been with each other for 57 years...#Mrs. Tears Yuan Longping#L Sichuan Communist Youth League's Weibo video				Madam tears goodbye to Yuan Longping	232	94	4384	2021-05-24 19:11:00	Weibo video number		http://f.video.weibocdn.com/oBDbI8Jolx07MUGplJ6M010412003wGd0E010.mp4?label=mp4_ld&template=360x640.24.0&trans_finger=81b11b8c5ffb62d33ceb3244bdd17e7b&ori=0&ps=1BVp4ysnknHVZu&Expires=1634306136&ssig=h1qAJmmBc5&KID=unistore,video
4639650000000000	KgDwKn9Be	1748075785	Bilibili Barrage Network	#yuanlongpingdeath# "Father of Hybrid Rice" Yuan Longping passed away at 13:07 on May 22, 2021 Beijing time in Changsha, Hunan, at the age of 91. Mr. Yuan has been through the ages, the country's merits, Yuan Lao has gone all the way.				Yuan Longping passed away	217	303	4351	2021-05-22 13:51:00	iPhone 12 Pro Max	['http://ww1.sinaimg.cn/large/001UiKmJly1gqr5qeo915j60dx09047m02.jpg']
4639650000000000	KgDzid21T	5044281310	The Paper	["Father of Hybrid Rice"# Yuan Longping passed away at the age of 91] May 22, Changsha, Hunan. Yuan Longping, winner of the "Medal of the Republic", academician of the Chinese Academy of Engineering and "Father of Chinese Hybrid Rice", died of multiple organ failure in Changsha at 13:07 on the same day at the age of 91. Farewell to Mr. Yuan! O "Father of Hybrid Rice" Yuan Longping dies at 91 L Th…				Yuan Longping passed away	798	740	4312	2021-05-22 13:57:00	Weibo video number		http://f.video.weibocdn.com/003jFJJlgx07MR93dpVd01041200ihFY0E010.mp4?label=mp4_ld&template=640x360.25.0&trans_finger=40a32e8439c5409a63ccf853562a60ef&ori=0&ps=1BVp4ysnknHVZu&Expires=1634311172&ssig=LHKx0JYGFd&KID=unistore,video
4639690000000000	KgEBi8nTO	1699432410	Xinhua	#yuanlao go all the way#[#Xinhua Micro Review#: Hexia enjoys the cool dream, no regrets is the original intention] On May 22, Yuan Longping, the "father of hybrid rice", died in Changsha, Hunan at the age of 91. It is embarrassing that a generation of scientific giants has fallen. Yuan Longping has always had two dreams in his heart: "the dream of enjoying the cool under the grass" and "the dream…				Yuan Lao goes well all the way, Xinhua micro-review	724	353	4291	2021-05-22 16:35:00	Weibo weibo.com	['http://ww1.sinaimg.cn/large/001R0E0aly1gqragz1h27j618e0u01kv02.jpg']
4639740000000000	KgFS3qmMJ	7211561239	CCTV	#中南山team mourns Academician Yuan Longping#[#中南山issued a message in memory of Yuan Longping#: You are the most worthy scholar I admire] On the 22nd, after the death of Academician Yuan Longping, Academician Zhong Nanshan sent the following message of memory↓↓ Brother Longping: My dear friend! Rest well in heaven. You have already written your thesis on the land of the motherland. When you have tim…				Zhong Nanshan's team mourn Yuan Longping, Zhong Nanshan issued a document in memory of Yuan Longping	228	267	4266	2021-05-22 19:49:00	Weibo weibo.com
4640400000000000	KgWZ2FK3Z	3502957945	Qingliu Video	# Yuan Lao and Yuan Huahua's first meeting#[# Yuan Longping saw Yuan Huahua for the first time scene# Exposure: Grandpa's eyes are full of pampering, and he loves to "touch his head to kill"] Last year's May Day holiday, Yuan Longping's grandfather was promoted to shoveling officer. On May 23, Hu Lei, the owner of the pet store, shared the scene of Grandpa Yuan Longping meeting Yuan Huahua for th…				The first meeting of Yuan Lao and Yuan Huahua, the scene of Yuan Longping seeing Yuan Huahua for the first time	600	131	4259	2021-05-24 15:23:00	Weibo video number		http://gslb.miaopai.com/stream/hemI~I2RLNh~OTZIegKts47cRoT70yNfkWXRsw__.mp4?yx=&refer=weibo_app&vend=weibo&label=mp4_ld&mpflag=16&ori=0&ps=1BVp4ysnknHVZu&Expires=1634309092&ssig=Hi1vQYGRGc&KID=unistore,video
4640380000000000	KgWsflJ4D	7211561239	CCTV	【Tears! #yuanlongpingdreamsuccessor#] Li Jianwu is a student of Yuan Longping, and now he has been working in the fields for more than ten years, he said #YuanLao often forgets to sleep and eat for hybrid rice#, "Every time he sees us, the first sentence he talks about It’s all hybrid rice. Sometimes I don’t care about rice, so I have to work to understand the situation first.” He Xia enjoyed the…				Yuan Longping dreams of having someone to succeed him. Yuan Lao often sleeps and forgets to eat because of hybrid rice.	265	168	4181	2021-05-24 14:02:00	Weibo video number		http://f.video.weibocdn.com/Ek76Z2HXlx07MUlbHIPm01041200jadO0E010.mp4?label=mp4_ld&template=640x360.25.0&trans_finger=6006a648d0db83b7d9951b3cee381a9c&ori=0&ps=1BVp4ysnknHVZu&Expires=1634311148&ssig=M%2F2H1ZaStJ&KID=unistore,video
4639780000000000	KgGXR3pmR	3203137375	Sichuan Watch	[# Yuan Longping left in the singing of his family#] On the evening of May 22, the Sichuan Observer reporter exclusively interviewed the family of Academician Yuan Longping. Yuan Qian's eldest niece, Yuan Qian, told us that he left while singing. The family sang his favorite songs together, "Red Plum Blossoms", "Red Detachment of Women", "The Tracker's Love" and "My Motherland and Me". As he was …				Yuan Longping left with his family singing, there is no father of hybrid rice in the world	207	156	4166	2021-05-22 22:36:00	Weibo weibo.com	['http://ww4.sinaimg.cn/large/beebff5fgy1gqrky70ktjj21400u0hdu.jpg', 'http://ww4.sinaimg.cn/large/beebff5fgy1gqrky8r83zj21400u04qr.jpg']
4639680000000000	KgEeinlq3	1222135407	China National Geographic	Yuan Longping, the "Father of Hybrid Rice", academician of the Chinese Academy of Engineering and winner of the "Medal of the Republic", died at 13:07 on May 22 in Changsha, Hunan at the age of 91. #yuanlongpingdies# "Yuan Longping is a real cultivator. When he was a rural teacher, he already had the courage to subvert the world's authority; when he was famous all over the world, he still only fo…				Yuan Longping passed away, everyone can have enough to eat, don't worry, it's a pride to live in the same era as you	502	143	4133	2021-05-22 15:38:00	Weibo weibo.com	['http://ww1.sinaimg.cn/large/001kHXfply1gqr8u5tvdrj60ku112ae902.jpg', 'http://ww4.sinaimg.cn/large/001kHXfply1gqr8ufcw2rj60go0aw75f02.jpg', 'http://ww3.sinaimg.cn/large/001kHXfply1gqr8ufd3n6j60go09qq4102.jpg']
4639620000000000	KgCOA9izx	1618051664	headline News	[CGTN apologizes for the untrue report of Yuan Longping] After verification, Academician Yuan Longping is currently receiving treatment in the hospital. We sincerely apologize for the inadvertent report. (CGTN)					306	961	4114	2021-05-22 12:02:00	Weibo Publishing Platform Professional Edition	['http://ww3.sinaimg.cn/large/001Lvb9uly1gqr2y5k1hcj60fm03nmx502.jpg', 'http://ww4.sinaimg.cn/large/001Lvb9uly8gqr2mbl8wgj608c0bhq5s02.jpg', 'http://ww2.sinaimg.cn/large/001Lvb9uly1gqr2nso2r9j60g20dcwj602.jpg']
4640420000000000	KgXD78w5w	1656831930	Global Information	[# Zhao Lijian said Yuan Longping belongs not only to China but also to the world#] Today, Foreign Ministry Spokesperson Zhao Lijian said that after Yuan Longping's death, people from all walks of life at home and abroad expressed deep condolences, which fully shows that his contribution to the hybrid rice cause in China and the world has been widely received Recognized and highly rated. Zhao Lij…				Zhao Lijian said that Yuan Longping belongs not only to China but also to the world	972	118	4104	2021-05-24 17:02:00	Weibo video number		http://f.video.weibocdn.com/Onhq6mz9lx07MUBWBF3y010412007yLv0E010.mp4?label=mp4_ld&template=640x360.25.0&trans_finger=40a32e8439c5409a63ccf853562a60ef&ori=0&ps=1BVp4ysnknHVZu&Expires=1634311936&ssig=lCVzSZEI53&KID=unistore,video
4640490000000000	KgZkFlVC5	1618051664	headline News	[# Yuan Longping's reason for raising cats#: Fear of rats eating the food in his experimental field] On May 22, Academician Yuan Longping passed away. The owner of the pet store, Hu Lei, shared the first video of Yuan Lao and Yuan Huahua. According to Mr. Hu, in addition to his liking for cats, Grandpa Yuan also had another reason for fear of mice stealing food from the experimental fields outsid…				The reason why Yuan Longping keeps cats, Yuan Huahua is one year old and three months old	281	167	4042	2021-05-24 21:22:00	Weibo video number		http://f.video.weibocdn.com/cRJbbe7elx07MUNOz0uk01041200kX490E010.mp4?label=mp4_ld&template=360x638.24.0&trans_finger=81b11b8c5ffb62d33ceb3244bdd17e7b&ori=0&ps=1BVp4ysnknHVZu&Expires=1634305895&ssig=6JUaM0%2F9R%2F&KID=unistore,video
4639800000000000	KgHiNcrF9	1496814565	cover news	[Medical staff revealed: #family sings songs to send Yuan Lao leave#] According to reports, Academician Yuan Longping was peaceful when he died, and his family sang "Red Plum Blossoms Bloom", "My Motherland and Me" and other Yuan Longping by his side. The old favorite song, send him away. Tonight, forward this song, light up the memory of the little white flower, and bid farewell to Mr. Yuan toge…				The family sang to send Yuan Lao to leave, the United Nations mourned Yuan Longping	845	126	4038	2021-05-22 23:28:00	Weibo video number		http://f.video.weibocdn.com/0dBmKRKylx07MRKYnMvu010412007AJW0E010.mp4?label=mp4_ld&template=640x360.25.0&trans_finger=6006a648d0db83b7d9951b3cee381a9c&ori=0&ps=1BVp4ysnknHVZu&Expires=1634306628&ssig=PMkArvaay%2F&KID=unistore,video
4639710000000000	KgF7lAXIo	7211561239	CCTV	#Republic loses two academicians in one day#[#Yuan Longping lyrics song I have a dream#] "I have a dream, walking on the ridge, it is as high as me, I pull my dearest friend, sit on the rice ear Let's enjoy the shade..." This song written by Yuan Longping tells a story about growth and dreams in a sincere and warm way. A person dedicates his life to a piece of land just to stick to a dream. He fi…				The Republic lost two academicians in one day, Yuan Longping wrote the lyrics and song I have a dream	588	325	4028	2021-05-22 17:54:00	Weibo video number		http://f.video.weibocdn.com/q5OUzO0dlx07MRpkERGw01041200U5qa0E010.mp4?label=mp4_ld&template=640x360.25.0&trans_finger=6006a648d0db83b7d9951b3cee381a9c&ori=0&ps=1BVp4ysnknHVZu&Expires=1634308368&ssig=n9R3pkGqqG&KID=unistore,video
4639960000000000	KgLCz80fa	1774057271	life times	[Falls are the leading cause of death due to injuries for people over 65 years old! Yuan Longping, an academician of the Chinese Academy of Engineering, passed away on May 22, 2021 at the age of 91. According to multiple media reports, Yuan Lao's accidental fall in March this year may have seriously affected his health. In my country, falls are the leading cause of injury and death among people o…				Preventing Wrestling in the Elderly	1885	367	3988	2021-05-23 10:27:00	Weibo weibo.com	['http://ww3.sinaimg.cn/large/001W3LkXly1gqs5g1qf95j60dc0ug44002.jpg', 'http://ww4.sinaimg.cn/large/001W3LkXly1gqs5g3ecexj60dc0kbdk802.jpg', 'http://ww2.sinaimg.cn/large/001W3LkXly1gqs5g56hvuj60dc1vnqh202.jpg', 'http://ww1.sinaimg.cn/large/001W3LkXly1gqs5g7i8ujj60dc2ff4gh02.jpg']
4640150000000000	KgQAb2s9L	1887344341	Observer Network	[# Hunan cuisine shop is accused of rubbing off on the consumption of hot consumption Yuan Longping#, the store owner: do not over-interpret] On May 22, Changsha, Hunan. The Hunan cuisine restaurant "Cooking Smoke and Small Stir-fried Yellow Beef" posted a post saying that all the stores were "giving away all rice to commemorate Yuan Longping", causing public outrage. The person in charge of the …				Hunan restaurant is accused of rubbing off on hot consumption Yuan Longping has passed away	46	335	3969	2021-05-23 23:05:00	Weibo video number		http://f.video.weibocdn.com/000L9ajOgx07MSZJygRW01041200k71D0E010.mp4?label=mp4_ld&template=640x360.25.0&trans_finger=40a32e8439c5409a63ccf853562a60ef&ori=0&ps=1BVp4ysnknHVZu&Expires=1634306222&ssig=Td0waMHyLB&KID=unistore,video
4639730000000000	KgFrItFJ0	1774057271	life times	#中南山team mourns Academician Yuan Longping#[Zhong Nanshan once persuaded Yuan Longping to quit smoking] On May 22, the innovative research team of Academician Zhong Nanshan issued a document "Guo Shi Wushuang" to mourn Academician Yuan Longping. As early as 2011, Zhong Nanshan persuaded Yuan Longping to quit smoking when he presented the award to Yuan Longping at an awards ceremony. In 2013, Yuan …				Zhong Nanshan's team pays tribute to Academician Yuan Longping	261	86	3966	2021-05-22 18:44:00	Weibo video number		http://f.video.weibocdn.com/Falz9Z7zlx07MRsM01Py010412004wAM0E010.mp4?label=mp4_ld&template=360x638.24.0&trans_finger=81b11b8c5ffb62d33ceb3244bdd17e7b&ori=0&ps=1BVp4ysnknHVZu&Expires=1634309465&ssig=mjzQkMKRaw&KID=unistore,video
4639990000000000	KgMeIdXsb	2810373291	Xinhuanet	Live broadcast|Reminiscence! Here is the live broadcast of #yuanlongping's Sanya rice experimental field##Weibo Live Station# Xinhuanet's Weibo live broadcast				Yuan Longping's Sanya Rice Experimental Field, Weibo Live Station	108	32	3909	2021-05-23 12:01:00	Weibo native live broadcast
4639750000000000	KgFZxDlDH	5467852665	Ziguang Pavilion	[Citizen students say goodbye to Yuan Longping: Yuan Lao, you have a good journey! 】Today, the "father of hybrid rice" Academician Yuan Longping passed away. Changsha citizens parted ways in the rain to say goodbye. Passing vehicles honked their horns spontaneously. Many people surrounded the hearse and cried uncontrollably. Teachers and students from Southwest University laid flowers for Yuan Lo…					629	448	3885	2021-05-22 20:07:00	Purple Baby Android		http://f.video.weibocdn.com/eXA1bS6alx07MRsjvg2c01041200kqOR0E010.mp4?label=mp4_ld&template=640x360.25.0&trans_finger=6006a648d0db83b7d9951b3cee381a9c&ori=0&ps=1BVp4ysnknHVZu&Expires=1634311692&ssig=NNERomIyi9&KID=unistore,video
4641600000000000	KhsgNhUy4	1738004582	Yanzhao Metropolis Daily	[The guy used ten thousand "smiling rice grains" to draw Yuan Longping's head] Zhao Long is a creator in Changchun. After Yuan Longping's death, he used 10,000 "smiling rice grains" to draw Yuan Lao's head in one day, which moved countless netizens after posting it online. Zhao Long said that every "smiling grain of rice" represents the sweat of Grandpa Yuan, who is the most worthy "star" of our …			China Daily	Ten thousand smiling rice grains draw Yuan Longping's head	71	81	3868	2021-05-27 23:02:00	Weibo video number		http://f.video.weibocdn.com/si6jwhAqlx07MXEuwB0s01041200awXI0E010.mp4?label=mp4_ld&template=360x640.24.0&trans_finger=81b11b8c5ffb62d33ceb3244bdd17e7b&ori=0&ps=1BVp4ysnknHVZu&Expires=1634303663&ssig=s9Mmgvoowv&KID=unistore,video
4639720000000000	KgFjOjNak	1784473157	China News Network	[#Insulting and attacking meritorious heroes account was closed for one year#] On the 22nd, Yuan Longping, the father of hybrid rice, and Wu Mengchao, the father of liver surgery in China, passed away. According to @微博Administrator news, the website found that some accounts posted and spread rumors, insults and attacks against heroic heroes on Weibo on the same day, causing bad social impact. In …			Weibo administrator	Insulting and attacking meritorious heroes account was closed for one year	130	561	3803	2021-05-22 18:25:00	360 Safe Browser	['http://ww1.sinaimg.cn/large/001WLsZ7ly1gqrdnnj7fsj60iq0bnmyk02.jpg']
4639830000000000	KgI5ZelGD	1699540307	Voice of China	[#Citizens outside the funeral home spontaneously line up to lay flowers for Yuan Lao#] In the middle of the night on May 22, outside the Mingyangshan funeral home in Changsha, Hunan, citizens spontaneously lined up to lay flowers for Yuan Longping and express their condolences. The bouquets at the entrance of the funeral home were piled up into hills, and the notes on the bouquets were filled wi…				Citizens outside the funeral home spontaneously line up to lay flowers for Yuan Lao, the Republic has lost academician Yuan Longping, and the funeral home does not accept the masses to mourn Yuan Longping	310	179	3787	2021-05-23 01:29:00	Weibo video number		http://f.video.weibocdn.com/lQeynoUwlx07MRUz3TFm01041200bHzz0E010.mp4?label=mp4_ld&template=640x360.25.0&trans_finger=40a32e8439c5409a63ccf853562a60ef&ori=0&ps=1BVp4ysnknHVZu&Expires=1634315702&ssig=ziVKjzTIl6&KID=unistore,video
4639820000000000	KgHZWw4Vo	1323527941	Vista sees the world	funeral home does not accept the masses to mourn Yuan Longping# [According to #元隆平不住事 briefly# will, the funeral home does not arrange to receive the masses to mourn] According to @ Hunan Daily, the reporter learned from the family of Yuan Longping, according to Yuan Longping's last wish and the current epidemic prevention and control. Due to the situation, Changsha Mingyangshan Funeral Home on t…			Hunan Daily	The funeral home does not accept the masses to mourn Yuan Longping, Yuan Longping's funeral is simple	152	386	3721	2021-05-23 01:14:00	Weibo video number		http://f.video.weibocdn.com/0R17SVcrlx07MRO2AG2I010412000x040E010.mp4?label=mp4_ld&template=360x640.24.0&trans_finger=81b11b8c5ffb62d33ceb3244bdd17e7b&ori=0&ps=1BVp4ysnknHVZu&Expires=1634315702&ssig=HZYD3C0UHN&KID=unistore,video
4640140000000000	KgQcC7E1r	1590753120	China's anti-cult	[Police Information Bulletin] The netizen "painter Jiang Linyin" published insulting remarks on Weibo, causing bad social impact. The public security organs have taken criminal coercive measures against him, and relevant investigations are underway. @古苏官网@苏官网# Painter Jiang Linyin was taken criminal coercive measures##Netizens who insulted Yuan Longping were taken criminal coercive measures#			Suzhou Public Security, Suzhou Public Security	Painter Jiang Linyin was taken criminal coercive measures, netizens insulted Yuan Longping and taken criminal coercive measures	372	328	3715	2021-05-23 22:07:00	innocence for android	['http://ww4.sinaimg.cn/large/5ed0f760ly1gqsopphnifj20qo0urq54.jpg', 'http://ww2.sinaimg.cn/large/5ed0f760ly1gqspoj9tsqj20qo15jgpr.jpg']
4639790000000000	KgH3W8sjQ	1720962692	Jimu News	[Old friend Yuan Longping: "He was very peaceful when he left", family members: I called him a few days ago, he was in a good mood] On the afternoon of the 22nd, a reporter from Jimu saw in a family lounge of the Mingyangshan Funeral Home in Changsha, Yuan Lao's Family members and some colleagues who have worked together are resting in the hall. A relative of Yuan Lao told reporters that when the…				Yuan's friend speaks out, Yuan's family speaks out	524	708	3706	2021-05-22 22:51:00	Weibo video number		http://f.video.weibocdn.com/oXdSP9f9lx07MRJJcNnO010412003mdJ0E010.mp4?label=mp4_ld&template=360x640.24.0&trans_finger=81b11b8c5ffb62d33ceb3244bdd17e7b&ori=0&ps=1BVp4ysnknHVZu&Expires=1634305400&ssig=Mt1SkQwbqY&KID=unistore,video
4639940000000000	KgL6f6nMZ	1843633441	Sohu Entertainment	#ZHANG Ting Crying when she brought goods on live broadcast# Last night, Zhang Ting started live broadcast to bring goods. Before the live broadcast, Zhang Ting and the staff observed a moment of silence to bid farewell to Academician Yuan Longping. After the live broadcast officially started, Zhang Ting suddenly burst into tears and counted his difficulties: "You have children too, I work from 6…				Zhang Ting cried when he brought the goods live	51	180	3677	2021-05-23 09:08:00	Weibo weibo.com	['http://ww2.sinaimg.cn/large/0020LHhfly1gqsaho67taj60c30fk75302.jpg', 'http://ww4.sinaimg.cn/large/0020LHhfly1gqsaho6fptj60c20f1q3l02.jpg', 'http://ww2.sinaimg.cn/large/0020LHhfly1gqsah5k8a4j60c60idab202.jpg', 'http://ww3.sinaimg.cn/large/0020LHhfly1gqsafq2mhig60a00hse4o02.jpg', 'http://ww1.sinaimg.cn/large/0020LHhfly1gqs37bo0jwg60a00hs4qp02.jpg', 'http://ww1.sinaimg.cn/large/0020LHhfly1gqs37bhi…
4639620000000000	KgCGZ439a	1618051664	headline News	[# Yuan Longping's family refutes rumors#: Yuan Longping is being treated in hospital] This morning, it was reported on the Internet that Academician Yuan Longping passed away. The reporter and Yuan Longping's eldest son, Mr. Yuan Ding'an, confirmed that this was a fake news. Yuan Longping is currently being treated in a hospital in Changsha due to illness. (People's Daily Online)				Yuan Longping's family refutes rumors	114	441	3666	2021-05-22 11:43:00	Weibo Publishing Platform Professional Edition	['http://ww1.sinaimg.cn/large/001Lvb9uly8gqr22lr5u8j608c0bhq5s02.jpg']
4640520000000000	Kh00p0DNB	6124642021	Beijing News our video	[2-minute review#The touching moment of farewell to Academician Yuan Longping#] On May 24, the farewell ceremony for the body of Academician Yuan Longping was held at the Mingyangshan Funeral Home in Changsha, and all sectors of society sent off in different ways. A man from Jiangxi came to the scene to mourn; a subway station in Changsha "planted rice" in memory of Yuan Lao; a fireworks company …				The touching moment of farewell to Academician Yuan Longping, Rice Spike Fireworks, Popular Science Yuan Longping's Contribution to Hybrid Rice	195	64	3643	2021-05-24 23:04:00	Weibo video number		http://f.video.weibocdn.com/9s5Aqmqnlx07MUWaEwVq01041200rAiM0E010.mp4?label=mp4_ld&template=640x360.25.0&trans_finger=6006a648d0db83b7d9951b3cee381a9c&ori=0&ps=1BVp4ysnknHVZu&Expires=1634305657&ssig=4j%2FlUFu8DM&KID=unistore,video
4639660000000000	KgDRvizzJ	7211561239	CCTV	#yuanlongping's two dreams#[# Yuan Longping was interviewed by CCTV 5 years ago#] Yuan Longping has two dreams: one is the dream of enjoying the shade under Hexia, he once dreamed that the super hybrid rice in his experimental field grew taller than sorghum; Another dream is for hybrid rice to cover the world. Repost #yuanlongpingdeath# (CCTV number: face to face) L CCTV's Weibo video				Yuan Longping's two dreams, Yuan Longping was interviewed by CCTV 5 years ago, Yuan Longping died	565	401	3608	2021-05-22 14:42:00	Weibo video number		http://f.video.weibocdn.com/lwreHGGJlx07MRc9FhHO01041200aLwO0E010.mp4?label=mp4_ld&template=480x360.25.0&trans_finger=6006a648d0db83b7d9951b3cee381a9c&ori=0&ps=1BVp4ysnknHVZu&Expires=1634312824&ssig=Tv0xjgKN0a&KID=unistore,video
4639620000000000	KgCID2XBL	1618051664	headline News	[# Yuanlongping Health Doctor Voice#: Yuan Lao once fell at the hybrid rice research base, causing physical discomfort] #yuanlongping base wrestling caused physical discomfort# At 11:31 am on May 22, a reporter from Red Net Moment and the Chinese Academy of Engineering Yuan Longping, an academician and father of hybrid rice, contacted the health care doctor by phone, and the other party told him …				Yuan Longping's health care doctor speaks out, Yuan Longping's base wrestling caused physical discomfort	275	528	3607	2021-05-22 11:47:00	Weibo Publishing Platform Professional Edition	['http://ww1.sinaimg.cn/large/001Lvb9uly8gqr270c4o3j60fa0da7a502.jpg']
4639680000000000	KgEbJly1F	5476386628	Chivalrous Island	【Double Star Falls! # Two patriots died one after another#] Two winners of the country's highest science and technology award passed away 5 minutes apart this afternoon. At 13:02, #Academician Wu Mengchao, the father of hepatobiliary surgery, passed away#... 13:07, Academician Yuan Longping, the father of hybrid rice, passed away... Mr. Wu Mengchao was 99 years old and Mr. Yuan Longping was 91 ye…				Two national scholars passed away one after another, and Academician Wu Mengchao, the father of hepatobiliary surgery, passed away	1342	467	3599	2021-05-22 15:32:00		['http://ww4.sinaimg.cn/large/005YCmkAly1gqr8n6eeqbj60bg0cmq3q02.jpg', 'http://ww2.sinaimg.cn/large/005YCmkAly1gqr8n66ac2j60iz0qtdh902.jpg', 'http://ww4.sinaimg.cn/large/005YCmkAly1gqr8n6nu1uj60lt0t4dis02.jpg', 'http://ww3.sinaimg.cn/large/005YCmkAly1gqr8n7783xj60u0128tcp02.jpg']
4639920000000000	KgKrIsL3w	1618051664	headline News	[#Deaf guy running and painting Yuan Longping's head#: Yuan Lao walked all the way] May 22, Chifeng, Inner Mongolia. Wu Guangming is a deaf-mute and a running enthusiast. When he learned that Yuan Longping's grandfather passed away, Wu Guangming decided to send Yuan Lao his last ride by running and painting. It took him 2 hours to draw Yuan Longping's head on the map with a distance of 10 kilomet…			swirl video	Deaf boy running painting Yuan Longping's head	116	56	3589	2021-05-23 07:28:00	Weibo video number
4639700000000000	KgEKRs2b7	3203137375	Sichuan Watch	[Mourning Yuan Lao! #Farewell to the paddy field watcher# Hexia enjoys the shade, we will take over the baton! ] On May 22, #yuanlongping passed away at the age of 91, and the people of the country mourned. Yuan Longping Hybrid Rice Science Park, located in Deyuan Town, Pidu District, Chengdu, is the only science park in China named after Academician Yuan Longping. The rice in the experimental fi…				Farewell to the paddy field watcher, Yuan Longping dies, there is no father of hybrid rice in the world	77	465	3587	2021-05-22 16:58:00	Weibo native live broadcast
4640280000000000	KgTLCFVnc	1314608344	morning news	#yuanlongping's body farewell ceremony#[40 minutes to understand the legendary life of Yuan Longping, the father of hybrid rice]# Yuan Huahua can no longer accompany Yuan Longping to listen to the report# "Father of Hybrid Rice", "Republic Medal" winner Yuan Longping's body farewell ceremony, It will be held in Changsha this morning. CCTV documentary "Singing for the Times: Yuan Longping": My lif…				Yuan Longping's body farewell ceremony, Yuan Huahua can no longer accompany Yuan Longping to listen to the report	1191	122	3570	2021-05-24 07:12:00	Weibo video number		http://f.video.weibocdn.com/002HHI8Tgx07MRNL6NEY01041205sQ2Q0E020.mp4?label=mp4_ld&template=480x360.25.0&trans_finger=40a32e8439c5409a63ccf853562a60ef&ori=0&ps=1BVp4ysnknHVZu&Expires=1634319315&ssig=L2moOBcAuB&KID=unistore,video
4639660000000000	KgDQplTah	7377933773	Jun Zhengping	[#junping# The grandfather who dreamed of feeding the Chinese people, goodbye] He had seen with his own eyes a starving death lying on the side of the road, so he strengthened his determination to study agriculture and serve the country. He once dreamed that he was enjoying the shade under the ears of rice. The rice was as tall as sorghum, the ears were as long as a broom, and the grains were as …				Jun Ping , Yuan Longping passed away	684	351	3561	2021-05-22 14:39:00	HUAWEI Mate30 Pro 5G	['http://ww4.sinaimg.cn/large/0083j3BPly1gqr75z8whaj30u01hcnct.jpg']
4640880000000000	Kh9o6ocnn	1720962692	Jimu News	[Changsha chrysanthemums were sold out, Hubei brother drove 7,000 chrysanthemums in 3 hours "Don't give money, I'm not happy if you give money!"] Recently, a young man from Xianning, Hubei drove to Changsha by car and went to the Mingyangshan Funeral Home. In addition, free chrysanthemums were given to citizens who came to mourn Academician Yuan Longping. On the 25th, Jimu News reporters found th…				Brother from Hubei sent 7,000 chrysanthemums to Mr. Yuan	125	166	3560	2021-05-25 22:58:00	Weibo video number		http://f.video.weibocdn.com/3bNRr2fSlx07MWvXFEW4010412007VuY0E010.mp4?label=mp4_ld&template=360x640.24.0&trans_finger=81b11b8c5ffb62d33ceb3244bdd17e7b&ori=0&ps=1BVp4ysnknHVZu&Expires=1634304367&ssig=RbDSuD52EP&KID=unistore,video
4640360000000000	KgVQHuH3B	1974576991	Global Times	[# Yuan Longping's favorite poem# laughed and cried with a smile] On the day of the Chinese Farmers Harvest Festival in 2019, Yuan Longping accepted the invitation of the main station "The Voice of China" and read himself on the "Read Poems for You" program. My favorite "Seven Laws Long March". "The Red Army is not afraid of difficult expeditions, and it only takes time for thousands of rivers an…				Yuan Longping's favorite poem, Ending the Hungry Man, Yuan Lao was covered with a bright red national flag and devoted a whole city of flowers to one person.	434	128	3549	2021-05-24 12:30:00	Weibo video number		http://locallimit.us.sinaimg.cn/Ss32Id3Plx07MRhy8LBS010412008wl70E010.mp4?label=mp4_ld&template=640x360.25.0&trans_finger=6006a648d0db83b7d9951b3cee381a9c&ori=0&ps=1BVp4ysnknHVZu&Expires=1634318668&ssig=TOycxzxBnk&KID=unistore,video
4639790000000000	KgH2blFaG	1699432410	Xinhua	[#Mourning farewell to Academician Yuan Longping in many places#: Don't give up to send Yuan Lao's last journey] After the news of Academician Yuan Longping's death came, in his hometown Jiangxi, Chongqing where his alma mater is located, and Hunan where he lived and worked for a long time, everyone started to carry out Mourning the farewell event, sending Yuan Lao the last ride. The country is u…				Many places mourned and bid farewell to Academician Yuan Longping, this star will never fall	234	160	3533	2021-05-22 22:47:00	Weibo weibo.com	['http://ww1.sinaimg.cn/large/001R0E0aly1gqrl8hxkbsj61jk0spay602.jpg', 'http://ww2.sinaimg.cn/large/001R0E0aly1gqrl8htil6j615o0m64gb02.jpg', 'http://ww3.sinaimg.cn/large/001R0E0aly1gqrl8hyulqj61d20u0x6p02.jpg', 'http://ww4.sinaimg.cn/large/001R0E0aly1gqrl8hw4xyj618w0u0wq402.jpg', 'http://ww4.sinaimg.cn/large/001R0E0aly1gqrl8hwlyjj618w0u0h9602.jpg', 'http://ww2.sinaimg.cn/large/001R0E0aly1gqrl8hvt…
4640090000000000	KgOWbr82d	2321615032	Youth Hubei	Entrusted by President Xi Jinping, Xu Dazhe, Secretary of the Hunan Provincial Party Committee, visited the family of Comrade Yuan Longping and conveyed cordial greetings. #Hunan Provincial Party Committee Secretary Xu Dazhe visits Yuan Longping's family##Changsha's flower delivery order# (Xinhua Daily Telegraph) L Youth Hubei's Weibo video				Hunan Provincial Party Committee Secretary Xu Dazhe visits Yuan Longping's family, flower delivery order in Changsha	207	0	3518	2021-05-23 18:54:00	Weibo video number		http://f.video.weibocdn.com/BpPox7e8lx07MT4kPq1q010412001WcS0E010.mp4?label=mp4_ld&template=360x640.24.0&trans_finger=81b11b8c5ffb62d33ceb3244bdd17e7b&ori=0&ps=1BVp4ysnknHVZu&Expires=1634312177&ssig=S9c3FGHy4X&KID=unistore,video
4639780000000000	KgGQQpk8V	1686546714	World Wide Web	[#Citizens outside the funeral home line up to lay flowers for Lao Lao#] Tonight, outside the Mingyangshan funeral home in Changsha, citizens spontaneously lined up to lay flowers for Lao Lao and express their condolences. Unspeakable sadness, I just want to bow to send you #Republic loses academician Yuan Longping#L CCTV news Weibo video				Citizens outside the funeral home line up to lay flowers for Yuan Lao, the Republic of China loses Academician Yuan Longping	171	134	3490	2021-05-22 22:19:00	Weibo video number		http://f.video.weibocdn.com/XgPiS0splx07MRHpTg1q0104120037mu0E010.mp4?label=mp4_ld&template=360x640.24.0&trans_finger=81b11b8c5ffb62d33ceb3244bdd17e7b&ori=0&ps=1BVp4ysnknHVZu&Expires=1634309786&ssig=LVrIHnZLV7&KID=unistore,video
4639680000000000	KgEaE1B2C	2318265821	half month talk	【Double Star Falls! #2 Guoshi died one after another# separated by five minutes] The two winners of the highest national science and technology award passed away two minutes apart this afternoon. At 13:02, #Academician Wu Mengchao, the father of hepatobiliary surgery, passed away#... 13:07, Academician Yuan Longping, the father of hybrid rice, passed away... Mr. Wu Mengchao was 99 years old and M…				The two scholars passed away one after another. Academician Wu Mengchao, the father of hepatobiliary surgery, passed away. Xishen will no longer rise and cross the sky, and he will never return.	1022	429	3478	2021-05-22 15:29:00	Talking Girl Android	['http://ww3.sinaimg.cn/large/8a2dedddly1gqr8m31pgjj20bg0cmt96.jpg', 'http://ww2.sinaimg.cn/large/8a2dedddly1gqr8m3bnp6j20iz0qtmy5.jpg', 'http://ww2.sinaimg.cn/large/8a2dedddly1gqr8m3jwl4j20lt0t4di5.jpg', 'http://ww3.sinaimg.cn/large/8a2dedddly1gqr8m3xilvj20u0128n06.jpg']
4639630000000000	KgCPz0wRk	2328516855	Chinese police online	#Secretary said Yuan Longping is currently in the hospital#[# Yuan Longping's death is fake news#] At 11 am on May 22, the Propaganda Department of the Hunan Provincial Party Committee confirmed that "Academician Yuan Longping's death" was fake news.				The secretary said that Yuan Longping is currently in the hospital and that Yuan Longping's death was fake news	81	940	3463	2021-05-22 12:05:00	Weibo weibo.com	['http://ww2.sinaimg.cn/large/002xAdBtly1gqr2j1l63ej608c0bh3yn02.jpg']
4640000000000000	KgMFziGs3	1499104401	Sina Military	[Wu Mengchao, the father of Chinese hepatobiliary surgery, passed away! The curtain call of a legend of a generation] Wu Mengchao, an academician of the Chinese Academy of Sciences, who was a legend in the medical world, was deeply loved by patients, and was the "father of Chinese hepatobiliary surgery", passed away at the age of 99. For details, please refer to: O China's father of hepatobiliary…				Wu Mengchao was still undergoing surgery on his 96th birthday, and the sea of flowers in front of the statue of Yuan Longping	151	33	3454	2021-05-23 13:07:00	Weibo Publishing Platform Professional Edition
4639940000000000	KgL06aMyH	6901994610	we live	[Review of the live broadcast: #People's funeral home mourns Yuan Longping#] At 13:07 on May 22, Yuan Longping, the "father of hybrid rice", academician of the Chinese Academy of Engineering, and winner of the "Medal of the Republic" died in Changsha, Hunan at the age of 91. According to Academician Yuan Longping's funeral wishes and the current situation of epidemic prevention and control, Chang…				People mourning Yuan Longping outside the funeral home, the funeral home does not accept the masses to pay tribute to Yuan Longping, Weibo live station, our video is live	40	430	3453	2021-05-23 08:52:00	Weibo native live broadcast
4639960000000000	KgLr2xoQP	2596119483	Observer Network Micro Lost Video	[Because Yuan Longping's rice is there, China's grain market is always safe, it can support us to be self-sufficient in extreme difficulties, so that international grain merchants dare not come to the Chinese market to run wild] @yingshili: In 2005, there was a gap in international grain, according to data , there will be a large number of people in the world who will not be able to eat, and the …			Welcome ten miles		1529	245	3435	2021-05-23 09:59:00	Weibo weibo.com	['http://ww4.sinaimg.cn/large/9abda3bbgy1gqs4onrd0dj20u03meqsq.jpg']
4639790000000000	KgH9sja6P	3173633817	CGTN	[#Changsha Citizens Farewell Yuan Longping in the Rain#] Weibo video of YuanLongping, thegloballyrenownedChineseagronomistknownfordevelopingthefirsthybridricestrains,diedat13:07BeijingTimeonSaturdayattheageof91.ChangsharesidentsbidfarewelltoYuanashisbodywastransportedtotheresearchcenterwhereheworked.LCGTN				Changsha citizens bid farewell to Yuan Longping in the rain	88	435	3406	2021-05-22 23:05:00	Weibo video number		http://f.video.weibocdn.com/0vKTCQ28lx07MRIhs0j6010412018Wzb0E010.mp4?label=mp4_ld&template=640x360.25.0&trans_finger=40a32e8439c5409a63ccf853562a60ef&ori=0&ps=1BVp4ysnknHVZu&Expires=1634308696&ssig=rh%2FbW%2FbhBj&KID=unistore,video
4639680000000000	KgEmG4bdP	5192576551	Official blog of Bai Jingting Support Association	[Announcement of ban on entertainment on May 22] On May 22, 2021, Academician Yuan Longping, "Father of Hybrid Rice" and Academician Wu Mengchao, "Father of Chinese Hepatobiliary Surgery" passed away. /Entertainment day. ①It is forbidden to publish any posts directed by Amway Entertainment. ②It is forbidden to mention Bai Jingting's name or Aite Bai Jingting himself. ③If you repost any content ab…			Dove Legion Headquarters, Baijia Forum_Forwhite		272	1316	3405	2021-05-22 15:59:00	Bai Jingting's super talk	['http://ww1.sinaimg.cn/large/005FpwmHly1gqr9bpmnl0j30e10dk750.jpg']
4639630000000000	KgCTflY6C	1974576991	Global Times	[Multiple confirmations: The news of Yuan Longping's death is false] On the morning of May 22, a reporter from the People's Daily confirmed from multiple channels including the Propaganda Department of the Hunan Provincial Party Committee, the Chinese Academy of Engineering and the secretary of Academician Yuan Longping that the news about Yuan Longping's death on the Internet was fake news. The …					109	369	3369	2021-05-22 12:14:00	Weibo weibo.com	['http://ww3.sinaimg.cn/large/0029D7FZly1gqr2yn8zvij613f0d2wfr02.jpg']
4639760000000000	KgGfB9ehC	2591595652	Tencent Video	# Yuan Longping in the eyes of the family# What does Yuan Longping look like in the eyes of the family? "I see rice in my eyes", "A gift for anniversary", "Swimming lovers", "Caring for my wife", "Watching the weather forecast", Lai@Tencent Video Through the description of the family members in the documentary "Time Me", Let us see a more three-dimensional and real grandfather of Yuan Longping# Y…			Tencent Video	Yuan Longping in the eyes of his family, Yuan Longping passed away	280	139	3363	2021-05-22 20:47:00	☀️🐧Android		http://type=feedvideo&objectid=2003338005:4639756630556778&keys=4639756641107977&cover_img=//puui.qpic.cn/qqvideo_ori/0/o3111z282x5_496_280/0&card_height=280&card_width=496&play_count=280507&short_url=http://t.cn/A6VVjBav&encode_mode=&bitrate=277&biz_id=231268&current_mid=0&key=tblog_card&title=家人眼中的袁隆平什么样？是宠妻狂魔也是不催生的开明好公公&full_url=//m.v.qq.com/play.html?vid=o3111z282x5&ptag=887&object_id=2003338…
4639680000000000	KgEjF3Cw7	6447519824	Zhang Zhenyuan Official Support Association	Zhang Zhenyuan [Forbidden Entertainment Announcement] On May 22, 2021, Academician Wu Mengchao, the father of hepatobiliary surgery, and Academician Yuan Longping, the father of hybrid rice, passed away one after another. "We cannot withstand the tide, but the lighthouse will always be remembered". At the same time, we prayed and observed a moment of silence for the people in the earthquake area.…			Times Youth League-Zhang Zhenyuan, Lighten_Zhang Zhenyuan Anti-Black Group		279	811	3349	2021-05-22 15:51:00	Zhang Zhenyuan's super talk
4639760000000000	KgGjUdmzg	5044281310	The Paper	[Yuan Longping's speech before his death recalled that his mother moved readers: the seeds were planted by my mother when I was young] #Yuan Longping's letter to my mother# On May 22, "Father of Hybrid Rice", Academician of the Chinese Academy of Engineering, "Medal of the Republic" The winner Yuan Longping died in Changsha, Hunan at the age of 91. Subsequently, an article signed by Yuan Longping…				letter from Yuan Longping to his mother	802	165	3322	2021-05-22 20:58:00	Weibo weibo.com	['http://ww4.sinaimg.cn/large/005vnhZYgy1gqrhurjjp1j60u0128hbe02.jpg', 'http://ww3.sinaimg.cn/large/005vnhZYgy1gqrhwj7dv0j60c817agpd02.jpg']
4639760000000000	KgGkqoGrm	1618051664	headline News	[#Not wasting food is the best condolence to Yuan Lao#] At 13:07 on May 22, Yuan Longping, the "Father of Hybrid Rice", academician of the Chinese Academy of Engineering, and winner of the "Medal of the Republic" passed away in Changsha, Hunan at the age of 91 . As soon as the news came out, mourning was heard on all media and major social platforms, and countless netizens burst into tears, sendi…				Not wasting food is the best consolation for Yuan Lao. Yuan Longping was still concerned about the growth of rice when he was in critical condition. Yuan Longping passed away	328	148	3289	2021-05-22 20:59:00	Weibo Publishing Platform Professional Edition	['http://ww1.sinaimg.cn/large/001Lvb9uly8gqri2deri5j60m70gfe8102.jpg']
4640420000000000	KgXwOxdbI	2057327125	people video	[# Zhao Lijian said Yuan Longping's dream will come true#] On May 24, Foreign Ministry spokesman Zhao Lijian said that # Academician Yuan Longping belongs not only to China but also to the world. His lifelong dream is to make hybrid rice cover the world and let all People don't go hungry. China has created the miracle of food self-sufficiency, and has the will and ability to continue to make grea…				Zhao Lijian said that Yuan Longping's dream will definitely come true. Academician Yuan Longping belongs not only to China but also to the world.	153	42	3279	2021-05-24 16:46:00	Weibo video number		http://f.video.weibocdn.com/e3VIb5lnlx07MUwt1z4c010412002pbN0E010.mp4?label=mp4_ld&template=360x640.24.0&trans_finger=81b11b8c5ffb62d33ceb3244bdd17e7b&ori=0&ps=1BVp4ysnknHVZu&Expires=1634305960&ssig=%2BDfw0FnR3g&KID=unistore,video
4640030000000000	KgNgvnyBp	3937348351	Central Committee of the Communist Youth League	40-minute documentary "Singing for the Times: Yuan Longping" - Learn about the legendary life of "Father of Hybrid Rice" Yuan Longping: "My lifelong pursuit is to keep everyone away from hunger." L Observer.com's Weibo video					949	255	3251	2021-05-23 14:38:00	Weibo video number		http://f.video.weibocdn.com/002HHI8Tgx07MRNL6NEY01041205sQ2Q0E020.mp4?label=mp4_ld&template=480x360.25.0&trans_finger=40a32e8439c5409a63ccf853562a60ef&ori=0&ps=1BVp4ysnknHVZu&Expires=1634313301&ssig=rE8%2FpGqfjh&KID=unistore,video
4639670000000000	KgDWOtb3F	1642632622	scientific exploration	#科技大#[Farewell#Father of Chinese Hepatobiliary Surgery Wu Mengchao passed away#] Another bad news, at 13:05 today, the legendary "Father of Chinese Hepatobiliary Surgery" who is deeply loved by patients and is full of peaches and plums in the world, Wu Mengchao, an academician of the Chinese Academy of Sciences, passed away at the age of 99. 2 minutes later, Yuan Longping, the father of hybrid ri…				Science master, the father of Chinese hepatobiliary surgery Wu Mengchao passed away	1630	551	3250	2021-05-22 14:55:00	iPhone client	['http://ww4.sinaimg.cn/large/001NajMyly1gqr7mmbgbvj610v0u0tbs02.jpg', 'http://ww4.sinaimg.cn/large/001NajMyly1gqr8phh6foj60dw09l0u702.jpg', 'http://ww1.sinaimg.cn/large/001NajMyly1gqr90hqd36j60b20bst9202.jpg', 'http://ww2.sinaimg.cn/large/001NajMyly1gqr8pk5ilxj60c80fljst02.jpg']
4639730000000000	KgFrU0eHE	2615417307	Phoenix Network	[# Zhong Nanshan mourn Yuan Longping#] After being shocked to learn of the death of Academician Yuan Longping, Academician Zhong Nanshan sent a concise and affectionate reminiscence speech: Brother Longping: My dear friend! Rest well in heaven. You have already written your thesis on the land of the motherland. When you have time, guide the students to continue the "three departments" research. Y…				Zhong Nanshan mourns Yuan Longping	182	97	3217	2021-05-22 18:45:00	Weibo weibo.com	['http://ww2.sinaimg.cn/large/002R01w7ly1gqre847ga6j60s90flad002.jpg']
4639610000000000	KgCx0ijCD	1686546714	World Wide Web	[# Yuan Longping’s secretary refutes rumors#: Yuan Longping is currently in the hospital, and the news of his death on the Internet is fake news] According to @surging news# the secretary said that Yuan Longping is currently in the hospital# On the morning of May 22, The Paper learned from Yuan Longping’s secretary Yang Yaosong that the news on the Internet was Fake news, Yuan Longping is current…			The Paper	Secretary Yuan Longping refuted the rumor, the secretary said that Yuan Longping is currently in the hospital	873	751	3208	2021-05-22 11:19:00		['http://ww2.sinaimg.cn/large/001Q8zQmly1gqr1ey2a47j60u00rtjxv02.jpg']
4639700000000000	KgEECCTVZ	2110705772	Weibo Variety Show	#yuanlongping is still in the fields at the age of 90# Yuan Longping said when he went to Beijing to receive the National Medal and National Honorary Title in 19 years: "The first day I go back, I will go to the fields!" Many farmers stopped working in the fields when they were in their 80s. However, in order to provide food and clothing for the people of the whole country, Yuan Longping, the mos…				Yuan Longping is still in the field at the age of 90, Yuan Longping's three wishes, Yuan Longping's dream of enjoying the cool under Hexia	114	86	3206	2021-05-22 16:43:00	Weibo video number		http://f.video.weibocdn.com/xGuvhcOtlx07MRbpw7P201041200kUnO0E010.mp4?label=mp4_ld&template=640x360.25.0&trans_finger=6006a648d0db83b7d9951b3cee381a9c&ori=0&ps=1BVp4ysnknHVZu&Expires=1634309227&ssig=rilXcuFr3D&KID=unistore,video
4639770000000000	KgGJ52Zvp	2286908003	People's Network	[#yuanlongpingthis year's work plan# Newly cultivated rice production and push again] "Now the living standard of the common people has improved, he is not satisfied with eating enough, he still has to eat well, shall we develop it next year?"November 2020 , The 90-year-old academician Yuan Longping excitedly chatted about his plans for next year in an interview with @People.com. He wanted to inc…			People's Network	Yuan Longping's work plan for this year, Yuan Longping passed away	489	204	3206	2021-05-22 22:00:00	Weibo video number		http://f.video.weibocdn.com/D1O2GafJlx07MREbumcU01041200iVVo0E010.mp4?label=mp4_ld&template=640x360.25.0&trans_finger=6006a648d0db83b7d9951b3cee381a9c&ori=0&ps=1BVp4ysnknHVZu&Expires=1634311813&ssig=KLwUQ64vrG&KID=unistore,video
4640030000000000	KgNorENWd	1644489953	Southern Metropolis Daily	[#Changsha tens of thousands of citizens mourn Yuan Longping in the rain# The delivery staff changed into black to help out-of-town citizens lay flowers] #Changsha citizens mourn Yuan Longping in the rain# On May 23, in Changsha, Hunan, tens of thousands of citizens went to the Mingyang Mountain Funeral Home to mourn Yuan Longping. Even if it was raining, there was still a long queue outside the …				Tens of thousands of Changsha citizens mourned Yuan Longping in the rain, and Changsha citizens mourned Yuan Longping in the rain	214	123	3167	2021-05-23 14:58:00	Weibo video number		http://f.video.weibocdn.com/FMcdSrSXlx07MSIzdJJK01041200n9oU0E010.mp4?label=mp4_ld&template=640x360.25.0&trans_finger=40a32e8439c5409a63ccf853562a60ef&ori=0&ps=1BVp4ysnknHVZu&Expires=1634312070&ssig=PwwhdjfHoa&KID=unistore,video
4639730000000000	KgFujfKpB	1618051664	headline News	[The combination of "medical and food worry-free" is difficult to be in the same frame #Academician Zhong Nanshan mourns Yuan Longping#] After being shocked to learn of the death of Academician Yuan Longping, Academician Zhong Nanshan sent a concise and affectionate reminiscence speech: Brother Longping! my best friend! Rest well in heaven. You have already written your thesis on the land of the …				Academician Zhong Nanshan mourns Yuan Longping	200	90	3151	2021-05-22 18:50:00	Weibo video number		http://f.video.weibocdn.com/00235eCVgx07MRmCDjOE010412001ywn0E010.mp4?label=mp4_ld&template=360x632.24.0&trans_finger=81b11b8c5ffb62d33ceb3244bdd17e7b&ori=0&ps=1BVp4ysnknHVZu&Expires=1634308403&ssig=Q%2BuvAWkWWt&KID=unistore,video
4639710000000000	KgF9e1xQT	2328516855	Chinese police online	Euphemistically refused media interviews, but did not hesitate to accept the group photo of children Mr. Yuan Longping went all the way L China Police Online's Weibo video					227	147	3144	2021-05-22 17:58:00	Weibo video number		http://f.video.weibocdn.com/KB4eBnjzlx07MRo5W2g0010412004cdj0E010.mp4?label=mp4_ld&template=360x640.24.0&trans_finger=81b11b8c5ffb62d33ceb3244bdd17e7b&ori=0&ps=1BVp4ysnknHVZu&Expires=1634307346&ssig=k6gKzT9eI1&KID=unistore,video
4639720000000000	KgFewBCiQ	1885624052	Jiangxi Tourism Broadcasting	Academician Yuan Longping, you don't know the side, he said that he has no requirements on himself, but he has two dreams L Jiangxi Tourism Broadcasting's Weibo video					492	62	3131	2021-05-22 18:12:00	Weibo video number		http://f.video.weibocdn.com/003Tdh9egx07MRqxCsDt01041200ghpt0E010.mp4?label=mp4_ld&template=360x640.24.0&trans_finger=81b11b8c5ffb62d33ceb3244bdd17e7b&ori=0&ps=1BVp4ysnknHVZu&Expires=1634311086&ssig=RkjT4n%2BH%2Fc&KID=unistore,video
4639770000000000	KgGwTrjki	1974576991	Global Times	[#Insulting and attacking meritorious heroes account was closed for one year#] On the 22nd, Yuan Longping, the father of hybrid rice, and Wu Mengchao, the father of liver surgery in China, passed away. According to @微博Administrator news, the website found that some accounts posted and spread rumors, insults and attacks against heroic heroes on Weibo on the same day, causing bad social impact. In …			Weibo administrator	Insulting and attacking meritorious heroes account was closed for one year	93	398	3125	2021-05-22 21:30:00	Weibo weibo.com	['http://ww4.sinaimg.cn/large/0029D7FZly1gqrecnh14gj60iq0bnwha02.jpg']
4640010000000000	KgMNLv8Vb	1887790981	Guangzhou Daily	[#Madagascar's Ministry of Agriculture issued a document in memory of Yuan Longping#] According to @Hunan Daily, after learning the news that Yuan Longping, the "father of hybrid rice", passed away in Changsha, on May 22, Madagascar's Minister of Agriculture, Animal Husbandry and Fisheries, Rana Rivelu, declared The Ministry of Agriculture published the eulogy "Salute to Professor Yuan Longping, …			Hunan Daily	The Ministry of Agriculture of Madagascar issued a document in memory of Yuan Longping, and foreign media collectively brushed the screen for Yuan Longping	118	41	3104	2021-05-23 13:28:00	Weibo weibo.com	['http://ww3.sinaimg.cn/large/0023KYFDgy1gqsaml2e61j60h00chaat02.jpg', 'http://ww4.sinaimg.cn/large/0023KYFDgy1gqsaml3ohuj60hl0bd75p02.jpg']
4639760000000000	KgGhz9iY9	1974576991	Global Times	[#Men’s Moments Insult Yuan Longping and Take Criminal Coercive Measures#] According to @Safe Tianjin, Yuan Longping passed away on May 22. After receiving reports from the masses, a netizen "winner is king" made insulting remarks in the WeChat Moments, causing bad social impact. After investigation and verification, the netizen is Li Mou (male, 38 years old) from Jinghai District, Tianjin. At pr…			Safe Tianjin	Men's Moments Insult Yuan Longping and Take Criminal Coercive Measures	109	535	3085	2021-05-22 20:52:00		['http://ww4.sinaimg.cn/large/0029D7FZly1gqrhxvix0uj60fr0kc75i02.jpg']
4639690000000000	KgEADyOcW	2789616391	Movie channel	#Revisit the movieyuanlongping#In this film, Academician Yuan Longping personally played the role of himself in his old age. He devoted his whole life, after decades of unremitting exploration and hard practice, not only to solve the problem of food for the Chinese people, but also to provide human beings brought the gospel. Today, we cherish the memory of Yuan Lao with movies, and we will always…				Revisiting the movie Yuan Longping, watching the history of the Party, Yuan Longping's death	341	239	3069	2021-05-22 16:33:00
4640390000000000	KgWPwhe0Z	1735882701	Shenzhen Public Security	Do you know how many recipients of the Medal of the Republic are there? #yuanlongping's body farewell ceremony##Yuan Lao's body is covered with a bright red national flag##The Ministry of Science and Technology mourn Yuan Longping#Do you know how many recipients of the "Medal of the Republic" are there?				The farewell ceremony for Yuan Longping's body, Yuan Lao was covered with a bright red national flag, the Ministry of Science and Technology mourn Yuan Longping	3	3	3063	2021-05-24 14:59:00	Weibo weibo.com
4639650000000000	KgDyce5oJ	2030112487	CCTV drama	#yuanlongpingdeath#[Forward, #Memory Yuanlongping#! ] Yuan Longping, the "Father of Hybrid Rice", academician of the Chinese Academy of Engineering, and winner of the "Medal of the Republic", died at 13:07 on May 22 in Changsha, Hunan, at the age of 91. He is the "son of the Yangtze River". To relieve the satiety worries of the 1.4 billion people, he almost "slept" in the rice experimental field.…				Yuan Longping passed away, in memory of Yuan Longping	492	578	3063	2021-05-22 13:55:00	Weibo video number		http://f.video.weibocdn.com/w7UL5aUOlx07MR8T9ahy01041200gWvy0E010.mp4?label=mp4_ld&template=640x360.25.0&trans_finger=40a32e8439c5409a63ccf853562a60ef&ori=0&ps=1BVp4ysnknHVZu&Expires=1634312200&ssig=ZbMLSxqbk7&KID=unistore,video
4639750000000000	KgFZH2wEd	6568656360	spicy video	[Breakthrough of tears#Mourning from Anhui to Changsha by former students of Yuan Lao's death#] On the evening of May 22, the students of Academician Yuan Longping rushed from Anhui to Changsha to see off Academician Yuan. L Spicy Video's Weibo Video				Yuan Lao's former students traveled from Anhui to Changsha to mourn	95	61	3061	2021-05-22 20:08:00	Weibo video number		http://f.video.weibocdn.com/Vc7W4e7alx07MRywkoQU010412002nOE0E010.mp4?label=mp4_ld&template=360x632.25.0&trans_finger=6006a648d0db83b7d9951b3cee381a9c&ori=0&ps=1BVp4ysnknHVZu&Expires=1634311692&ssig=DpNpwH%2FKki&KID=unistore,video
4639810000000000	KgHD27xZV	5724481769	so-and-so has a string of green mentions	###How low-key can a person be# Up to now, I have only roughly understood what it means to have a full-fledged pleasure. It should be Tu Youyou's interest for more than 60 years, Yuan Longping's lifelong happiness is Huang Xuhua's hobby for 60 years				How low-key can a person be	110	10	3051	2021-05-23 00:17:00	A hero Android
4639730000000000	KgFD691Up	2028810631	Sina News	[#Changsha citizens line up to buy flowers to bid farewell to Yuan Lao# Boss: #The entire Changsha chrysanthemum is sold out#] On May 22, Changsha, Hunan. The father of hybrid rice# Yuan Longping passed away#. Citizens and people all over the country bought flowers to bid farewell to Mr. Yuan, and there were long queues at local flower shops. The owner of a flower shop introduced: The local chrys…			Boiling Video	Changsha citizens line up to buy flowers to bid farewell to Yuan Lao, the whole Changsha chrysanthemum is sold out, Yuan Longping dies	105	156	3022	2021-05-22 19:12:00	Weibo video number		http://f.video.weibocdn.com/5fb6k4Vslx07MRtXa9Uk01041200eIYu0E010.mp4?label=mp4_ld&template=640x360.25.0&trans_finger=6006a648d0db83b7d9951b3cee381a9c&ori=0&ps=1BVp4ysnknHVZu&Expires=1634310963&ssig=u41CI5s1a2&KID=unistore,video
4640400000000000	KgWWBm9HY	6508016609	hearsay community	"The rice is ripe, I miss you mom" - Yuan Longping					228	26	3018	2021-05-24 15:17:00	Weibo weibo.com	['http://ww3.sinaimg.cn/large/0076qYpPgy1gqtjg9157hj30u03t4kjl.jpg']
4640410000000000	KgX8WnSVy	1668926483	Hualong.com	[Chongqing, a netizen who made a speech insulting Yuan Longping was criminally detained by the police according to law] #Chongqing A man was criminally detained for making a speech insulting Yuan Longping# On the 24th, Ping An Chongqing issued a police report: On May 22, the "Father of Hybrid Rice", the Chinese Academy of Engineering Yuan Longping, an academician and winner of the "Medal of the R…				Chongqing man detained for insulting Yuan Longping	27	391	3015	2021-05-24 15:47:00	Weibo weibo.com	['http://ww3.sinaimg.cn/large/001OWE15ly1gqtk9sfkrij60dw0p7ta502.jpg']
4639800000000000	KgHgPpzgf	3203137375	Sichuan Watch	[正Live｜#People spontaneously held a mourning event to bid farewell to Yuan Lao#] On May 22, Changsha, Hunan. Yuan Longping, the father of hybrid rice, passed away at the age of 91. Many places across the country spontaneously held mourning events to bid farewell to Mr. Yuan. At 23:00 that night, reporters from Sichuan Observer came to the Hunan Hybrid Rice Research Center. There were still many c…				People spontaneously held mourning activities to bid farewell to Yuan Lao, Yuan Longping left with the singing of his family, there is no father of hybrid rice in the world	52	364	3001	2021-05-22 23:23:00	Weibo native live broadcast
4639750000000000	KgGcdDSsp	3203137375	Sichuan Watch	【Precious record! #yuan longping once planted rice in Chengdu with his own hands#] On May 22, Yuan Longping, an academician of the Chinese Academy of Engineering, died in Changsha due to multiple organ failure at the age of 91. Yuan spent his whole life watching over the rice fields and devoted his life to rice research. His life was also inextricably linked with Sichuan. The precious images of S…				Yuan Longping once planted rice in Chengdu, the fate of Yuan Longping and Chengdu	331	138	2976	2021-05-22 20:39:00	Weibo video number		http://f.video.weibocdn.com/004DipN4gx07MRADJycU010412008wjB0E010.mp4?label=mp4_ld&template=640x360.25.0&trans_finger=40a32e8439c5409a63ccf853562a60ef&ori=0&ps=1BVp4ysnknHVZu&Expires=1634309661&ssig=f7qrKwspe%2B&KID=unistore,video
4639780000000000	KgGUzcbUd	1618051664	headline News	[#Yuan Longping once said that he hopes to work for his dreams when he is 90 years old#] In 2010, Academician Yuan Longping, who was 80 years old at the time, said in the first lesson of the school: "It is my lifelong dream to develop hybrid rice to benefit the people of the world. At the age of 90, if you are in good health, you can still work." Yuan Lao explained his message to the children wit…				Yuan Longping once said that he hopes to work for his dream by the age of 90, the first lesson of school	280	92	2969	2021-05-22 22:28:00	Weibo video number		http://f.video.weibocdn.com/ygLbatPklx07MRCmcJvG010412007T4n0E010.mp4?label=mp4_ld&template=780x360.25.0&trans_finger=40a32e8439c5409a63ccf853562a60ef&ori=0&ps=1BVp4ysnknHVZu&Expires=1634308719&ssig=3MFIiQtSbZ&KID=unistore,video
4639660000000000	KgDRCp9Tt	5044281310	The Paper	[#Yuan Longping said there were still two dreams#, the dream of enjoying the coolness under Hexia and the dream of hybrid rice covering the world] # Yuan Longping passed away at 13:07 on May 22, "Father of Hybrid Rice", Academician of the Chinese Academy of Engineering, "Medal of the Republic" The winner Yuan Longping died in Changsha, Hunan at the age of 91. Yuan Lao once said: I still have two …				Yuan Longping said before his death that he still had two dreams, Yuan Longping died	287	225	2959	2021-05-22 14:42:00	Weibo video number		http://f.video.weibocdn.com/001fwT4Vgx07MRcaV7Lp01041200c8JV0E010.mp4?label=mp4_ld&template=640x360.25.0&trans_finger=40a32e8439c5409a63ccf853562a60ef&ori=0&ps=1BVp4ysnknHVZu&Expires=1634312824&ssig=sFugCrIhUr&KID=unistore,video
4639660000000000	KgDQDuBIO	1642088277	Financial Network	[#Yuan Longping once starred in a movie to explain two big dreams#Speaking of a happy smile in the dreamland]# Yuan Longping's dream of enjoying the cool under the desert# Yuan Longping, academician of the Chinese Academy of Engineering and winner of the "Medal of the Republic", passed away at 13:07 on May 22, 2021 in Changsha, Hunan , at the age of 91. At the end of the movie "Yuan Longping", Yu…			Haike News	Yuan Longping once starred in the movie to explain two big dreams, Yuan Longping's dream of enjoying the cool under the desert, and the country's unparalleled	610	103	2932	2021-05-22 14:40:00	Weibo video number		http://gslb.miaopai.com/stream/GA7pgycnhcwvDfb44EETz~hUC6TDr9Zs1tdWow__.mp4?yx=&refer=weibo_app&vend=weibo&label=mp4_ld&mpflag=16&ori=0&ps=1BVp4ysnknHVZu&Expires=1634313242&ssig=fcMtQuAyci&KID=unistore,video
4639710000000000	KgF7TdSa0	1649173367	daily economic news	[Live | A mourning event was held in Yuan Longping's hometown] At 13:07 on May 22, Yuan Longping, the "Father of Hybrid Rice", academician of the Chinese Academy of Engineering, and winner of the "Medal of the Republic" passed away in Changsha, Hunan at the age of 91. A mourning event was held in Yuan Longping's hometown in De'an, Jiangxi, and the daily economic news was being broadcast live to m…					57	321	2918	2021-05-22 17:55:00	Weibo native live broadcast
4639950000000000	KgLf90KVX	1887344341	Observer Network	@wuheqilin: Let everyone have a full meal, it is the belief of the Chinese people and deeply cherish the memory of Academician Yuan Longping			Wuhe Qilin		167	99	2907	2021-05-23 09:30:00	Weibo weibo.com	['http://ww4.sinaimg.cn/large/707e96d5gy1gqs3ig3qfkj20sg0ldtfb.jpg']
4639770000000000	KgGDwqSe1	1878335471	Sina Variety	At 13:07 on May 22, Yuan Longping, the "Father of Hybrid Rice", academician of the Chinese Academy of Engineering, and winner of the "Medal of the Republic" died in Changsha, Hunan at the age of 91. In 2019, the National Medal and National Honorary Title were officially awarded. When Mr. Yuan Longping went to Beijing to accept the award, he said: "On the first day I go back, I will go to Shimoda!…					91	565	2901	2021-05-22 21:46:00	Weibo video number		http://f.video.weibocdn.com/xGuvhcOtlx07MRbpw7P201041200kUnO0E010.mp4?label=mp4_ld&template=640x360.25.0&trans_finger=6006a648d0db83b7d9951b3cee381a9c&ori=0&ps=1BVp4ysnknHVZu&Expires=1634307948&ssig=Fri0E6JfaX&KID=unistore,video
4639790000000000	KgH6zf5HG	5145725878	Boiling Video	#civil funeral parlor queues up to mourn Lao Lao#[#Citizens bring their children to kneel and worship Yuan Lao in the rain# Hundreds of people line up to bow and flowers pile up a mountain] On the evening of May 22, Changsha, Hunan. The drizzle outside the Mingyang Mountain Funeral Home came and went from time to time, and a large number of citizens came from afar, lining up at the scene to pay t…		Changsha		Citizens' funeral homes line up to mourn Mr. Yuan. Citizens bring their children to kneel and worship Mr. Yuan in the rain	1529	1676	2892	2021-05-22 22:57:00	Weibo video number		http://f.video.weibocdn.com/ybvvdywclx07MRKaMiQo010412007l4V0E010.mp4?label=mp4_ld&template=360x640.25.0&trans_finger=6006a648d0db83b7d9951b3cee381a9c&ori=0&ps=1BVp4ysnknHVZu&Expires=1634304327&ssig=J2eWkspqVH&KID=unistore,video
4641430000000000	KhnJ3xFUF	2630570525	Youth Shandong	She is a classmate of Yuan Longping, and the two have influenced China's melon fields and rice fields respectively. Everyone has eaten the melons she cultivated. How many people know the name of the "Goddess of Melon"? (China Youth Daily) #Chinese people can eat melons freely without this grandma##touched by you and me#L Youth Shandong's Weibo video				Chinese people can eat melons freely without this grandma, moved by your side	227	29	2890	2021-05-27 11:28:00	Weibo video number		http://f.video.weibocdn.com/siu3hILulx07MYXfR0Y8010412001udY0E010.mp4?label=mp4_ld&template=360x640.24.0&trans_finger=81b11b8c5ffb62d33ceb3244bdd17e7b&ori=0&ps=1BVp4ysnknHVZu&Expires=1634310383&ssig=77TR4Hyq7w&KID=unistore,video
4640010000000000	KgMPmyWcC	1618051664	headline News	[#18-year-old man was detained for 5 days for insulting Yuan Longping#: a series of insulting remarks] Rizhao Public Security announced on its WeChat public account on May 23 that on May 22, 2021, "Father of Hybrid Rice", China Yuan Longping, academician of the Academy of Engineering and winner of the "Medal of the Republic", passed away. A blogger on Sina Weibo posted three insulting remarks inv…				18-year-old man detained for 5 days for insulting Yuan Longping	108	409	2873	2021-05-23 13:32:00	Weibo Publishing Platform Professional Edition	['http://ww4.sinaimg.cn/large/001Lvb9uly8gqsasy18rqj60gq0hvaaj02.jpg']
4639650000000000	KgDzIc6Zr	2695499562	Shaoxing Public Security	Academician Yuan Longping died at the age of 91. Remember this hero who made the Chinese "hold their jobs in prison". #Shao police have something to say# Farewell to Mr. Yuan! #The Republic loses academician Yuan Longping# to send academician Yuan Longping				Shao police have something to say, the Republic has lost academician Yuan Longping	6	5	2855	2021-05-22 13:58:00	iPhone client
4640010000000000	KgMSCohia	1887344341	Observer Network	[#18-year-old man was detained for 5 days for insulting Yuan Longping#: a series of insulting remarks] Rizhao Public Security announced on its WeChat public account on May 23 that on May 22, 2021, "Father of Hybrid Rice", China Yuan Longping, academician of the Academy of Engineering and winner of the "Medal of the Republic", passed away. A blogger on Sina Weibo posted three insulting remarks inv…				18-year-old man detained for 5 days for insulting Yuan Longping	75	342	2849	2021-05-23 13:40:00	Weibo weibo.com	['http://ww1.sinaimg.cn/large/707e96d5gy1gqsauut8qcj20gq0hvdmo.jpg']
4640420000000000	KgXugE3oY	1644489953	Southern Metropolis Daily	[#Changsha, which has been raining for half a month, has cleared up#! Comrade Yuan Longping's online condolence hall has more than 10 million mourners online] #yuanlongping's body send-off ceremony## Yuan Lao's body is covered with a bright red national flag# This morning at 10 am, the farewell ceremony of Yuan Longping's body was held at the Mingyangshan Funeral Home in Changsha. The scene of th…				Changsha, which had been raining for half a month, cleared up. The farewell ceremony for Yuan Longping's body. Yuan Lao was covered with a bright red national flag. Before Yuan Longping's death, his family sang my motherland. My wife said goodbye to Yuan Longping in tears. The touching moment of farewell to Academician Yuan Longping, Yuan Lao and Yuan The first sight of Huahua	273	67	2837	2021-05-24 16:40:00	Weibo video number		http://f.video.weibocdn.com/001Nq0p1gx07MUjLAIaA01041200yRlC0E010.mp4?label=mp4_ld&template=640x360.25.0&trans_finger=6006a648d0db83b7d9951b3cee381a9c&ori=0&ps=1BVp4ysnknHVZu&Expires=1634306793&ssig=VnsTTkdQ%2Bb&KID=unistore,video
4639730000000000	KgFtxDZi2	1496814565	cover news	[#Medical and food worry-free combination is difficult to be in the same frame#, Zhong Nanshan offers a message of memory for Yuan Lao] After being shocked to learn of the death of Academician Yuan Longping, Academician Zhong Nanshan sent a concise and affectionate memory: Brother Longping: My best friend! Rest well in heaven. You have already written your thesis on the land of the motherland. Wh…				The combination of medical care and food is difficult to be in the same frame again. Zhong Nanshan's team mourns Academician Yuan Longping, Zhong Nanshan mourns Yuan Longping, and the United Nations Food and Agriculture Organization mourns Yuan Lao	162	64	2836	2021-05-22 18:49:00	Weibo video number		http://f.video.weibocdn.com/0035iKOvgx07MRuVibTV010412002t4w0E010.mp4?label=mp4_ld&template=360x632.24.0&trans_finger=81b11b8c5ffb62d33ceb3244bdd17e7b&ori=0&ps=1BVp4ysnknHVZu&Expires=1634308824&ssig=uFg77LOXG4&KID=unistore,video
4639760000000000	KgGqAwdDB	1887344341	Observer Network	#Three bunches of rice at the entrance of Xiangya Hospital#[#Citizens presented three bunches of rice seedlings to say goodbye to Yuan Longping#] On May 22, some citizens spontaneously came to Xiangya Hospital of Central South University, Hunan Provincial Hybrid Rice Research Center and other places to give Yuan Longping a gift to Academician Yuan Longping. Present flowers and bid farewell to Aca…				Three bunches of rice at the entrance of Xiangya Hospital, citizens present three bunches of rice seedlings to bid farewell to Yuan Longping	147	137	2817	2021-05-22 21:14:00	Weibo weibo.com	['http://ww2.sinaimg.cn/large/707e96d5gy1gqrikysr11j20hs0cc14v.jpg']
4640300000000000	KgUtpDHxn	6901994610	we live	[Review of the live broadcast: Yuan Lao has gone all the way #Academician Yuanlongping's farewell ceremony#Held today] At 10 am on May 24, the farewell ceremony of Yuan Longping's body was held in Mingde Hall of Changsha Mingyangshan Funeral Home, and people lined up in a long line. Came here to see Old Yuan on his last journey. The fragrance of rice lasts forever, and the country is unparalleled…				Farewell Ceremony of Academician Yuan Longping's Body, Farewell Ceremony of Yuan Longping's Body, Weibo Live, our video is live	51	284	2809	2021-05-24 08:59:00	Weibo native live broadcast
4640010000000000	KgMIYjLqU	2286908003	People's Network	[#Yuan Longping said the wish is to make the world full of food#] At 13:07 on May 22, Academician Yuan Longping passed away at the age of 91. "My greatest wish in my life is to free mankind from famine and make the world full of food." "Food is the top priority of the national economy and people's livelihood"... Today, #reread Yuan Longping's words#! Yuan Lao through the ages, every Chinese will …				Yuan Longping said that his wish is to make everyone in the world have enough to eat, review Yuan Longping's words	357	210	2795	2021-05-23 13:16:00	Weibo weibo.com	['http://ww4.sinaimg.cn/large/002uLDeXly1gqsa2a4qcsj60go0qggon02.jpg', 'http://ww3.sinaimg.cn/large/002uLDeXly1gqsa2a6j4jj60go0qgdif02.jpg', 'http://ww1.sinaimg.cn/large/002uLDeXly1gqsa2a6bpwj60go0qgmzp02.jpg', 'http://ww1.sinaimg.cn/large/002uLDeXly1gqsa2a90iwj60go0qggoo02.jpg', 'http://ww1.sinaimg.cn/large/002uLDeXly1gqsa2crt6hj60j60u70vf02.jpg', 'http://ww1.sinaimg.cn/large/002uLDeXly1gqsa2abc…
4640320000000000	KgUMksghQ	1720962692	Jimu News	[#Citizens cover their faces and cry to say goodbye to Yuanlao#: Grandpa took students to study in Yuanlao’s experimental field many times] #The masses mentioned Yuanlao’s contribution to tears like rain# Yuan Longping’s body farewell ceremony was held today. In front of Mingyang Hall of Mingyang Funeral Home, there is still an endless stream of citizens who came to mourn Mr. Yuan. Jimu news repo…				Citizens cover their faces and cry to bid farewell to Mr. Yuan	89	39	2786	2021-05-24 09:46:00	Weibo video number		http://f.video.weibocdn.com/fMJTQw6elx07MU3BE7rq010412005TEP0E010.mp4?label=mp4_ld&template=360x640.24.0&trans_finger=81b11b8c5ffb62d33ceb3244bdd17e7b&ori=0&ps=1BVp4ysnknHVZu&Expires=1634321969&ssig=xjdj1U0lTy&KID=unistore,video
4639710000000000	KgF5cl3Tw	6124642021	Beijing News our video	[#All walks of life mourning farewell to Yuan Longping#: Hunan Agricultural University website turned black and white# Flowers placed under the statue of Yuan Longping's alma mater#] At 13:07 on May 22, Academician Yuan Longping passed away at the age of 91. #zhongnanshan team mourns Academician Yuan Longping#, "Thanks for every minute and every second of being in the same time and space with gre…				All walks of life mourned Yuan Longping's farewell, flowers were laid under the statue of Yuan Longping's alma mater, Zhong Nanshan's team paid tribute to Academician Yuan Longping	103	36	2766	2021-05-22 17:49:00	Weibo video number		http://f.video.weibocdn.com/YICdDTULlx07MRoXJhh6010412005RUv0E010.mp4?label=mp4_ld&template=640x360.25.0&trans_finger=6006a648d0db83b7d9951b3cee381a9c&ori=0&ps=1BVp4ysnknHVZu&Expires=1634309424&ssig=ljAJFfMBPm&KID=unistore,video
4639740000000000	KgFVghi4E	3203137375	Sichuan Watch	[#Changsha citizens whistled farewell to Yuan Longping#] On May 22, Changsha, Hunan. Where Academician Yuan Longping's hearse passed by, the vehicle whistled to bid farewell. #People shouting in unison to go all the way to say goodbye to Yuan Lao#L Sichuan Watch's Weibo video				Changsha citizens whistle to bid farewell to Yuan Longping	185	59	2752	2021-05-22 19:57:00	Weibo video number		http://f.video.weibocdn.com/002AeUgEgx07MRxLR9Wv010412002W3I0E010.mp4?label=mp4_ld&template=360x632.24.0&trans_finger=81b11b8c5ffb62d33ceb3244bdd17e7b&ori=0&ps=1BVp4ysnknHVZu&Expires=1634307037&ssig=xK4BKk8OXX&KID=unistore,video
4639680000000000	KgEkInTeV	1744332207	Qianjiang Video	【recall! #Yuan Longping once wrote an inscription for Zhejiang Li Rice Field#] Winner of the "Medal of the Republic", academician of the Chinese Academy of Engineering, director of the National Hybrid Rice Engineering Technology Research Center, and former vice chairman of the Hunan Provincial Political Consultative Conference Yuan Longping, due to multiple organ failure, in May 2021 Died at 13:0…				Yuan Longping once wrote inscriptions for Zhejiang Li Rice Field, Yuan Longping died	154	96	2738	2021-05-22 15:54:00	Weibo video number		http://f.video.weibocdn.com/5sU18msTlx07MRh68PDi010412002a3a0E010.mp4?label=mp4_ld&template=360x640.25.0&trans_finger=6006a648d0db83b7d9951b3cee381a9c&ori=0&ps=1BVp4ysnknHVZu&Expires=1634308416&ssig=aGzyr67gi1&KID=unistore,video
4640140000000000	KgQe082HM	1974576991	Global Times	[# Gansu netizens insulted Yuan Longping and Wu Mengchao was criminally detained#] According to a notice issued by @Gusu Public Security on the 23rd, on May 22, 2021, Yuan Longping, the "father of hybrid rice", academician of the Chinese Academy of Engineering, and winner of the "Medal of the Republic" passed away. An online inspection by the Suzhou Public Security Bureau found that a netizen nam…			Suzhou Public Security	Gansu netizens detained for insulting Yuan Longping and Wu Mengchao	120	410	2737	2021-05-23 22:10:00	Weibo weibo.com	['http://ww3.sinaimg.cn/large/0029D7FZly1gqspqm4xbej60wo0r6tii02.jpg']
4639990000000000	KgMnNqkuT	2427989561	Hebei Communist Youth League	3 miles long! Aerial photography records that tens of thousands of citizens bid farewell to Yuan Longping in the rain at the foot of Mingyang Mountain in Changsha#Yuan Longping once dreamed that he was enjoying the shade under the rice ears##Yuan Longping's body farewell ceremony will be held tomorrow#LHebei Communist Youth League's Weibo video				Yuan Longping once dreamed that he was enjoying the shade under the ears of rice. The farewell ceremony for Yuan Longping's body will be held tomorrow	186	53	2735	2021-05-23 12:24:00	Weibo video number		http://f.video.weibocdn.com/lNgAEWLqlx07MSDxw9wI010412003hao0E010.mp4?label=mp4_ld&template=360x640.24.0&trans_finger=81b11b8c5ffb62d33ceb3244bdd17e7b&ori=0&ps=1BVp4ysnknHVZu&Expires=1634315456&ssig=O%2BrvDGBkPo&KID=unistore,video
4641480000000000	Khp2GslME	1496814565	cover news	【Don't forget to grow melons when eating melons! #What kind of melon is your favorite#? 】 Chinese people can eat melon freely, and it is inseparable from the decades of research and dedication of Grandma Wu Mingzhu. She is a classmate of Yuan Longping, and the two have influenced China's melon fields and rice fields respectively. Everyone has eaten the melons she cultivated. #Chinese people can e…				What kind of melon do you like the most? Chinese people can eat melon freely without this grandma	4	22	2732	2021-05-27 14:49:00	Weibo weibo.com
4639780000000000	KgGVfpbV3	1974576991	Global Times	[Touched#Yuan Longping misses the rice and asks the weather every day when he is in critical condition#] On May 22, Academician Yuan Longping passed away forever. In the ward of Xiangya Hospital of Central South University, Mrs. Yuan's daughter-in-law, Ms. Gan, choked up and told the reporter: "The old man did not leave a last word, but when he was still able to speak, he could not forget the hyb…				When Yuan Longping was critically ill, he thought about rice every day and asked about the weather. Yuan Lao went well all the way.	188	134	2725	2021-05-22 22:30:00	Weibo weibo.com	['http://ww3.sinaimg.cn/large/0029D7FZly1gqrh61qskqj60j60t1ad402.jpg']
4640040000000000	KgNDegRQf	2355658474	Chongqing Communist Youth League	With the youth of my generation, defend my prosperous China! Middle school students pay tribute to Yuan Lao: Grandpa Yuan Longping, you have a good journey! (China Youth Daily) L Chongqing Communist Youth League's Weibo video					163	62	2710	2021-05-23 15:34:00	Weibo video number		http://f.video.weibocdn.com/001Hfnihgx07MSQDDc1O010412005Aow0E010.mp4?label=mp4_ld&template=360x640.24.0&trans_finger=81b11b8c5ffb62d33ceb3244bdd17e7b&ori=0&ps=1BVp4ysnknHVZu&Expires=1634313682&ssig=q%2BMCWHZNIz&KID=unistore,video
4640020000000000	KgN6kqz3m	5535703069	Rizhao Internet Police Inspection and Law Enforcement	Man insults Academician Yuan Longping and is administratively detained by Rizhao police		sunshine			166	64	2691	2021-05-23 14:13:00	HUAWEI Mate 30 5G	['http://ww1.sinaimg.cn/large/0062Dffnly1gqsc1lhjz0j30qk1xoqjh.jpg']
4639730000000000	KgFxGcKNE	1496814565	cover news	[#Netizens insulted and attacked Academician Yuan Longping was titled#] According to @Weibo administrator on the 22nd, the website found that some accounts published and spread rumors, insults and attacks against meritorious heroes, which caused a bad social impact. In this regard, according to the "Weibo Community Convention" and other relevant regulations, the website has made the following acc…			Weibo administrator, Apicort has not happened yet, painter Jiang Linyin, IShtaRose	Netizens insulted and attacked Academician Yuan Longping and was titled	137	646	2680	2021-05-22 18:59:00	Weibo video number		http://f.video.weibocdn.com/003aDcTigx07MRvx1xpe010412001ag20E010.mp4?label=mp4_ld&template=360x640.24.0&trans_finger=81b11b8c5ffb62d33ceb3244bdd17e7b&ori=0&ps=1BVp4ysnknHVZu&Expires=1634306967&ssig=cJxo26vy%2Fv&KID=unistore,video
4639690000000000	KgEv9uo4w	1728698130	Yang Mi's official fan group	[Announcement of ban on entertainment] Mr. Yuan Longping, the "Father of Hybrid Rice", academician of the Chinese Academy of Engineering, and winner of the "Medal of the Republic", passed away at 13:07 on May 22 in Changsha, Hunan, at the age of 91. On the same day, Mr. Wu Mengchao, the "Father of Hepatobiliary Surgery in China" and Academician of the Chinese Academy of Sciences, also left us. Wi…					267	476	2659	2021-05-22 16:20:00	Yang Mi's 🐝Fox & Bees
4639940000000000	KgKXwCR27	7462809939	Boiling Live	[Live | Citizens outside Changsha Mingyangshan Funeral Home send farewell to Academician Yuan Longping] On May 23, the body of Academician Yuan Longping, the father of hybrid rice, has been transported to the Mingyangshan Funeral Home in Changsha, Hunan. Although the funeral home does not arrange to receive the masses to mourn today, there are still many #citizens going to the funeral home to bid…			Boiling Point	Citizens go to the funeral home to bid farewell to Lao Yuan and Yuan Longping, the backbone of the country	17	41	2656	2021-05-23 08:46:00	Weibo native live broadcast
4639650000000000	KgDA3roR9	1323527941	Vista sees the world	#The Republic loses academician Yuan Longping#				The Republic has lost academician Yuan Longping	817	126	2654	2021-05-22 13:59:00	Weibo weibo.com	['http://ww4.sinaimg.cn/large/001rzo4Rly1gqr5zx1xmpj60u00o0jt402.jpg']
4639740000000000	KgFW5k1T0	1638629382	Hunan Satellite TV	"I Have a Dream" written by Yuan Longping, the "father of hybrid rice" in China, tells a story about growth and dreams in a sincere and warm way. A person dedicates his life to a piece of land just to stick to a dream. He firmly believes that there is one A seed can change the world. (Source: HIFIVE) Weibo video of L Hunan Satellite TV					195	113	2653	2021-05-22 19:59:00	Weibo video number		http://f.video.weibocdn.com/yG5Ff78nlx07MRxUr0mY01041200Md6b0E010.mp4?label=mp4_ld&template=636x360.25.0&trans_finger=40a32e8439c5409a63ccf853562a60ef&ori=0&ps=1BVp4ysnknHVZu&Expires=1634306831&ssig=651DJ7QTf6&KID=unistore,video
4639760000000000	KgGfkiyTZ	1836328652	Frontline Entertainment	#50KM Taohuawu Extension# Following the suspension of the first episode of "Happy Camp", "Fifty Kilometers Taohuawu" also announced that the broadcast will be postponed until tomorrow. I support the memory of Academician Yuan Longping forever!				50 kilometers of Taohuawu extended sowing	912	940	2641	2021-05-22 20:46:00		['http://ww3.sinaimg.cn/large/6d7426ccly1gqrhrj7blcj21hb0u0h5o.jpg', 'http://ww2.sinaimg.cn/large/6d7426ccly1gqrhrkpsovj20u01hcgtp.jpg', 'http://ww3.sinaimg.cn/large/6d7426ccly1gqrhrv1dj8j20u01en7um.jpg', 'http://ww4.sinaimg.cn/large/6d7426ccly1gqrhrfrng4j20o40zk41v.jpg', 'http://ww4.sinaimg.cn/large/6d7426ccly1gqrhrw3dvij20o40yl0xf.jpg', 'http://ww1.sinaimg.cn/large/6d7426ccly1gqrhryinj1j21900s5…
4640050000000000	KgNQUkyyE	1784473157	China News Network	#中新微报# [Serving a bowl of food and putting food in a bowl and scolding others, it is not because you are too full, but because your conscience is broken! 】In the past 24 hours, the death of Academician Yuan Longping has made the Chinese people extremely sad. However, in the past two consecutive days, some people have been investigated and punished according to law for insulting Yuan Lao on the In…				Sino-Singapore Micro Review	211	371	2638	2021-05-23 16:08:00	360 Safe Browser	['http://ww1.sinaimg.cn/large/001WLsZ7ly1gqsfaohzqhj60j60j6jt302.jpg']
4639760000000000	KgGnyBjOH	5044281310	The Paper	[There is a long queue at the entrance of the funeral home, #Changsha citizens spontaneously went to the funeral home to mourn Yuan Longping#] On May 22, Changsha, Hunan. At about 19:00, at the entrance of Mingyang Mountain Funeral Home, Changsha citizens who came to mourn spontaneously lined up in a long line, holding chrysanthemums. A student of Xiangtan University said: "Yuan Longping made the…				Changsha citizens spontaneously went to the funeral home to mourn Yuan Longping	117	125	2632	2021-05-22 21:07:00	Weibo video number		http://f.video.weibocdn.com/001Ls4l7gx07MRBxvosf01041200gvll0E010.mp4?label=mp4_ld&template=640x360.25.0&trans_finger=40a32e8439c5409a63ccf853562a60ef&ori=0&ps=1BVp4ysnknHVZu&Expires=1634311238&ssig=hlqWWsmEH%2F&KID=unistore,video
4640310000000000	KgUM1vkAy	1642634100	Sina Technology	[#Longping Hi-Tech wrote an article in memory of Yuan Longping#: Continue to struggle for the rise of the national seed industry] Today, the chairman of Longping Hi-Tech wrote an article in memory of Yuan Longping, recalling that under the personal care and guidance of Mr. Yuan, Longping Hi-Tech successfully built a self-innovation as the core Multi-crop commercial seedling breeding and biotechno…				Chairman of Longping Hi-Tech wrote an article in memory of Yuan Longping	200	126	2626	2021-05-24 09:45:00	Weibo weibo.com	['http://ww1.sinaimg.cn/large/001Nakaoly1gqt9sztvsaj60hi0bodgt02.jpg']
4640090000000000	KgOSKszia	1642909335	Weibo secretary	#yuanlongpingdeath# Weibo netizens have posted hand-painted cartoons in memory of Yuan Lao 🌾#Heaven also needs food#Grandpa Yuanlongping, go all the way! @AIFI Dwarf Fat Talents LimitedO website link@yuanzhi wants to be a master of school O web link@lost7_O web link@ah alongO web link@大羊BOBOO web link@徐超元YUANO web link@na that hand-painted O web link @niu hong hong LZZ O web link @elephant ROVO w…			AIFI's short and fat talents are limited, Yuan Zhi wants to be a master of school, Er Cun wants to eat rock candy strawberry skewers, Wuhe Qilin, Wang Zuozhongyou, Maidian Shengshi Liu Hui, lost7_, Ah Along, Big Sheep BOBO, Xu Chaoyuan, YUAN, that Hand-painted, Niu Bang Bang LZZ, Elephant ROV, I'm K Dong, Aquamarine Comics, The Girl Is Obsessed With Deer, Fang Xingxing, Xiao Sanxian	Yuan Longping passed away, heaven needs food	640	179	2622	2021-05-23 18:45:00	iPhone 11	['http://ww4.sinaimg.cn/large/001NbtLFly1gqsjwfzl9mj61161voqv502.jpg', 'http://ww2.sinaimg.cn/large/001NbtLFly1gqsjwgpbmxj61kw2t5b2902.jpg', 'http://ww4.sinaimg.cn/large/001NbtLFly1gqsjwh2i1aj618g18g15n02.jpg', 'http://ww4.sinaimg.cn/large/001NbtLFly1gqsjwhi23pj613z0u0k4h02.jpg', 'http://ww2.sinaimg.cn/large/001NbtLFly1gqsjwhso4xj60ku1124d902.jpg', 'http://ww2.sinaimg.cn/large/001NbtLFly1gqsjwila…
4639650000000000	KgDt8FMOw	1974576991	Global Times	[#yuanlongping died#] The reporter learned from Xiangya Hospital of Central South University that Yuan Longping, the "Father of Hybrid Rice", academician of the Chinese Academy of Engineering, and winner of the "Medal of the Republic", died at 13:07 on May 22 in Changsha, Hunan, at the age of 91. . Yuan Longping is the pioneer of the research and development of hybrid rice in my country, and the …				Yuan Longping passed away	1947	835	2618	2021-05-22 13:42:00	Weibo weibo.com	['http://ww4.sinaimg.cn/large/0029D7FZly1gqr5intldbj60j60qqdim02.jpg']
4639730000000000	KgFrh12dO	1618051664	headline News	[#Yuan Longping's alma mater teachers and students spontaneously presented flowers to mourn#: Seniors are going well all the way! ] On May 22, Changsha, Hunan, "Father of Hybrid Rice", academician of the Chinese Academy of Engineering, and winner of the "Medal of the Republic" #yuanlongping died# at the age of 91. On the afternoon of the same day, on the campus of Yuan Longping's alma mater@South…			Southwest University	Yuan Longping's alma mater teachers and students spontaneously presented flowers in memory of Yuan Longping's death	124	65	2615	2021-05-22 18:43:00	Weibo video number		http://f.video.weibocdn.com/O7urf123lx07MRrM7iy401041200g9KR0E010.mp4?label=mp4_ld&template=360x624.24.0&trans_finger=81b11b8c5ffb62d33ceb3244bdd17e7b&ori=0&ps=1BVp4ysnknHVZu&Expires=1634309465&ssig=PSRWFlhxkA&KID=unistore,video
4639640000000000	KgDbfuJWR	5145725878	Boiling Video	[#Yuan Longping's attending doctor reports safety#: Yuan Lao has been in the hospital for more than a month and has been benign and stable, and there is no life-threatening rescue for the time being] On May 22, Changsha, Hunan. In response to the rumors about Mr. Yuan Longping on the Internet, his attending doctor reported to everyone that he was safe, saying that Mr. Yuan had been in a benign an…		Changsha		Yuan Longping's attending doctor reports safety	266	308	2614	2021-05-22 12:58:00	Weibo video number		http://f.video.weibocdn.com/cXv9hykTlx07MR50rCYg010412007BJY0E010.mp4?label=mp4_ld&template=640x360.25.0&trans_finger=6006a648d0db83b7d9951b3cee381a9c&ori=0&ps=1BVp4ysnknHVZu&Expires=1634310409&ssig=4%2FLOeGMASR&KID=unistore,video
4640530000000000	Kh0gGov2R	1887344341	Observer Network	[#US Embassy in China issued a document in memory of Yuan Longping#] The WeChat public account of the "US Embassy in China" issued a document on May 24 to mourn Yuan Longping's death. The full text is as follows: We join people in China and around the world to mourn Yuan Longping's pass away. He is a pioneer in agricultural science and innovation. As the "father of hybrid rice," he has worked tir…				The U.S. Embassy in China issued a message in memory of Yuan Longping	175	236	2613	2021-05-24 23:45:00	Weibo weibo.com	['http://ww2.sinaimg.cn/large/707e96d5gy1gqtxwk0qhqj20a5077gmp.jpg']
4640420000000000	KgXwvzbjr	1647210043	People pay attention	#Madam Tears Yuan Longping# [Final goodbye! Mrs. Deng Zhe's grandmother bid farewell to Yuan Longping in a wheelchair, because she was too sad to stand still...] On May 24, the farewell ceremony for Yuan Lao's body was held in Changsha. The mourning hall was covered with flowers of various colors. with a bright red flag. Yuan Longping's wife, Grandma Deng Zhe, was in a wheelchair and tearfully sa…				Madam tears goodbye to Yuan Longping	231	78	2611	2021-05-24 16:45:00	Weibo video number		http://f.video.weibocdn.com/nEJpQy3mlx07MUwoMSog01041200368g0E010.mp4?label=mp4_ld&template=360x636.24.0&trans_finger=81b11b8c5ffb62d33ceb3244bdd17e7b&ori=0&ps=1BVp4ysnknHVZu&Expires=1634305960&ssig=Tz4ABXWTF0&KID=unistore,video
4640400000000000	KgX4u5OkM	1718699234	Sichuan Communist Youth League	#yuanlongpingfarewell ceremony# The 76-year-old man came to Changsha from Xiamen without telling his family, just to see Yuan Longping one last time. Deepest respect, people who have experienced that era can empathize more! L Sichuan Communist Youth League's Weibo video				Farewell Ceremony of Yuan Longping's Body	128	32	2607	2021-05-24 15:36:00	Weibo video number		http://f.video.weibocdn.com/001tKc2jgx07MUrEN6hO010412004doj0E010.mp4?label=mp4_ld&template=360x776.24.0&trans_finger=81b11b8c5ffb62d33ceb3244bdd17e7b&ori=0&ps=1BVp4ysnknHVZu&Expires=1634307011&ssig=RlYOjFOqGs&KID=unistore,video
4639630000000000	KgCQDsn4X	1314608344	morning news	[Health care doctor responded to Yuan Longping's treatment in the hospital: #yuanlongping caused discomfort due to wrestling at the research base in March#] At 11:31 am on May 22, a reporter from Red Net Moment contacted the health care doctor Yuan Longping, an academician of the Chinese Academy of Engineering and the father of hybrid rice, by phone. The other party told him, "Old Yuan is being t…				Yuan Longping's wrestling at the research base in March caused discomfort, and the news of Yuan Longping's death was untrue	144	163	2600	2021-05-22 12:07:00	Weibo weibo.com	['http://ww1.sinaimg.cn/large/001qXXGogy1gqr2s0zsi5j60j60rd42702.jpg']
4639670000000000	KgDRU6QDC	2810373291	Xinhuanet	#yuanlongpingdeath#[#yuanlongping's dream#] He is a tireless "pioneer" and a "challenger" who will never admit defeat. His lifelong dream is to keep everyone away from hunger... November 2020, A reporter from Outlook Weekly interviewed Yuan Longping, the "Father of Hybrid Rice" and "Contemporary Shennong". Let us review Yuan Lao's voice and smile, and once again experience the old man's wish and …			lookout	Yuan Longping's death, Yuan Longping's dream	505	244	2587	2021-05-22 14:43:00	Weibo video number		http://f.video.weibocdn.com/4tIs3eT2lx07MRce9VNm01041200RxkN0E010.mp4?label=mp4_ld&template=624x360.25.0&trans_finger=40a32e8439c5409a63ccf853562a60ef&ori=0&ps=1BVp4ysnknHVZu&Expires=1634312625&ssig=t%2BJ8o7n3be&KID=unistore,video
4639780000000000	KgGJZdJap	1887344341	Observer Network	[Yuan Longping’s alma mater, Southwest University students present flowers to mourn students: chrysanthemums in nearby flower shops are almost sold out] On May 22, when we learned of the death of academician Yuan Longping, an outstanding alumnus, @Southwest University students came to the campus to lay flowers in front of the Yuan Longping statue mourning. There were hundreds of people at the mem…			Southwest University	Southwest University teachers and students lay flowers for Yuan Longping's sculpture and sell short chrysanthemums near Yuan Longping's school	151	149	2583	2021-05-22 22:02:00	Weibo video number		http://gslb.miaopai.com/stream/x8DVfivD0nKVSJRj0CN4x-OSzzpfCeXhZ32tXA__.mp4?yx=&refer=weibo_app&vend=weibo&label=mp4_ld&mpflag=16&ori=0&ps=1BVp4ysnknHVZu&Expires=1634311390&ssig=wcOOe6EmwL&KID=unistore,video
4639990000000000	KgMnhr6a2	1686546714	World Wide Web	[# Yuan Longping once played himself in the movie# Explaining two dreams in English Speaking of dreams and happiness, smiling Yuan Longping, academician of the Chinese Academy of Engineering and winner of the "Medal of the Republic", passed away at 13:07 on May 22, 2021 in Changsha, Hunan, at the age of 91 . At the end of the movie "Yuan Longping", Yuan Longping personally played the role of his …				Yuan Longping once played himself in the film, Yuan Longping once played himself in the film to explain his dream in English	464	77	2577	2021-05-23 12:22:00	Weibo video number		http://f.video.weibocdn.com/UnlbDiFBlx07MSDrWV84010412007Yi10E010.mp4?label=mp4_ld&template=640x360.25.0&trans_finger=40a32e8439c5409a63ccf853562a60ef&ori=0&ps=1BVp4ysnknHVZu&Expires=1634315456&ssig=cOXRx6kLQK&KID=unistore,video
4640060000000000	KgO9nkfpK	2355658474	Chongqing Communist Youth League	"He and his contributions will always be remembered." "He not only helped the Chinese people solve the food crisis, but also helped people all over the world." Yuan Lao, go! (Xiaoyang Video) #World Netizens Mourning Yuan Longping# "L Chongqing Communist Youth League's Weibo video				Netizens around the world mourn Yuan Longping	183	52	2568	2021-05-23 16:54:00	Weibo video number		http://f.video.weibocdn.com/002WsqQBgx07MT0KpmJy010412004dIX0E010.mp4?label=mp4_ld&template=360x640.24.0&trans_finger=81b11b8c5ffb62d33ceb3244bdd17e7b&ori=0&ps=1BVp4ysnknHVZu&Expires=1634312224&ssig=QS1lXNgIoQ&KID=unistore,video
4640150000000000	KgQoMb8mi	2630570525	Youth Shandong	Yuan Longping in the eyes of his family: The master did not give grandma a wedding on the anniversary, so he went to take a wedding photo during the silver wedding; the first cake was fed to grandma on his 90th birthday; he bought grandma one m and one l, which one can be worn Just wear which one...#The true love of marrying the right person is so touching##Weilu Night Talk# (Youth Hunan) L Qings…				How touching is the true love of marrying the right person?	244	48	2563	2021-05-23 22:37:00	Weibo video number		http://f.video.weibocdn.com/tK4XVpsGlx07MTjF6VC8010412004NdX0E010.mp4?label=mp4_ld&template=360x640.24.0&trans_finger=81b11b8c5ffb62d33ceb3244bdd17e7b&ori=0&ps=1BVp4ysnknHVZu&Expires=1634313074&ssig=0wGCTNhNPV&KID=unistore,video
4639990000000000	KgMjvsDIW	3173633817	CGTN	[#Yuan Longping's body farewell ceremony will be held tomorrow#] On May 22, the Republic lost academician Yuan Longping. The reporter from the head office learned from Comrade Yuan Longping's Funeral Office: It is scheduled to be held at Mingde Hall of Mingyangshan Funeral Home in Changsha City, Hunan Province at 10:00 am on May 24, 2021 (Monday). AmemorialserviceforYuanLongping,thegloballyrenown…				The farewell ceremony for Yuan Longping's remains will be held tomorrow	30	420	2530	2021-05-23 12:13:00	Weibo weibo.com	['http://ww2.sinaimg.cn/large/bd29cf19gy1gqs8djfmd0j20j60y3npd.jpg']
4640400000000000	KgX5snBaV	2306405891	Headline Campus	[#Yuanlongping's hometown first middle school teachers and students collectively remember academician#: holding umbrellas and offering flowers to help in the rain] On May 23, in Longping Square, De'an County, Jiujiang, Jiangxi Province, all teachers and students of No. 1 Middle School held white flowers and held umbrellas in the rain to collectively remember Academician Yuan Longping. Before his …				Yuan Longping's hometown No. 1 Middle School teachers and students collectively remember the academician	135	105	2517	2021-05-24 15:39:00	🌈 Android		http://f.video.weibocdn.com/001CAmPIgx07MUpoktck01041200djDb0E010.mp4?label=mp4_ld&template=640x360.25.0&trans_finger=6006a648d0db83b7d9951b3cee381a9c&ori=0&ps=1BVp4ysnknHVZu&Expires=1634306594&ssig=oUfnNSnwAL&KID=unistore,video
4639670000000000	KgE4Xdyiw	1977460817	CCTV Network Quick Look	[#QuickWatch ZhengLive#丨Hexia enjoys the cool dream to bid farewell to Yuan Longping] Yuan Longping, winner of the "Medal of the Republic", academician of the Chinese Academy of Engineering, and "Father of Hybrid Rice", passed away at 13:07 on May 22, 2021 in Changsha, Hunan. died at the age of 91. He changed the whole world with a seed, but only left himself a small wish - to enjoy the shade und…				Look at the live broadcast, Yuan Longping's death, Weibo live broadcast	90	287	2513	2021-05-22 15:15:00	Weibo native live broadcast
4639710000000000	KgF0mk3nf	5145725878	Boiling Video	【Tears! #Hundreds of citizens run after Yuanlao hearse#] May 22, Changsha, Hunan. Yuan Longping, the father of hybrid rice, died at the age of 91. After the body was transported out of the hospital, hundreds of citizens trotted and followed along the streets, chasing and shouting farewell slogans. The scene was tearful. #Changsha Citizens Farewell Yuan Longping in the Rain#L Boiling Video's Weibo…		Changsha		Hundreds of citizens ran after Yuan Lao's hearse, Yuan Longping died, Changsha citizens bid farewell to Yuan Longping in the rain	276	123	2496	2021-05-22 17:37:00	Weibo video number		http://f.video.weibocdn.com/2Bq9JARdlx07MRo9ALkk010412008kj20E010.mp4?label=mp4_ld&template=640x360.25.0&trans_finger=6006a648d0db83b7d9951b3cee381a9c&ori=0&ps=1BVp4ysnknHVZu&Expires=1634310644&ssig=QnxtkY4Ecg&KID=unistore,video
4639680000000000	KgEig8Sfq	1686546714	World Wide Web	"He entered a dreamland where the ears of rice were taller than sorghum, and the grains were larger than peanuts. The wind was blowing gently, and he wore a straw hat and sat under the ears of rice to enjoy the shade." daily				Netizens collectively mourn Yuan Longping	555	125	2492	2021-05-22 15:48:00		['http://ww2.sinaimg.cn/large/001Q8zQmly1gqr958rwufj60p00p0n1c02.jpg', 'http://ww1.sinaimg.cn/large/001Q8zQmly1gqr9598jooj60p00p0jvl02.jpg', 'http://ww4.sinaimg.cn/large/001Q8zQmly1gqr959k4s6j60p00p0jvr02.jpg', 'http://ww2.sinaimg.cn/large/001Q8zQmly1gqr95a6immj60p00p0jvm02.jpg', 'http://ww4.sinaimg.cn/large/001Q8zQmly1gqr95anzdvj60p00p0n1v02.jpg', 'http://ww1.sinaimg.cn/large/001Q8zQmly1gqr95b40…
4640110000000000	KgPsu4Ij4	5467852665	Ziguang Pavilion	[Changsha takeaway brother said that the takeaway order is full of flowers] On the 23rd, in front of the Hunan Hybrid Rice Research Center, some citizens who could not come to pay tribute to Academician Yuan Longping in person sent their condolences through flower takeaway. The takeaway brother said that starting this morning, "a lot of orders were sent to Mr. Yuan, and the takeaway orders were a…					191	260	2479	2021-05-23 20:13:00	Purple Baby Android		http://f.video.weibocdn.com/ZwXWS8bPlx07MSFY8Ekw010412007g8E0E010.mp4?label=mp4_ld&template=360x640.24.0&trans_finger=81b11b8c5ffb62d33ceb3244bdd17e7b&ori=0&ps=1BVp4ysnknHVZu&Expires=1634314204&ssig=Xwmt1e%2FPfx&KID=unistore,video
4639740000000000	KgFVwdAZt	7211561239	CCTV	#yuanlongpingdeath#【Remember! # Sending farewell to the backbone of the country Yuan Longping#] Yuan Longping, winner of the Medal of the Republic and academician of the Chinese Academy of Engineering, died of multiple organ failure in Changsha today at 13:07 at the age of 91. Yuan Longping, known as the "father of hybrid rice", is the first scientist in the world to successfully exploit the hete…				Yuan Longping's death, bid farewell to Yuan Longping, the backbone of the country	156	181	2468	2021-05-22 19:57:00	Weibo video number		http://f.video.weibocdn.com/6N21gYonlx07MRxOwGvK01041200cE7D0E010.mp4?label=mp4_ld&template=640x360.25.0&trans_finger=6006a648d0db83b7d9951b3cee381a9c&ori=0&ps=1BVp4ysnknHVZu&Expires=1634306831&ssig=dZWuCsnA99&KID=unistore,video
4640100000000000	KgPgQpKF2	1642909335	Weibo secretary	Today's #ChangshaThere are too many moved#, thousands of people went to Mingyang Mountain to cherish the backbone of the country. #ChangshaFlowerDelivery List# Sending the grief of the Chinese people, one by one, the flowers for goodbye converge into a sea of flowers from all directions. Here, we have seen the feelings of the people of this country. From then on, there is rice in the bowl and you…		Changsha·Changsha Mingyangshan Funeral Home		Changsha has been touched too much, the flower delivery order in Changsha, the farewell ceremony for Yuan Longping's body	670	403	2462	2021-05-23 19:45:00	iPhone 12	['http://ww4.sinaimg.cn/large/001NbtLFly1gqslk98ti0j60wi8z9npu02.jpg', 'http://ww2.sinaimg.cn/large/001NbtLFly1gqslkc86yrj60wi5hc7wp02.jpg', 'http://ww4.sinaimg.cn/large/001NbtLFly1gqslkrdrvmj60wiahvkk202.jpg', 'http://ww1.sinaimg.cn/large/001NbtLFly1gqslkf8rupj60wia46e8h02.jpg', 'http://ww1.sinaimg.cn/large/001NbtLFly1gqslkgklfyj60wi24dqv502.jpg', 'http://ww4.sinaimg.cn/large/001NbtLFly1gqslki47…
4640020000000000	KgN6hvrP6	5257847402	The Economic Observer EEO Video	[#TodayChangsha citizens send off Yuan Longping in the rain#] At noon on May 23, at the entrance of Changsha Mingyangshan Funeral Home, the queue to mourn Yuan Longping was so long that it was too long to see the end. Changsha police arranged a large number of police forces to maintain order on the spot. The rain in Changsha, from May 22 to May 23, has not stopped so far, as if God is crying for …				Today, Changsha citizens saw Yuan Longping off in the rain. Yuan Longping once dreamed that he was enjoying the shade under the ears of rice. The sea of flowers in front of Yuan Longping's statue	185	41	2427	2021-05-23 14:13:00	Weibo video number		http://f.video.weibocdn.com/gt2ZdnGXlx07MSL40lEQ01041200bElk0E010.mp4?label=mp4_ld&template=640x360.25.0&trans_finger=6006a648d0db83b7d9951b3cee381a9c&ori=0&ps=1BVp4ysnknHVZu&Expires=1634314975&ssig=ttOaYMhTFM&KID=unistore,video
4641130000000000	Khg1HqQqD	1663072851	China Daily	[The guy used ten thousand "smiling rice grains" to draw Yuan Longping's head] Zhao Long is a creator in Changchun. After Yuan Longping's death, he used 10,000 "smiling rice grains" to draw Yuan Lao's head in one day, which moved countless netizens after posting it online. Zhao Long said that every "smiling grain of rice" represents the sweat of Grandpa Yuan, who is the most worthy "star" of our …				Ten thousand smiling rice grains draw Yuan Longping's head	87	65	2426	2021-05-26 15:52:00	Weibo video number		http://f.video.weibocdn.com/si6jwhAqlx07MXEuwB0s01041200awXI0E010.mp4?label=mp4_ld&template=360x640.24.0&trans_finger=81b11b8c5ffb62d33ceb3244bdd17e7b&ori=0&ps=1BVp4ysnknHVZu&Expires=1634306466&ssig=QWV%2FUTCq6v&KID=unistore,video
4639750000000000	KgGb5zNv2	1686546714	World Wide Web	[#Man insults Yuan Lao and takes criminal compulsory measures#] @Safe Tianjin: Tianjin public security organs took criminal compulsory measures against a man who made insulting remarks online in response to the death of Academician Yuan Longping. Heroes cannot be desecrated!			Safe Tianjin	Man Insulted Yuan Lao and Was Taken Criminal Coercive Measures	83	388	2409	2021-05-22 20:36:00	Weibo weibo.com	['http://ww4.sinaimg.cn/large/001Q8zQmly1gqrhh94onrj60fr0kcgne02.jpg']
4639690000000000	KgEAABuTI	5869839640	Yu Shuxin Fan Support Group	[Announcement of ban on entertainment] At 13:02 on May 22, 2021, Comrade Wu Mengchao, academician of the Chinese Academy of Sciences and winner of the highest national science and technology award, died in Shanghai due to ineffective treatment. At 13:07 on May 22, 2021, Yuan Longping, the "Father of Hybrid Rice", academician of the Chinese Academy of Engineering, and winner of the "Medal of the R…					268	558	2407	2021-05-22 16:33:00	Yu Shuxin's super words	['http://ww1.sinaimg.cn/large/006pffqUly1gqra8xyo7rj30m80m8jsn.jpg']
4639680000000000	KgEgj37OU	1655444627	Xiaoxiang Morning News	#Yinrongwan in the merits forever##Yuan Longping has been cutting hair in a roadside shop for many years#[Cao Xiaoping, a barber who has cut Yuan Longping's hair for 18 years: I still can't accept this news, I have been waiting for him to come back] "He left, I can't cut his hair any more." On May 22, the reporter contacted Cao Xiaoping, the owner of the "Cao's Name Scissor Ping" barber shop. On …				Yin Rongwan's merits will last forever, Yuan Longping has been cutting his hair in the roadside shop for many years, Yuan Longping died	86	35	2403	2021-05-22 15:43:00	iPhone 11	['http://ww1.sinaimg.cn/large/001O24LNgy1gqr8urtj85j60u00k0afg02.jpg', 'http://ww4.sinaimg.cn/large/001O24LNgy1gqr8us5ktvj60u00k079002.jpg']
4640840000000000	Kh8sSs1sH	1887790981	Guangzhou Daily	[Live | #Guangzhou 500 drones pay tribute to Yuan Longping#] One rice helps the world, and thousands of families have enough food. Unparalleled Guo Shi, pay tribute, cherish memory! At 20:30 on May 25th, a drone formation flight event was held over the Haixinsha Square in Guangzhou. 500 drones turned into thousands of waves and field cultivators to commemorate the "father of hybrid rice" Academic…				500 drones in Guangzhou pay tribute to Yuan Longping, Yuan Longping is drawn in the night sky of Guangzhou	97	22	2391	2021-05-25 20:37:00	Weibo native live broadcast
4640460000000000	KgYDTlGES	1496814565	cover news	【The guardian of the double stars in the sky! #Two asteroids take you home#] In 1999, the asteroid numbered 8117 was discovered by the Schmidt CCD asteroid project team of the Beijing Astronomical Observatory of the Chinese Academy of Sciences and was named "Yuan Longping Star". In 2010, the International Minor Planet Center issued a communiqué and permanently named Asteroid No. 17606 "Wu Mengcha…				Two asteroids will take you home. There is a star in the sky called Yuan Longping. Wu Mengchao's mourning hall is playing the Internationale, and he uses Daoxiang to sing his thoughts for Yuan Longping's grandfather.	287	49	2350	2021-05-24 19:36:00	Weibo video number		http://f.video.weibocdn.com/qq7onMqklx07MUI8zdGE010412002RJN0E010.mp4?label=mp4_ld&template=360x640.24.0&trans_finger=81b11b8c5ffb62d33ceb3244bdd17e7b&ori=0&ps=1BVp4ysnknHVZu&Expires=1634304654&ssig=2yZda71fC0&KID=unistore,video
4639940000000000	KgKUZ88DS	2286908003	People's Network	[#People’s Daily Published Article Postscript Yuan Longping#: One Rice Provides Food for Thousands of Families] When the news of the death of Academician Yuan Longping came, people specially picked green seedlings and placed them in the open space in front of Xiangya Hospital of Central South University. grief. According to the medical staff, even after being hospitalized, Academician Yuan Longpi…				People's Daily published an article to write down Yuan Longping	277	155	2350	2021-05-23 08:40:00	Weibo weibo.com
4640110000000000	KgPz2DajO	6066193547	Seven Rings Video	[Listen to Yuan Longping's violin version of "My Motherland" and write down Yuan Longping's musical love] Before Academician Yuan Longping died, his family surrounded him and hummed the song "Red Raspberry Flowers Bloom". Because this Soviet song is one of Yuan Lao's favorite songs, she represents Yuan Lao's beautiful young age. Yuan Longping likes classical violin music because it can bring hims…				Foreign media collectively brushed the screen for Yuan Longping	361	75	2339	2021-05-23 20:30:00	Weibo video number		http://f.video.weibocdn.com/002jQamKgx07MTaqdODC01041200sNLN0E010.mp4?label=mp4_ld&template=640x360.25.0&trans_finger=40a32e8439c5409a63ccf853562a60ef&ori=0&ps=1BVp4ysnknHVZu&Expires=1634313154&ssig=RSsub5%2BRiJ&KID=unistore,video
4639790000000000	KgH3F1iMI	1655444627	Xiaoxiang Morning News	#Yinrongwan in the meritorious forever#[# Yuan Longping passed away#Changsha city farewell] At 13:07 on May 22, Academician Yuan Longping died in Changsha due to multiple organ failure at the age of 91. Many Changsha citizens went to Xiangya Hospital to bid farewell to Yuan Longping. Many citizens held flowers and shed tears. Around 4:15 p.m., the hearse drove out of the hospital, and the crowd s…		Changsha		Yin Rongwan's merits will last forever, Yuan Longping passed away, and the citizens cried uncontrollably around Yuan Longping's hearse	167	60	2329	2021-05-22 22:50:00	Weibo video number		http://f.video.weibocdn.com/aub1dmkflx07MRJGhlkI01041200vitd0E010.mp4?label=mp4_ld&template=640x360.25.0&trans_finger=40a32e8439c5409a63ccf853562a60ef&ori=0&ps=1BVp4ysnknHVZu&Expires=1634305612&ssig=Hbj2376qmK&KID=unistore,video
4640290000000000	KgU2yitKN	2030112487	CCTV drama	[Today, let's # send off Yuan Lao#] He Xia enjoys the cool dream, and the warehouse is full without fear of hunger. Every grain is hard work, and the younger generation dare not forget it. Let's give Yuan Lao another ride. farewell! #Yuan Longping's body farewell ceremony#				Farewell to Yuan Lao, Yuan Longping's body farewell ceremony	299	389	2329	2021-05-24 07:53:00		['http://ww4.sinaimg.cn/large/002do8ZNly1gqt6ntauozj60yi1pce8202.jpg']
4639910000000000	KgKgg4X5S	1887344341	Observer Network	[#Citizens funeral home lined up to present flowers to Yuan Longping#] #Yuan Longping's memorial service will be held the day after tomorrow#. On the evening of May 22, in front of Changsha Mingyangshan Funeral Home, a large number of citizens lined up to present flowers to Yuan Lao. Some of them came from out of town by car for 5 hours, and some came with their own children. They said, "It's not…				Citizens line up outside the funeral home to lay flowers for Yuan Longping. Yuan Longping's memorial service will be held the day after tomorrow	117	124	2304	2021-05-23 07:00:00	Weibo weibo.com	['http://ww1.sinaimg.cn/large/707e96d5gy1gqrmvai82pj20j60crav5.jpg', 'http://ww1.sinaimg.cn/large/707e96d5gy1gqrmvbz0esj20j60cr7qh.jpg', 'http://ww3.sinaimg.cn/large/707e96d5gy1gqrmvdinfij20j60eenko.jpg', 'http://ww2.sinaimg.cn/large/707e96d5gy1gqrmvfg20jj20j60stkjl.jpg', 'http://ww2.sinaimg.cn/large/707e96d5gy1gqrmvgmtptj20j60ste81.jpg', 'http://ww4.sinaimg.cn/large/707e96d5gy1gqrmvhvunnj20j60cr…
4640450000000000	KgYfC5pfn	2145917613	Beijing Daily Capital Video	#都video# [Tribute to the backbone of the country! #College students use leaf carvings to remember Yuan Longping#] On May 22, the "father of hybrid rice" Academician Yuan Longping passed away, and the whole country was mourned. After learning the news, Liu Qi, a third-year student in Jiangsu, was very sad, so he thought of using his own way to commemorate and cherish Academician Yuan Longping. He …				All video, college students use leaf carvings to remember Yuan Longping	141	24	2286	2021-05-24 18:36:00	Weibo video number		http://f.video.weibocdn.com/ZfikZyOtlx07MUE1U0bC01041200can30E010.mp4?label=mp4_ld&template=640x360.25.0&trans_finger=6006a648d0db83b7d9951b3cee381a9c&ori=0&ps=1BVp4ysnknHVZu&Expires=1634304874&ssig=gR1PtVvZfL&KID=unistore,video
4640380000000000	KgWwDf8Y5	2311694415	Sina Hunan	#AnjiangFarmers bring rice to pay tribute to Yuan Lao#[#Farmers bring the rice just pulled from the field to pay tribute to Yuan Longping#] Anjiang, Hunan is the birthplace of hybrid rice, and several farmers came to mourn Academician Yuan Longping with the rice just pulled from the field. #People mention Yuan Lao's contribution to tears#L Sina Hunan's Weibo video				Anjiang peasants brought rice to mourn Yuan Longping, farmers brought rice just pulled from the fields to mourn Yuan Longping, the crowd mentioned Yuan Lao's contribution and wept like rain	139	101	2284	2021-05-24 14:13:00	Weibo video number		http://f.video.weibocdn.com/sR9ggUIBlx07MUmgnMrK010412005LiB0E010.mp4?label=mp4_ld&template=360x632.24.0&trans_finger=81b11b8c5ffb62d33ceb3244bdd17e7b&ori=0&ps=1BVp4ysnknHVZu&Expires=1634310119&ssig=zrbN3dbFOt&KID=unistore,video
4639710000000000	KgF6umqtx	1887344341	Observer Network	#中南山team mourns Yuan Longping#[Zhong Nanshan team mourns: every minute and every second of being in the same time and space with a great person like Academician Yuan Longping] According to the World Wide Web, just now, Academician Zhong Nanshan's innovation research team issued a document to mourn Academician Yuan Longping. "We mourn Academician Yuan Longping, who is unparalleled in the country. …				Zhong Nanshan's team mourns Yuan Longping	169	104	2280	2021-05-22 17:52:00	Weibo weibo.com	['http://ww2.sinaimg.cn/large/707e96d5gy1gqrcqa16s4j20u012c42i.jpg']
4639670000000000	KgDVlqjmP	1988438334	Chongqing release	#Tribute to the father of hybrid rice# Academician Yuan Longping had two dreams during his lifetime, one was the dream of enjoying the shade under the grass, and the other was the dream of hybrid rice covering the world. Believe that these dreams will become reality in the near future! (Video/Li Congchong) Weibo video released by L Chongqing				Tribute to the father of hybrid rice	115	30	2271	2021-05-22 14:52:00	Weibo video number		http://f.video.weibocdn.com/003axuQhgx07MRceAbE4010412002yWR0E010.mp4?label=mp4_ld&template=360x640.24.0&trans_finger=81b11b8c5ffb62d33ceb3244bdd17e7b&ori=0&ps=1BVp4ysnknHVZu&Expires=1634310770&ssig=GRqRMN1j81&KID=unistore,video
4639920000000000	KgKtjbEy9	1314608344	morning news	[#Citizens outside the funeral home line up to lay flowers for Lao Lao#] Last night, outside the Mingyangshan funeral home in Changsha, citizens spontaneously lined up to lay flowers for Lao Lao and express their condolences. According to the owner of a local flower shop, the local chrysanthemums have been out of stock, and the white lily and the gypsophila are also unavailable. Unspeakable sadne…				Citizens outside the funeral home line up to lay flowers for Yuan Lao, Yuan Longping's posthumous photo is confirmed	56	53	2260	2021-05-23 07:32:00	Weibo video number		http://f.video.weibocdn.com/XgPiS0splx07MRHpTg1q0104120037mu0E010.mp4?label=mp4_ld&template=360x640.24.0&trans_finger=81b11b8c5ffb62d33ceb3244bdd17e7b&ori=0&ps=1BVp4ysnknHVZu&Expires=1634316002&ssig=vyW%2FdJoyXt&KID=unistore,video
4639710000000000	KgF7AAJIg	1929667673	Luo Yunxi Leo Global Support Association	[Announcement on Prohibition of Entertainment] Yuan Longping, "Father of Hybrid Rice", academician of the Chinese Academy of Engineering, and winner of the "Medal of the Republic", died at 13:07 on May 22 in Changsha, Hunan, at the age of 91. Wu Mengchao, academician of the Chinese Academy of Sciences and "father of hepatobiliary surgery in China", passed away on May 22 at the age of 99. The doub…					375	414	2258	2021-05-22 17:54:00	Luo Yunxi's super words	['http://ww3.sinaimg.cn/large/73046459gy1gqrcsk2g0cj229i29ie81.jpg']
4640450000000000	KgYoVb74a	1655444627	Xiaoxiang Morning News	[Hunan Yi# guy designed rice spike-shaped fireworks to mourn Academician Yuan Longping#: the shape of rice spikes is more memorable] On May 24th, at a fireworks factory in Liling City, Hunan Province, 32-year-old Ouyang Haoguang specializes in making sun scene fireworks. He proposed to design a firework to mourn Mr. Yuan. He said that the shape of the ear of rice is more commemorative. #ricespike…				The young man designed rice spike fireworks to mourn Academician Yuan Longping	149	75	2248	2021-05-24 18:59:00	Weibo video number		http://f.video.weibocdn.com/0018nzDxgx07MUFByb4P010412001bE70E010.mp4?label=mp4_ld&template=360x624.24.0&trans_finger=81b11b8c5ffb62d33ceb3244bdd17e7b&ori=0&ps=1BVp4ysnknHVZu&Expires=1634303827&ssig=Tq4lh75BT1&KID=unistore,video
4640300000000000	KgUmxdYkX	7211561239	CCTV	【Tears ran! #yuanlongping personally wrote the lyrics song# "I have a dream"] "Sit under the wheat ears to enjoy the cool, mother, I came to see you, mother, this kind of seed was planted by your own hands..." One porridge and one meal, it is not easy to come by ; Half a thread and a half thread, constant thoughts and material resources are difficult. #Academician Yuanlongping's body farewell cer…				Yuan Longping wrote the lyrics and songs himself. The farewell ceremony for the body of Academician Yuan Longping was held today.	494	220	2246	2021-05-24 08:42:00	Weibo video number		http://f.video.weibocdn.com/xFZS98bylx07MTZfcge401041200Q1SM0E010.mp4?label=mp4_ld&template=640x360.25.0&trans_finger=6006a648d0db83b7d9951b3cee381a9c&ori=0&ps=1BVp4ysnknHVZu&Expires=1634321384&ssig=1F9Prlsnw1&KID=unistore,video
4641170000000000	KhgUbswFt	2011075080	Qilu Evening News	#shandong a netizen who insulted Yuan Longping was taken criminal compulsory measures#[# Shandong a netizen who insulted Yuan Longping surrendered to the case and was taken criminal compulsory measures] According to @chengyang public security bulletin: on May 22, 2021, the "father of hybrid rice", Yuan Longping, academician of the Chinese Academy of Engineering and winner of the "Medal of the Rep…			Chengyang Public Security	netizen in Shandong who insulted Yuan Longping was taken criminal coercive measures, and a netizen who insulted Yuan Longping surrendered	30	243	2230	2021-05-26 18:06:00	360 Safe Browser	['http://ww3.sinaimg.cn/large/002c6guQgy1gqx104qy24j60u016jar102.jpg']
4639660000000000	KgDPtrWeZ	1740522895	Sina Xiamen	["My greatest wish is that #the rice bowl should be firmly in the hands of the Chinese people#"] He immersed his whole life in the rice fields and wrote his exploits on the earth. #yuanlongping's two dreams##Tribute to the father of hybrid rice# (CCTV News) #L CCTV News's Weibo video				The rice bowl must be firmly in the hands of the Chinese, Yuan Longping's two dreams pay tribute to the father of hybrid rice	78	34	2223	2021-05-22 14:37:00	Weibo video number		http://f.video.weibocdn.com/6r9U9VSQlx07MR8WI8NO010412001tlM0E010.mp4?label=mp4_ld&template=360x640.24.0&trans_finger=81b11b8c5ffb62d33ceb3244bdd17e7b&ori=0&ps=1BVp4ysnknHVZu&Expires=1634313654&ssig=iyNHID%2FKYv&KID=unistore,video
4640320000000000	KgURKafgV	6168007956	Sohu clairvoyance	[#Xi'an a fruit shop closed in memory of Yuan Longping# Citizens offered golden rice one after another] May 23, Xi'an, Shaanxi Province. A fruit shop was closed, candles and bouquets were placed at the door of the shop in memory of Yuan Longping, and the citizens offered golden rice. The owner of the store introduced that he was very sad to learn that Grandpa Yuan passed away. He was engaged in t…			Sohu clairvoyance	fruit shop in Xi'an closed in memory of Yuan Longping, the farewell ceremony of Yuan Longping's body	40	43	2223	2021-05-24 09:59:00	Weibo video number		http://f.video.weibocdn.com/xZu13ibolx07MU5K076001041200cxSJ0E010.mp4?label=mp4_ld&template=640x360.25.0&trans_finger=6006a648d0db83b7d9951b3cee381a9c&ori=0&ps=1BVp4ysnknHVZu&Expires=1634316309&ssig=S718%2Flrc4p&KID=unistore,video
4640660000000000	Kh3LXi3f5	1618051664	headline News	[Member: #Suggest to set Yuan Longping's death day as the National Food Conservation Day#] "To mourn Academician Yuan Longping is to put some of the ideas advocated by Yuan Lao into action." Wang Weixing, member of the National Committee of the Chinese People's Political Consultative Conference and former deputy political commissar of the Academy of Military Sciences of the People's Liberation Ar…			People's Political Consultative Conference	It is suggested to set Yuan Longping's death day as the National Food Conservation Day	160	274	2215	2021-05-25 08:40:00	Weibo Publishing Platform Professional Edition	['http://ww3.sinaimg.cn/large/001Lvb9uly8gqudm8euovj60rs0jutcj02.jpg']
4639800000000000	KgHlFCGwh	1887344341	Observer Network	Today, an old man who has changed China has left us forever. He is the father of hybrid rice, the recipient of the Medal of the Republic, and Yuan Longping, an academician of the Chinese Academy of Engineering. He is 91 years old. When Yuan Longping is mentioned, most of us have the first concept , is a great and brilliant, but in fact, Yuan Lao is also an ordinary Chinese with a wide range of ho…					249	140	2213	2021-05-22 23:35:00	Weibo video number		http://f.video.weibocdn.com/002e82Yzgx07MRMu0ws001041200Krs90E010.mp4?label=mp4_ld&template=640x360.25.0&trans_finger=6006a648d0db83b7d9951b3cee381a9c&ori=0&ps=1BVp4ysnknHVZu&Expires=1634305811&ssig=qRxDJKUvXW&KID=unistore,video
4641450000000000	KhocoCNhy	6004281123	pear video	【Precious picture! #yuan longping loved air volleyball during his lifetime#, he still played as the main force when he was in his 80s [rice]] Academician Yuan Longping loved air volleyball very much during his lifetime, and he could still play as the main force in his 80s. watch. Golfer Ms. Guo said that Yuan Lao introduced gas volleyball to the Academy of Agricultural Sciences. He is everyone's …			First-hand Video	Yuan Longping's favorite volleyball in his lifetime, Yuan Longping's precious pictures of volleyball	138	68	2197	2021-05-27 12:40:00	Weibo video number		http://f.video.weibocdn.com/MCxLgTkrlx07MZ1Cqcre01041200iXr10E010.mp4?label=mp4_ld&template=640x360.25.0&trans_finger=40a32e8439c5409a63ccf853562a60ef&ori=0&ps=1BVp4ysnknHVZu&Expires=1634309375&ssig=C24gJpvMhf&KID=unistore,video
4640460000000000	KgYEVqKcL	5645914761	High Platform Procurator	[#Central Media Review Hunan Restaurant Touch Porcelain Yuan Longping#: Those who eat human blood steamed buns will be spurned even if they are far away] On May 24, the People’s Daily client published the marketing method of a catering institution in Changsha for “giving away all rice to commemorate Yuan Longping”. Comments said that after eating food grown by others, you can't think about suckin…				Hunan restaurant is accused of rubbing off on hot consumption Yuan Longping has passed away	0	25	2195	2021-05-24 19:39:00	Weibo video number
4640470000000000	KgYUg4YQv	6072688701	Weifang High-tech Media	[#Central Media Review Hunan Restaurant Touch Porcelain Yuan Longping#: Those who eat human blood steamed buns will be spurned even if they are far away] On May 24, the People’s Daily client published the marketing method of a catering institution in Changsha for “giving away all rice to commemorate Yuan Longping”. Comments said that after eating food grown by others, you can't think about suckin…					2	20	2191	2021-05-24 20:17:00	Weibo video number
4639710000000000	KgF5PxsoR	1784473157	China News Network	[#HunanChangsha citizens send farewell to Yuan Longping# shouting "Grandpa Yuan, go all the way"] #Tribute to the father of hybrid rice# "Father of hybrid rice" Yuan Longping, academician of the Chinese Academy of Engineering, winner of the "Medal of the Republic", May 22 Died in Changsha, Hunan, at the age of 91. On the same day, when the hearse departed from the hospital to the funeral home, ci…			Sino-Singapore Video	Citizens of Changsha, Hunan send farewell to Yuan Longping to pay tribute to the father of hybrid rice	198	156	2169	2021-05-22 17:50:00	Weibo video number		http://f.video.weibocdn.com/Grn6YEoblx07MRorsShq010412008YUb0E010.mp4?label=mp4_ld&template=360x640.24.0&trans_finger=81b11b8c5ffb62d33ceb3244bdd17e7b&ori=0&ps=1BVp4ysnknHVZu&Expires=1634309216&ssig=CvRpxLeIta&KID=unistore,video
4639740000000000	KgFJkFepX	1974576991	Global Times	[#中南山issued a letter in memory of Yuan Longping#: You are the most worthy scholar worthy of my admiration] On the 22nd, after the death of Academician Yuan Longping, Academician Zhong Nanshan sent the following reminiscence speech ↓↓# Zhong Nanshan said Yuan Longping was the most worthy scholar worthy of his admiration # Brother Longping: my best friend! Rest well in heaven. You have already writ…				Zhong Nanshan issued a document in memory of Yuan Longping, Zhong Nanshan said that Yuan Longping was the most worthy scholar worthy of his admiration	124	88	2162	2021-05-22 19:27:00		['http://ww3.sinaimg.cn/large/0029D7FZgy1gqrfi2htvnj60nx0xcjvo02.jpg']
4640000000000000	KgME3mSd2	7211561239	CCTV	#yuanlongping's wish is that people can only eat enough to build a country#【Tears! #7 Minutes Review Yuan Longping's Dreaming Life#] In 1949, Yuan Longping became the first batch of college students in New China, and he chose the Department of Agriculture of Chongqing Xianghui University. Because he has a simple wish in his heart: people must eat enough before they can build a country. "A grain c…				Yuan Longping's wish is that people can only eat enough to build a country. Looking back on Yuan Longping's dream-seeking life in 7 minutes, Yuan Longping once dreamed that he was enjoying the shade under the ears of rice.	602	106	2162	2021-05-23 13:04:00	Weibo video number		http://f.video.weibocdn.com/pL0xso1Blx07MSGhOAWk01041201jaT10E010.mp4?label=mp4_ld&template=640x360.25.0&trans_finger=6006a648d0db83b7d9951b3cee381a9c&ori=0&ps=1BVp4ysnknHVZu&Expires=1634316849&ssig=Jr01bWY3K3&KID=unistore,video
4640320000000000	KgUPneckR	1618051664	headline News	[#Primary school students shed tears after watching the videos before Yuan Longping's death# The full eater is always remembering Yuan Gong] On May 23, in Guiyang, Guizhou, a primary school teacher released a video saying that he was playing videos related to Grandpa Yuan's death in the classroom, and wrote on the side. After reading "A full-fed person should always remember Yuan Gong", the child…			Boiling Video	Elementary school students shed tears while watching the film of Yuan Longping's death, the farewell ceremony for Yuan Longping's body	97	145	2162	2021-05-24 09:54:00	Weibo video number		http://f.video.weibocdn.com/I7h4j7CZlx07MT0X3ugw010412002ksf0E010.mp4?label=mp4_ld&template=360x640.25.0&trans_finger=6006a648d0db83b7d9951b3cee381a9c&ori=0&ps=1BVp4ysnknHVZu&Expires=1634319040&ssig=oeYm9J6OwL&KID=unistore,video
4640360000000000	KgVQHqiPq	3167104922	Sichuan Daily	[#64 Weibo accounts for insulting Yuan Lao were permanently closed#] On May 22, Academician Yuan Longping passed away due to illness, and all sectors of society mourned deeply. Weibo found that some accounts took this opportunity to publish harmful content insulting and attacking Yuan Lao, causing bad influence. On the basis of the previous handling, according to the complaints from netizens, the…			Ma Xiaoshu, the regent has something to say 2020, Mr. Duxiu who loves to eat melons, Weibo administrator	64 Weibo accounts for insulting Yuan Lao were permanently closed	36	239	2159	2021-05-24 12:30:00	Weibo weibo.com	['http://ww1.sinaimg.cn/large/003skQFsgy1gqtdf1hsf5j60jp198naw02.jpg']
4640100000000000	KgPhgpW1w	2286908003	People's Network	【There is temperature! #Changsha’s brother spontaneously picks up the condolences for free#] On May 23, Changsha, Hunan, my brother spontaneously organized a free shuttle to the Changsha funeral home to express condolences to Academician Yuan Longping, without charging a penny for the round trip. Although it was rainy and rainy, my buddies sent Changsha warmth. @Changsha Evening News L spicy vide…			Changsha Evening News	Changsha's brother spontaneously picks up the condolences for free	95	135	2156	2021-05-23 19:46:00	Weibo video number		http://f.video.weibocdn.com/EAXIqAWDlx07MT4Je5i0010412004SLS0E010.mp4?label=mp4_ld&template=360x632.25.0&trans_finger=6006a648d0db83b7d9951b3cee381a9c&ori=0&ps=1BVp4ysnknHVZu&Expires=1634312745&ssig=hB1e6mN53z&KID=unistore,video
4640470000000000	KgYUdrtb1	5467852665	Ziguang Pavilion	The Ministry of Foreign Affairs said that Yuan Longping's death was a huge loss to China and the world: Yuan Longping's dream will definitely become a reality! L People's Video's Weibo Video					175	234	2151	2021-05-24 20:16:00	Purple Baby Android		http://f.video.weibocdn.com/e3VIb5lnlx07MUwt1z4c010412002pbN0E010.mp4?label=mp4_ld&template=360x640.24.0&trans_finger=81b11b8c5ffb62d33ceb3244bdd17e7b&ori=0&ps=1BVp4ysnknHVZu&Expires=1634305905&ssig=vniy8ADtRH&KID=unistore,video
4639770000000000	KgGyEcYFB	2615417307	Phoenix Network	[Hunan Mingyangshan Funeral Home: #9:30 on the 23rd to pay tribute to Yuan Longping's remains#] On the evening of May 22, in front of the Mingyangshan Funeral Home, the number of people queuing to present flowers to Yuan Longping was still increasing. While the citizens were lining up to lay flowers, in the funeral home, the staff were making preparations for Yuan Lao's memorial service. An on-si…				At 9:30 on the 23rd, you can pay tribute to Yuan Longping's remains	63	169	2150	2021-05-22 21:34:00	Weibo weibo.com	['http://ww3.sinaimg.cn/large/002R01w7ly1gqrj504sajj61400u0do302.jpg']
4640320000000000	KgUMA9bNp	1618051664	headline News	[Light up the rice marker, send Yuan Lao the last journey together] On the morning of May 24th, #yuanlongping's body farewell ceremony# was held in Mingde Hall of Changsha Mingyangshan Funeral Home. People lined up to send Yuan Lao Lao's last journey. . The fragrance of rice lasts forever, and the country is unparalleled. May Lao Yuan go well all the way! The Beijing News' Weibo live broadcast				Farewell Ceremony of Yuan Longping's Body	1088	410	2146	2021-05-24 09:47:00	Weibo Publishing Platform Professional Edition
4640380000000000	KgWl93KKu	1887344341	Observer Network	Comrade Yuan Longping's body lay in a bush of flowers and cypresses, covered with the bright red flag of the People's Republic of China, and the people fell to their knees and wept bitterly. Kuaishou video of L Observer.com					144	114	2145	2021-05-24 13:45:00	Weibo video number		http://www.kuaishou.com/rest/kd/partner/weibo/linkcard/video?p=3xqhv5mvys8r45u&a=3xggy7sytxximr6&f=3xggy7sytxximr6&kpn=KUAISHOU&subBiz=PHOTO&shareChannel=weibo&shareMethod=card&shareObjectId=5198279920002489927&shareResourceType=PHOTO_SELF&shareToken=Xa3IL9CifUelrjP_A
4639660000000000	KgDMSFTxK	7030322196	Sky Eye News	[#Yuan Longping and Guizhou's fate##Yuan Longping once praised Guizhou hybrid rice is great#] In 2011, the hybrid rice "planting three and producing four" project implemented by the National Hybrid Rice Research Center and Guizhou Province was tested and accepted by experts in the field. Yield reached 970 kg. Yuan Longping said at the inspection and acceptance meeting that 970 kilograms per mu is…			Weibo Regional Hotspot, Sina Guizhou	Yuan Longping's fate with Guizhou, Yuan Longping once praised Guizhou's great hybrid rice	71	94	2141	2021-05-22 14:31:00	Android	['http://ww1.sinaimg.cn/large/007FMvXugy1gqr6okok62j30u01hcnhj.jpg']
4639980000000000	KgM7zfbg3	2810373291	Xinhuanet	#yuanlongping's body farewell ceremony will be held tomorrow#[#yuan longping's body farewell ceremony will be held on the 24th#] The reporter learned from the funeral office of Comrade Yuan Longping today that the winner of the "Medal of the Republic", the winner of the title of "Reform Pioneer", the academician of the Chinese Academy of Engineering, and the national hybrid rice Comrade Yuan Long…				The farewell ceremony for Yuan Longping's remains will be held tomorrow, and the farewell ceremony for Yuan Longping's remains will be held on the 24th	198	135	2133	2021-05-23 11:44:00	Weibo weibo.com	['http://ww4.sinaimg.cn/large/0034c2ttly1gqs7n6rkepj60c80gbaaz02.jpg']
4639760000000000	KgGfECql6	1323527941	Vista sees the world	[#United Nations mourn Yuanlongping#] On May 22, #yuanlongping passed away#, the United Nations issued a message to mourn: Academician Yuan Longping has made outstanding contributions to promoting food security, eradicating poverty and benefiting people's livelihood! Guo Shi Wushuang, go all the way. @United Nations			United Nations	United Nations mourn Yuan Longping, Yuan Longping passed away	66	36	2132	2021-05-22 20:47:00	iPhone 8	['http://ww3.sinaimg.cn/large/001rzo4Rly1gqrhsy04xuj60ku0uf45b02.jpg']
4639930000000000	KgKMI6n9d	1936119834	Hebei Great Wall Net	["Father of Hybrid Rice"# Yuan Longping's Hebei Love#] At 13:07 on May 22, Yuan Longping, "Father of Hybrid Rice", academician of the Chinese Academy of Engineering, and winner of the "Medal of the Republic" died in Changsha, Hunan at the age of 91. On this day, in Yongnian District, Handan City, in the super hybrid rice demonstration base of Hebei Silicon Valley Academy of Agricultural Sciences …				Yuan Longping's love in Hebei	113	102	2117	2021-05-23 08:20:00	Android	['http://ww4.sinaimg.cn/large/7366d81aly1gqrzimu1xyj20qo0e1q4l.jpg', 'http://ww2.sinaimg.cn/large/7366d81aly1gqrzin06h7j20k00ddq3r.jpg', 'http://ww4.sinaimg.cn/large/7366d81aly1gqrzin6zhcj20k00cadh7.jpg']
4640170000000000	KgQTZnV3n	1878335471	Sina Variety	The end of "Every Day Up" pays tribute to Yuan Longping's rich life, so that we can enjoy the night. A wholehearted heart, achievements are like stars; the sky tonight is bright because of him. We have been fortunate enough to meet him, at the dinner table, in the world, and in our cameras. We will always remember the Chinese pioneer who wanted to keep everyone away from starvation. I hope the he…					127	236	2115	2021-05-23 23:54:00	Weibo video number		http://f.video.weibocdn.com/PPrS5m6nlx07MToWwOEU01041200s61d0E010.mp4?label=mp4_ld&template=636x360.25.0&trans_finger=40a32e8439c5409a63ccf853562a60ef&ori=0&ps=1BVp4ysnknHVZu&Expires=1634304103&ssig=yivbLptqhj&KID=unistore,video
4641420000000000	KhnCEtEEF	2427989561	Hebei Communist Youth League	She is a classmate of Yuan Longping, and the two have influenced China's melon fields and rice fields respectively. Everyone has eaten the melons she cultivated. How many people know the name of the "Goddess of Melon"? (China Youth Daily) #Chinese people can eat melons freely without this grandma##Let's learn the history of the party together#L Hebei Communist Youth League's Weibo video				The Chinese can eat melons freely without this grandma, and learn the history of the party together	279	166	2111	2021-05-27 11:12:00	Weibo video number		http://f.video.weibocdn.com/Q870tE1ulx07MYWaLRyM010412001uDD0E010.mp4?label=mp4_ld&template=360x640.24.0&trans_finger=81b11b8c5ffb62d33ceb3244bdd17e7b&ori=0&ps=1BVp4ysnknHVZu&Expires=1634310383&ssig=%2B4c7pzxrIf&KID=unistore,video
4639730000000000	KgFwsaK6P	2028810631	Sina News	#Academician Zhong Nanshan mourn Yuan Longping# [The combination of "medical and food worry-free" is difficult to be in the same frame, Zhong Nanshan offers a memory for Yuan Lao] After learning of the death of Academician Yuan Longping, Academician Zhong Nanshan sent a concise and affectionate memory: Brother Longping: my best friend! Rest well in heaven. You have already written your thesis on …				Academician Zhong Nanshan mourns Yuan Longping	104	136	2108	2021-05-22 18:56:00	Weibo video number		http://f.video.weibocdn.com/00235eCVgx07MRmCDjOE010412001ywn0E010.mp4?label=mp4_ld&template=360x632.24.0&trans_finger=81b11b8c5ffb62d33ceb3244bdd17e7b&ori=0&ps=1BVp4ysnknHVZu&Expires=1634307591&ssig=x1k08oIEKR&KID=unistore,video
4639760000000000	KgGqrFocO	1699432410	Xinhua	#The Agriculture and Rural Department of the Central Agricultural Office mourn Yuan Longping# [Relevant person in charge of the Central Agricultural Office and the Ministry of Agriculture and Rural Affairs: Expresses deep condolences on the passing of Mr. Yuan Longping] On May 22, Yuan Longping, an academician of the Chinese Academy of Engineering and winner of the "Medal of the Republic", passed…				The Agriculture and Rural Affairs Department of the Central Agricultural Office mourn Yuan Longping, this star will never fall	114	116	2091	2021-05-22 21:14:00	Weibo weibo.com	['http://ww2.sinaimg.cn/large/001R0E0aly1gqrik76jljj60rs0rsqi202.jpg']
4640310000000000	KgUM1cEkw	3697271680	Voice of Nanchong	#Farewell to the backbone of the country Yuan Longping# [Farewell! Changsha Mingyangshan Funeral Home held a farewell ceremony for Comrade Yuan Longping's body] At 13:07 on May 22, Yuan Longping, "Father of Hybrid Rice", academician of the Chinese Academy of Engineering, and winner of the "Medal of the Republic" passed away in Changsha, Hunan at the age of 91. This morning at 10 At the same time,…				Farewell to Yuan Longping, the backbone of the country, Weibo Live Channel	22	103	2083	2021-05-24 09:45:00	Weibo native live broadcast
4640070000000000	KgOkJswJh	2056394313	China Communist Youth League Network	With the youth of my generation, defend my prosperous China! Middle school students pay tribute to Yuan Lao: Grandpa Yuan Longping, you have a good journey! #Yuan Lao said that the unfulfilled dream will be fulfilled by someone in succession# (China Youth Daily) L China Communist Youth League website Weibo video				Yuan Lao said that the unfulfilled dream will be realized by someone in succession	170	55	2063	2021-05-23 17:22:00	Weibo video number		http://f.video.weibocdn.com/oQ5c0vPQlx07MSXZXPxS010412005ejK0E010.mp4?label=mp4_ld&template=360x632.24.0&trans_finger=81b11b8c5ffb62d33ceb3244bdd17e7b&ori=0&ps=1BVp4ysnknHVZu&Expires=1634314065&ssig=zIvgIkB4fH&KID=unistore,video
4639700000000000	KgEGmvl7I	1724074077	angelababy fan club	[Announcement of emergency ban on entertainment on May 22] Two winners of the highest national science and technology award passed away five minutes apart this afternoon. At 13:02, Academician Wu Mengchao, the father of hepatobiliary surgery, passed away. At 13:07, Yuan Longping, the father of hybrid rice, passed away. Mr. Wu Mengchao is 99 years old and Mr. Yuan Longping is 91 years old. The dou…					209	679	2059	2021-05-22 16:47:00
4639720000000000	KgFpuezyv	5044281310	The Paper	#Netizen insulting and attacking Academician Yuan Longping was banned for one year# [Weibo: Insulting, attacking and spreading false news about Academician Yuan Longping, three accounts were closed for one year] @Weibo administrator: On May 22, Weibo found that some accounts were When the relevant media misreported false information about Academician Yuan Longping, they published and spread rumor…			Weibo administrator, Apicort has not happened yet, painter Jiang Linyin, IShtaRose	Netizens insulted and attacked Academician Yuan Longping and was banned for one year	75	539	2048	2021-05-22 18:39:00	Weibo weibo.com	['http://ww3.sinaimg.cn/large/005vnhZYgy1gqrcwzs0aoj60j60as7dm02.jpg']
4639700000000000	KgEKm7Jb7	2810373291	Xinhuanet	#Changsha street citizens bid farewell to Yuan Longping in the rain#, #Grandpa Yuan has a good journey all the way#! @Red Star Video L Red Star Video's Weibo video			Red Star Video	Citizens on the streets of Changsha bid farewell to Yuan Longping in the rain, and Grandpa Yuan went well all the way	353	217	2042	2021-05-22 16:57:00	Weibo video number		http://f.video.weibocdn.com/000vCfFEgx07MRjkeRBe010412008mSm0E010.mp4?label=mp4_ld&template=640x360.25.0&trans_finger=40a32e8439c5409a63ccf853562a60ef&ori=0&ps=1BVp4ysnknHVZu&Expires=1634307567&ssig=6SMi493GZh&KID=unistore,video
4640400000000000	KgX0i786S	1261788454	Chinese Film Report	[Live | "Salute! Academician of the People" movie channel Fusion Media Live] #Salute to the People's Academician# We are broadcasting the "Salute! Academician of the People" movie channel Fusion Media Live for you. "Father of Chinese Hybrid Rice" Yuan Longping and "Father of Chinese Hepatobiliary Surgery" Wu Mengchao have fallen. Tonight, the film channel will broadcast two films, "I Am a Doctor"…				Paying tribute to the academicians of the people	202	259	2039	2021-05-24 15:26:00	Weibo native live broadcast
4639770000000000	KgGu5F9HP	2110705772	Weibo Variety Show	[#Yuan Longping once said that I hope to still work for my dream when I am 90 years old#] In 2010, the 80-year-old academician Yuan Longping said in the first lesson of the school: "It is my lifelong dream to develop hybrid rice to benefit the people of the world. When I'm 90 years old, if I'm in good health, I can still work." Grandpa Yuan explained his message to the children with a life of unr…				Yuan Longping once said that he hopes to still work for his dream when he is 90 years old, the first lesson of school	81	61	2038	2021-05-22 21:23:00	Weibo video number		http://f.video.weibocdn.com/ygLbatPklx07MRCmcJvG010412007T4n0E010.mp4?label=mp4_ld&template=780x360.25.0&trans_finger=40a32e8439c5409a63ccf853562a60ef&ori=0&ps=1BVp4ysnknHVZu&Expires=1634310215&ssig=5V7Nn16rvG&KID=unistore,video
4640870000000000	Kh9b0pFYP	1735882701	Shenzhen Public Security	[#Guangzhou Night Sky Draws Yuan Longping#] One rice helps the world, and thousands of families have enough food! At 20:30 on May 25th, a drone formation flight event was held over the Haixinsha Square in Guangzhou. 500 drones turned into thousands of waves and field cultivators to commemorate Yuan Longping, the "father of hybrid rice". #Photographing for Yuan Longping for 24 years and saving mor…			Guangzhou Daily	Yuan Longping was drawn in the night sky in Guangzhou, and he took pictures of Yuan Longping for 24 years and saved more than 500 photos. At the age of 77, Yuan Longping once traveled all over Shanghai's super rice farmland	155	56	2031	2021-05-25 22:25:00	Shen An Jun Android		http://f.video.weibocdn.com/004v5vMxgx07MWsXIhSU010412001aFX0E010.mp4?label=mp4_ld&template=360x638.25.0&trans_finger=6006a648d0db83b7d9951b3cee381a9c&ori=0&ps=1BVp4ysnknHVZu&Expires=1634305227&ssig=%2FbPyjXFUDp&KID=unistore,video
4640370000000000	KgWj8lLDY	2769885021	Sino-Singapore Video	[#Deaf boy running and painting tribute to Yuan Longping#] On May 22, Wu Guangming, a deaf boy in Chifeng City, Inner Mongolia Autonomous Region, after learning of the death of Academician Yuan Longping, ran a 10-kilometer portrait of Academician Yuan Longping by running and painting. Sending condolences to this. In the afternoon of the same day, Wu Guangming ran 10 kilometers in 2 hours. Using t…				Deaf boy runs and paints to pay tribute to Yuan Longping	84	28	2024	2021-05-24 13:40:00	Weibo video number		http://f.video.weibocdn.com/m5B8pwD0lx07MUjE75fq010412004YWU0E010.mp4?label=mp4_ld&template=640x360.25.0&trans_finger=40a32e8439c5409a63ccf853562a60ef&ori=0&ps=1BVp4ysnknHVZu&Expires=1634305583&ssig=7%2FUPE7Fwqu&KID=unistore,video
4640060000000000	KgOeUpiw0	1618051664	headline News	【Severe crackdown! #Multiple netizens insulted Yuan Longping detained#] On May 22, Yuan Longping, the father of hybrid rice, passed away tragically. However, when people mourned and remembered, a very few netizens published insulting remarks to smear and slander the deceased. The remarks of these netizens caused public outrage and were successively dealt with by relevant departments. The police r…			swirl video	Many netizens detained for insulting Yuan Longping	87	359	2024	2021-05-23 17:07:00	Weibo video number
4640420000000000	KgXCNC8yD	1726918143	China Youth Daily	#The wind blows over the rice fields and I think of you#[#Yuan Longping's hometown No. 1 Middle School teachers and students collectively remember academicians#: Holding umbrellas and offering flowers to help in the rain] On May 23, in Longping Square, De'an County, Jiujiang, Jiangxi Province, all teachers and students of No. 1 Middle School held white flowers , holding an umbrella in the rain to…				When the wind blows over the rice fields, I think of you	69	24	2022	2021-05-24 17:01:00	Weibo video number		http://f.video.weibocdn.com/001CAmPIgx07MUpoktck01041200djDb0E010.mp4?label=mp4_ld&template=640x360.25.0&trans_finger=6006a648d0db83b7d9951b3cee381a9c&ori=0&ps=1BVp4ysnknHVZu&Expires=1634312146&ssig=Lc7NCXfbGU&KID=unistore,video
4639710000000000	KgF7rbMGL	1974576991	Global Times	[#Changsha citizens spontaneously took to the streets to say goodbye to Yuan Lao#] At 13:07 on May 22, Yuan Longping, the "Father of Hybrid Rice", academician of the Chinese Academy of Engineering, and winner of the "Medal of the Republic" passed away in Changsha, Hunan at the age of 91. After hearing the news of Yuan Lao's death, many Changsha citizens spontaneously went to Xiangya Hospital to b…				Changsha citizens spontaneously took to the streets to bid farewell to Mr. Yuan	203	160	2015	2021-05-22 17:54:00	Weibo video number		http://gslb.miaopai.com/stream/PmRiPQCc9fu6r4InNyUPTzuqrdrRLU568eqTeQ__.mp4?yx=&refer=weibo_app&vend=weibo&label=mp4_ld&mpflag=16&ori=0&ps=1BVp4ysnknHVZu&Expires=1634308368&ssig=XQJjGaEwMm&KID=unistore,video
4639760000000000	KgGksw3mW	2318910945	Sina News Client	[# Yuan Longping Interview Atlas#] Yuan Lao went well all the way, always free and lovely. -Is it hard to farm by yourself? - Pleasure in suffering. - Now I have closed the doors for doctoral students. - why not bring it? - very troublesome, dead brain cells... - likes rice noodles, fried foods, kiwi fruit, and sugar. - Comments from the teacher: I like freedom, and my specialty is loose. -83 yea…				Photos of Yuan Longping's interviews before his death	716	1	2012	2021-05-22 20:59:00	Weibo Publishing Platform Professional Edition	['http://ww2.sinaimg.cn/large/002wVUFrly8gqri185k2mj60j61xo7b002.jpg', 'http://ww1.sinaimg.cn/large/002wVUFrly8gqri182nx0j60j61ckgt502.jpg', 'http://ww1.sinaimg.cn/large/002wVUFrly8gqri18i8c4j60j61tbdmi02.jpg', 'http://ww4.sinaimg.cn/large/002wVUFrly8gqri18ilhsj60j61lj0z702.jpg', 'http://ww2.sinaimg.cn/large/002wVUFrly8gqri18gm1zj60j60pbq5r02.jpg', 'http://ww1.sinaimg.cn/large/002wVUFrly8gqri17vz…
4639760000000000	KgGqypXzA	1267454277	Phoenix Weekly	[A catering establishment in Hunan was accused of using #元隆平死# to hype marketing] According to @Shock News Hunan at 13:07 on May 22, the death of Academician Yuan Longping, the father of hybrid rice, was a shock to the whole country, and tens of thousands of people in Changsha spontaneously went to mourn. Changsha catering company "Cooking Smoke and Small Stir-fried Yellow Beef" officially issued…			Electric Shock News Hunan	Yuan Longping passed away	29	145	1983	2021-05-22 21:14:00		['http://ww1.sinaimg.cn/large/001nM6KVly1gqrikx8i9uj60ku1120uf02.jpg', 'http://ww4.sinaimg.cn/large/001nM6KVly1gqrikxh3qnj60u00vgq6a02.jpg']
4640360000000000	KgW4ycO8Q	1726918143	China Youth Daily	#The wind blows over the paddy fields and I think of you#[# Yuan Longping calls himself handsome#] Yuan Longping lives a simple life and dresses plainly. He is versatile, can play the violin, is fluent in English, and is an excellent swimmer. He's humorous, he'll say he's "free-spirited", and when asked "handsome or not," he'll happily answer "handsome". He's a big lively and lovely person. He hi…				When the wind blows through the rice fields, I think of you, Yuan Longping calls himself handsome	281	61	1971	2021-05-24 13:04:00	Weibo weibo.com	['http://ww4.sinaimg.cn/large/001SRYirly1gqtflqkqq2j60e609gjt202.jpg', 'http://ww1.sinaimg.cn/large/001SRYirly1gqtflql3arj60e609gta402.jpg', 'http://ww2.sinaimg.cn/large/001SRYirly1gqtflqkyuij60e6090abu02.jpg', 'http://ww1.sinaimg.cn/large/001SRYirly1gqtflql2zjj60e609emzr02.jpg', 'http://ww3.sinaimg.cn/large/001SRYirly1gqtflqlvw7j60e609g75n02.jpg', 'http://ww3.sinaimg.cn/large/001SRYirly1gqtflqlf…
4639650000000000	KgDAbtqDU	2044263792	Chengdu Communist Youth League	Yuan Longping, winner of the Medal of the Republic: Make great contributions to my country's food security, agricultural scientific development and world food supply! #yuanlongping passed away#, remembering the Weibo video of the Guangdong Communist Youth League				Yuan Longping passed away	135	124	1959	2021-05-22 13:59:00	Weibo video number		http://f.video.weibocdn.com/004ssKlHgx07MR8Oy55B010412002UHm0E010.mp4?label=mp4_ld&template=360x640.24.0&trans_finger=81b11b8c5ffb62d33ceb3244bdd17e7b&ori=0&ps=1BVp4ysnknHVZu&Expires=1634309955&ssig=ouvjk6uRKa&KID=unistore,video
4639700000000000	KgEIiqehG	1726918143	China Youth Daily	[Farewell to Yuan Longping: The screen-swiping mourning is an ode to a scholar of the country] Zebei's research results and dedication made Yuan Longping worthy of the title of "Scholar of the Country". Although Yuan Lao has left us, his contribution is engraved on every grain of hybrid rice, and his spirit reverberates in the hearts of every person who is inspired by him to devote himself to the…				Yuan Longping passed away	203	113	1954	2021-05-22 16:52:00	Weibo weibo.com	['http://ww2.sinaimg.cn/large/001SRYirly1gqrb0ihq54j60gw0b3t9002.jpg']
4639990000000000	KgMghnzXa	6047232737	Eight goose hot discussion	#Movie Yuan Longping hits a new high in Hunan Satellite TV's ratings# On May 22, Hunan Satellite TV announced that it would adjust its programming. The TV series "The Taste of Warmth" and "Happy Camp" were suspended, and the movie "Yuan Longping" was broadcast at 20:00. The movie "Yuan Longping" has soared since its broadcast. In less than two hours, it rose from 0.6 to 0.9 at the beginning of th…				The movie Yuan Longping hits a new high for Hunan Satellite TV	188	262	1954	2021-05-23 12:05:00	iPhone 11	['http://ww2.sinaimg.cn/large/006BfztTgy1gqs8brzmbkj30u01f5aou.jpg', 'http://ww4.sinaimg.cn/large/006BfztTgy1gqs9bjunkwj30is0nuq57.jpg', 'http://ww3.sinaimg.cn/large/006BfztTgy1gqs9bkp7p1j30ki0ce0tg.jpg', 'http://ww4.sinaimg.cn/large/006BfztTgy1gqs9bifffxj30n01dsjvd.jpg']
4641460000000000	KhoDm0zRs	2606218210	China Women's Daily	[Salute to Professor Wu Mingzhu! #Chinese people can eat melons freely without this grandma#] Wu Mingzhu and Yuan Longping are classmates of Southwest Agricultural College. When filling out the assignment form, Wu Mingzhu wrote that he would go to Xinjiang and work in the frontier where the motherland needs the most. In 1955, Wu Mingzhu gave up her job in the Central Rural Work Department and cam…				The Chinese can eat melons freely without this grandma	497	140	1936	2021-05-27 13:46:00	yingmei android	['http://ww3.sinaimg.cn/large/9b57bbe2gy1gqwxqkjwlpj20hs0ncdkb.jpg', 'http://ww3.sinaimg.cn/large/9b57bbe2gy1gqwxqld9y1j20ib0okq8c.jpg', 'http://ww4.sinaimg.cn/large/9b57bbe2gy1gqwxqlw9swj20jf0fnwg2.jpg', 'http://ww2.sinaimg.cn/large/9b57bbe2gy1gqwxqmf4t9j20bs0843z6.jpg', 'http://ww2.sinaimg.cn/large/9b57bbe2gy1gqwxqniavmj20dw0c075b.jpg', 'http://ww3.sinaimg.cn/large/9b57bbe2gy1gqwxqo4qroj20ej0cv…
4640270000000000	KgTGLfN1N	2810373291	Xinhuanet	[#Grandpa Yuan I want to send you a ride#] Yesterday, the masses spontaneously went to the Mingyangshan Funeral Home in Changsha City in the rain to lay flowers in memory of Yuan Longping, the "father of hybrid rice". The scene was full of flowers sent by the masses, expressing grief and respect. In the online condolence hall of Comrade Yuan Longping, more than 6 million mourners have laid flower…				Grandpa Yuan, I want to give you a ride, more than 6 million remembrance people offer flowers online to pay tribute to Yuan Longping	195	115	1936	2021-05-24 07:00:00	Weibo video number		http://f.video.weibocdn.com/sCXS1S9nlx07MThtZ4gU0104120086Ag0E010.mp4?label=mp4_ld&template=640x360.25.0&trans_finger=40a32e8439c5409a63ccf853562a60ef&ori=0&ps=1BVp4ysnknHVZu&Expires=1634319967&ssig=cSuUH%2FkBEx&KID=unistore,video
4639930000000000	KgKJqxQSf	2318910945	Sina News Client	[According to #元隆平的事会 Brief# Dead Wish#The funeral home does not accept the masses to mourn Yuan Longping#] In the middle of the night on May 22, outside the Mingyangshan funeral home in Changsha, Hunan, citizens spontaneously lined up to lay flowers for Yuan Longping and express their condolences. The bouquets at the entrance of the funeral home were piled up into hills, and the notes on the bou…				Yuan Longping's funeral was kept simple, the funeral home did not receive the masses to mourn Yuan Longping, and Yuan Longping was still concerned about the growth of rice when he was in critical condition	63	67	1921	2021-05-23 08:11:00	Weibo Publishing Platform Professional Edition
4640430000000000	KgXRE4Jji	1663072851	China Daily	【Today, #together to send Yuan Lao the last ride#! ] On the morning of the 24th, #yuanlongping's body farewell ceremony# was held at the Mingyangshan Funeral Home in Changsha, Hunan. In the Mingde Hall, Yuan Long was lying peacefully among the flowers and cypresses, his face was serene, and his body was covered with the national flag. Outside the funeral home, crowds from all over the country cro…				Sending off Yuan Lao on the last journey together, the farewell ceremony of Yuan Longping's body, the touching moment of farewell to Academician Yuan Longping	173	62	1917	2021-05-24 17:37:00	Weibo video number		http://f.video.weibocdn.com/k3m6uKSYlx07MUzYnx1K01041200mAmd0E010.mp4?label=mp4_ld&template=636x360.25.0&trans_finger=6006a648d0db83b7d9951b3cee381a9c&ori=0&ps=1BVp4ysnknHVZu&Expires=1634306365&ssig=pa8YNoI7Jt&KID=unistore,video
4641560000000000	Khr386jXR	1653460650	Southern People Weekly	#PhotoStory# ["King of Children" Yuan Longping] In the base compound, assistants gathered around to play chess, and Yuan Lao was watching the game next to him. When he got anxious, he ignored the ancient adage of "watching chess without saying a word" and helped people move chess pieces. Arguing with opponents in Hunan dialect, arguing and arguing, giving out hearty laughter from time to time. O …				picture story	108	35	1914	2021-05-27 19:55:00	iPhone client	['http://ww2.sinaimg.cn/large/001NTKEagy1gqx8ekhy00j60zk0npn6b02.jpg', 'http://ww4.sinaimg.cn/large/001NTKEagy1gqx8el46naj60zk1hbdsh02.jpg', 'http://ww1.sinaimg.cn/large/001NTKEagy1gqx8ejqq66j60u00k0gqj02.jpg', 'http://ww4.sinaimg.cn/large/001NTKEagy1gqx8elngxij60zk0npaff02.jpg']
4639790000000000	KgHcn6pwK	7362512027	People's Entertainment	[5.22]#renyugoodnightpost# "The tears that people shed today are the shining medals of national scholars. Listen to their words, eat well, take care of your health, and grow up well." National scholar Wushuang, Yuan Longping and Wu Mengchao, academician, go all the way!				good night post	85	118	1911	2021-05-22 23:12:00	People's Entertainment Android
4639670000000000	KgDXLe9Gg	1638781994	Sina Sports	#yuanlongping was once a great swimmer# At the end of 2019, Yuan Longping sent a New Year's message to the youth, "First of all, pay attention to your body. When I was young, I liked to exercise. I was a great swimmer. When I was young, I was the No. 1 in Wuhan." old! #yuanlongpingdeath#L Sina Sports' Weibo video				Yuan Longping was a great swimmer, Yuan Longping died	157	57	1904	2021-05-22 14:58:00	Weibo video number		http://f.video.weibocdn.com/6sNXOHknlx07MRdVYgDS010412001p890E010.mp4?label=mp4_ld&template=350x582.24.0&trans_finger=81b11b8c5ffb62d33ceb3244bdd17e7b&ori=0&ps=1BVp4ysnknHVZu&Expires=1634309350&ssig=5T0HSFlLQK&KID=unistore,video
4640040000000000	KgNHPnAtA	1496814565	cover news	【Farewell! #Chengdu Citizens Queue to Condolences Yuan Longping#] On May 23, a condolence hall was set up in Yuan Longping Hybrid Rice Science Park in Pidu District, Chengdu. Many citizens went to offer their condolences spontaneously, offering flowers to Yuan Longping to express their condolences. It is reported that the farewell ceremony of #yuanlongping's body will be held tomorrow#. O web lin…		Chengdu		Chengdu citizens lined up to express their condolences to Yuan Longping. The farewell ceremony for Yuan Longping's body will be held tomorrow. The Yuan Longping condolence hall will be opened in Pidu, Chengdu. The sea of flowers in front of Yuan Longping's statue	57	57	1903	2021-05-23 15:46:00	Weibo video number		http://f.video.weibocdn.com/001xqC2ogx07MSRpPXE3010412009p2z0E010.mp4?label=mp4_ld&template=632x360.25.0&trans_finger=40a32e8439c5409a63ccf853562a60ef&ori=0&ps=1BVp4ysnknHVZu&Expires=1634312651&ssig=q%2Fx4%2BjqtsA&KID=unistore,video
4640400000000000	KgX6LnI5j	1789594967	Shanxi Youth Daily	On the morning of May 24, the farewell ceremony for Yuan Longping's body was held in Changsha, Hunan Province. Yuan's body was lying in a clump of flowers and cypresses, covered with a bright red national flag. #Yuan Longping's family gave a speech of thanks in writing# (Sichuan Communist Youth League) L Shanxi Youth Daily's Weibo video				Yuan Longping's family gave a written thank you speech	120	34	1890	2021-05-24 15:42:00	Weibo video number		http://f.video.weibocdn.com/b6VynoYNlx07MUs2IKgE010412002e260E010.mp4?label=mp4_ld&template=360x640.24.0&trans_finger=81b11b8c5ffb62d33ceb3244bdd17e7b&ori=0&ps=1BVp4ysnknHVZu&Expires=1634305974&ssig=9JO5LUAdST&KID=unistore,video
4639790000000000	KgH5jdp60	1618051664	headline News	#late·sharing#[Tonight, we #review Yuan Longping's last ideal together#] During his lifetime, Academician Yuan Longping said in an interview with a Xinhua News Agency reporter that my country has 1.5 billion mu of barren saline-alkali land, of which about 200 million mu can be improved for rice cultivation . He told reporters at the time: "I think the prospect of realizing the goal of planting 10…			Xinhua	Late · Sharing, reviewing Yuan Longping's last ideal together	252	81	1884	2021-05-22 22:54:00	Weibo video number		http://f.video.weibocdn.com/ryQI2jrdlx07MREC5WoU01041200szTg0E010.mp4?label=mp4_ld&template=640x360.25.0&trans_finger=40a32e8439c5409a63ccf853562a60ef&ori=0&ps=1BVp4ysnknHVZu&Expires=1634304979&ssig=EOxajC0KV4&KID=unistore,video
4639960000000000	KgLpB5ZaX	1618051664	headline News	[#Friends narrates the eve of Yuan Longping's death#: The doctor praises Yuan Lao as handsome, don't give up and try to cooperate with the doctor] On May 22, Tang Wenbang, a former colleague of Academician Yuan Longping and dean of the Agricultural College of Hunan Agricultural University, told reporters that he had been beside the hospital bed on the evening of the 21st. Accompanying, on the eve…			Emergency call	Friends tell about how important food security is on the eve of Yuan Longping's death	94	98	1882	2021-05-23 09:55:00	Weibo video number		http://f.video.weibocdn.com/2nvnUYoslx07MRO1uSic01041200nuLY0E010.mp4?label=mp4_ld&template=640x360.25.0&trans_finger=6006a648d0db83b7d9951b3cee381a9c&ori=0&ps=1BVp4ysnknHVZu&Expires=1634313407&ssig=16gmPBNSX6&KID=unistore,video
4639940000000000	KgL0zauBr	3183107112	Prosecutor Daily	[#Beijing a netizen insulted Yuan Longping was detained#] According to @SafeBeijing, WeChat user "Nanwang Shanxia" posted a number of remarks insulting Academician Yuan Longping in the WeChat group, which caused bad influence. After receiving the report at 15:41, the police quickly started work and found the person at 21:00 that day. At present, the person has been criminally detained by Chaoyang…			Safe Beijing, People's Daily	Beijing netizen detained for insulting Yuan Longping	6	81	1861	2021-05-23 08:54:00	Weibo weibo.com	['http://ww3.sinaimg.cn/large/003tpZzily1gqs2sx5xm9j60mg0g4k0q02.jpg']
4640030000000000	KgNgYl3WK	1887344341	Observer Network	[Yuan Longping helped our nation get rid of its deepest fears] @HESENBU: Mr. Yuan Longping passed away, the people of the whole country fell into great grief, and people mourned Mr. Yuan because he helped this nation get rid of its deepest fears. For thousands of years, this ancient land has been crumbling and reincarnating, and no one has ever been able to defy this fate before. Looking back at …			Hesenberg		342	130	1845	2021-05-23 14:40:00	Weibo weibo.com	['http://ww3.sinaimg.cn/large/707e96d5gy1gqs8az7dstj20j60p10zq.jpg', 'http://ww2.sinaimg.cn/large/707e96d5gy1gqs8b262vbj20j60o4tfn.jpg', 'http://ww2.sinaimg.cn/large/707e96d5gy1gqs8b3nqmoj20j60oiwmw.jpg', 'http://ww1.sinaimg.cn/large/707e96d5gy1gqs8b6fno4j20j60orn5g.jpg', 'http://ww3.sinaimg.cn/large/707e96d5gy1gqs8b746a2j20j60ovn55.jpg', 'http://ww4.sinaimg.cn/large/707e96d5gy1gqs8b8v3fjj20j60or…
4639750000000000	KgGbS5RpJ	2606218210	China Women's Daily	[#Men’s comments insulting Yuan Longping on the Internet were taken criminal compulsory measures#] According to @Safe Tianjin, on May 22, Yuan Longping passed away. After receiving reports from the masses, a netizen "winner is king" made insulting remarks in the WeChat Moments, causing bad social impact. After investigation and verification, the netizen is Li Mou (male, 38 years old) from Jinghai…			Safe Tianjin	Man Takes Criminal Coercive Measures for Posting Insulting Yuan Longping Online	77	117	1832	2021-05-22 20:38:00	yingmei android	['http://ww4.sinaimg.cn/large/9b57bbe2ly1gqrhj9j9qmj20fr0kcgo0.jpg']
4639640000000000	KgDbkdrX6	2695499562	Shaoxing Public Security	Yuan Longping is currently in the hospital and his health is not very good. "We are currently in the hospital". #Shao Police Have Word# Wish Academician Yuan Longping good health# The secretary said Yuan Longping is currently in the hospital# Let’s wish Academician Yuan Longping together				Police Shao has something to say, the secretary said that Yuan Longping is currently in the hospital	2	7	1823	2021-05-22 12:58:00	iPhone client
4639780000000000	KgGVfpbWM	1261788454	Chinese Film Report	When I graduated from university, my teachers and classmates summed up two things for me: hobbies: "freedom"; specialties: "discreet", which add up to "freedom". I also love being free and free. ——Yuan Longping good night, lovely Yuan Lao					142	107	1822	2021-05-22 22:30:00	Weibo weibo.com	['http://ww1.sinaimg.cn/large/001nokOGly1gqrdzioyj9g60s00e1x6v02.jpg']
4639790000000000	KgH8eigyP	1642512402	China News Weekly	[#Three bunches of rice at the entrance of Xiangya Hospital#] On May 22, Changsha, Hunan. Yuan Longping, the father of hybrid rice, passed away at the age of 91. Many places across the country spontaneously held mourning events to bid farewell to Mr. Yuan. Outside the Xiangya Hospital in Changsha, people filled with flowers, and some people brought 3 bundles of rice with soil to cherish the memor…			Boiling Video	Three bunches of rice at the entrance of Xiangya Hospital, netizens collectively mourn Yuan Longping	97	77	1819	2021-05-22 23:02:00	Weibo video number		http://f.video.weibocdn.com/By3sL3F6lx07MRzzQA7u01041200fx5Q0E010.mp4?label=mp4_ld&template=640x360.25.0&trans_finger=6006a648d0db83b7d9951b3cee381a9c&ori=0&ps=1BVp4ysnknHVZu&Expires=1634309339&ssig=SblPeBL7L5&KID=unistore,video
4639730000000000	KgFDyb6c6	1686546714	World Wide Web	[#中南山issued a letter in memory of Yuan Longping#: You are the most worthy scholar worthy of my admiration] On the 22nd, after the death of Academician Yuan Longping, Academician Zhong Nanshan sent the following reminiscence speech ↓↓# Zhong Nanshan said Yuan Longping was the most worthy scholar worthy of his admiration # Brother Longping: my best friend! Rest well in heaven. You have already writ…				Zhong Nanshan issued a document in memory of Yuan Longping, Zhong Nanshan said that Yuan Longping was the most worthy scholar worthy of his admiration	159	75	1817	2021-05-22 19:13:00	Weibo weibo.com	['http://ww4.sinaimg.cn/large/001Q8zQmly1gqrf2haegqj60j60qqgoe02.jpg']
4639720000000000	KgFqnbby3	1910577521	Hunan Provincial Traffic Police Corps	#Changsha citizens whistling farewell to Yuan Longping# From Changsha Furong Road to Yingpan Road, citizens whistling farewell to L Hunan Provincial Traffic Police Corps Weibo video				Changsha citizens whistled farewell to Yuan Longping	187	97	1809	2021-05-22 18:41:00	Weibo video number		http://f.video.weibocdn.com/r3oNL3F0lx07MRsxPXva010412006lTi0E010.mp4?label=mp4_ld&template=640x360.25.0&trans_finger=40a32e8439c5409a63ccf853562a60ef&ori=0&ps=1BVp4ysnknHVZu&Expires=1634309671&ssig=h9p58YuVN9&KID=unistore,video
4639710000000000	KgF42uuUb	1499104401	Sina Military	[#Changsha Citizens Farewell Yuan Longping in the Rain#] This afternoon, the car transporting Yuan Lao's body drove into the Hunan Hybrid Rice Research Center, and Yuan Lao returned to the place where he struggled. Students, sanitation workers and many other people spontaneously came to bid him farewell. Everyone was crying around the hearse. farewell! @CCTV News L CCTV News's Weibo video#The Rep…			CCTV News	Changsha citizens bid farewell to Yuan Longping in the rain, the Republic lost two academicians in one day	197	78	1798	2021-05-22 17:46:00	Weibo video number		http://f.video.weibocdn.com/ND274dpClx07MRnZMrxu01041200ZcsY0E010.mp4?label=mp4_ld&template=640x360.25.0&trans_finger=40a32e8439c5409a63ccf853562a60ef&ori=0&ps=1BVp4ysnknHVZu&Expires=1634309851&ssig=luM42JTrKy&KID=unistore,video
4639650000000000	KgDyUfN52	3823554401	Shandong High Law	#小鲁说事#[#Academician Yuan Longping passed away#] The galaxy is like a tomb, buried with ten thousand years of glory, three meals a day, the fragrance of rice fills the air, those who are full should always remember Yuan Gong Yuan Lao, go well! (Xiaoxiang Morning News) L Youth Shandong's Weibo video				Xiao Lu said something, Academician Yuan Longping passed away	103	54	1795	2021-05-22 13:56:00	Weibo video number		http://f.video.weibocdn.com/NAskYgl8lx07MR8JA8ow010412000FuD0E010.mp4?label=mp4_ld&template=360x632.24.0&trans_finger=81b11b8c5ffb62d33ceb3244bdd17e7b&ori=0&ps=1BVp4ysnknHVZu&Expires=1634311576&ssig=uC9GANMjGs&KID=unistore,video
4639750000000000	KgGbwtdKf	3266943013	CCTV	[#Man insults Yuan Lao and takes criminal compulsory measures#] @Safe Tianjin: Tianjin public security organs took criminal compulsory measures against a man who made insulting remarks online in response to the death of Academician Yuan Longping. Heroes cannot be desecrated!			Safe Tianjin	Man Insulted Yuan Lao and Was Taken Criminal Coercive Measures	63	281	1793	2021-05-22 20:37:00	360 Safe Browser	['http://ww4.sinaimg.cn/large/003z5L7fly1gqrhgv7pn8j60fr0kcq5a02.jpg']
4640050000000000	KgNR70R02	5467852665	Ziguang Pavilion	[Academician Yuan Longping's farewell ceremony will be held tomorrow morning] According to Comrade Yuan Longping's funeral office: Comrade Yuan Longping died at 13:07 on May 22, 2021 in Changsha at the age of 91. The farewell ceremony for the remains of Comrade Yuan Longping is scheduled to be held at Mingde Hall of Mingyangshan Funeral Home in Changsha City, Hunan Province at 10:00 am on May 24,…					139	271	1790	2021-05-23 16:09:00	Purple Baby Android	['http://ww1.sinaimg.cn/large/005Y2yg1ly1gqs86n9n2dj30j60y3tel.jpg']
4640080000000000	KgOFldjwP	2286908003	People's Network	#Learning from Comrade Yuan Longping# [Entrusted by Xi Jinping, General Secretary of the CPC Central Committee, President of the State, and Chairman of the Central Military Commission, Xu Dazhe visited the family of Comrade Yuan Longping and conveyed cordial greetings] Entrusted by Xi Jinping, General Secretary of the CPC Central Committee, State President, and Chairman of the Central Military Co…				Learn from Comrade Yuan Longping	176	154	1789	2021-05-23 18:12:00	Weibo weibo.com	['http://ww4.sinaimg.cn/large/002uLDeXly1gqsiu4xbrnj60go0gon6j02.jpg']
4639750000000000	KgGbU9WhG	1718699234	Sichuan Communist Youth League	#yuanlongping is still concerned about the growth of rice when she is in critical condition#Changsha citizens bid farewell to Yuan Longping in the rain! farewell! L Sichuan Communist Youth League's Weibo video				Yuan Longping was still concerned about the growth of rice when he was critically ill	132	23	1780	2021-05-22 20:38:00	Weibo video number		http://f.video.weibocdn.com/001Pe0OZgx07MRAAqsG4010412005vwQ0E010.mp4?label=mp4_ld&template=360x640.24.0&trans_finger=81b11b8c5ffb62d33ceb3244bdd17e7b&ori=0&ps=1BVp4ysnknHVZu&Expires=1634309876&ssig=G6EkTreR0B&KID=unistore,video
4639780000000000	KgGMO7rxr	1618051664	headline News	[On May 23, Mingyang Mountain#Funeral Home and Hunan Hybrid Rice Center set up a condolence hall#] On the evening of May 22, the reporter of Red Net Moment learned from the secretary of Academician Yuan Longping and students that on May 23, there will be a condolence hall in Mingyang, Changsha. Mountain Funeral Home and Hunan Hybrid Rice Research Center have set up condolence halls at the same ti…				Funeral Home and Hunan Hybrid Rice Center set up a condolence hall	67	114	1778	2021-05-22 22:09:00	Weibo Publishing Platform Professional Edition	['http://ww3.sinaimg.cn/large/001Lvb9uly8gqrk3jls4wj60go0m8abu02.jpg']
4639770000000000	KgGF8Fu9W	5044281310	The Paper	#Staff said Yuan Longping walked very peacefully#[The staff around Yuan Longping recalled: Yuan Lao fell and was injured for two months, and walked very peacefully] On May 22, Changsha, Hunan. Mingyang Mountain Funeral Home and Yuan Longping's mourning hall are located in Mingde Hall. His relatives recalled bitterly that he had hoped that he could overcome the disease, but he still failed to surv…				The staff said Yuan Longping walked peacefully	84	173	1775	2021-05-22 21:50:00	Weibo video number		http://f.video.weibocdn.com/002pzfTigx07MRCbrDkb01041200byex0E010.mp4?label=mp4_ld&template=640x360.25.0&trans_finger=40a32e8439c5409a63ccf853562a60ef&ori=0&ps=1BVp4ysnknHVZu&Expires=1634307332&ssig=VPsgkKspuU&KID=unistore,video
4641100000000000	KhfaFcOM8	3167104922	Sichuan Daily	[Lighting up the night sky in many places to pay tribute to Yuan Longping] Tianjin, Guangzhou, Zhengzhou, Jiujiang... Landmark buildings and big screens are lit up in many places across the country to cherish the memory of academician #yuanlongping#. L Sichuan Daily's Weibo video				Yuan Longping	144	61	1775	2021-05-26 13:41:00	Weibo video number		http://f.video.weibocdn.com/000ko8bdgx07MXvw9Qek010412002Px90E010.mp4?label=mp4_ld&template=360x640.24.0&trans_finger=81b11b8c5ffb62d33ceb3244bdd17e7b&ori=0&ps=1BVp4ysnknHVZu&Expires=1634307721&ssig=Sfu8cMKOWg&KID=unistore,video
4639990000000000	KgMfBayZX	1267454277	Phoenix Weekly	[#One person pays tribute to Yuan Lao#, _______? ] At present, the body of Academician Yuan Longping is stored in Changsha Mingyangshan Funeral Home. It is reported that the farewell ceremony of #yuanlongping's body will be held tomorrow#. Grandpa Yuan, we will always remember you, the brightest star, the cutest "post-90s"! In front of #花海# in front of the statue of Yuanlongping#, everyone wrote …				One person pays tribute to Yuan Lao. The farewell ceremony for Yuan Longping's body will be held tomorrow. In the sea of flowers in front of Yuan Longping's statue, Yuan Longping once dreamed that he was enjoying the shade under the ears of rice.	204	85	1768	2021-05-23 12:03:00		['http://ww3.sinaimg.cn/large/001nM6KVly1gqs8acg4ssj60jx0jx76102.jpg', 'http://ww2.sinaimg.cn/large/001nM6KVly1gqs8ad5tofj60jx0jxmyp02.jpg', 'http://ww4.sinaimg.cn/large/001nM6KVly1gqs8adiklkj60jx0jx0u902.jpg', 'http://ww2.sinaimg.cn/large/001nM6KVly1gqs8adshzqj60jx0jx0u602.jpg', 'http://ww3.sinaimg.cn/large/001nM6KVly1gqs8ae0nhzj60c80fmq3e02.jpg', 'http://ww2.sinaimg.cn/large/001nM6KVly1gqs8ae8v…
4640300000000000	KgUpFETUt	2200249730	People's Livelihood Jiangxi	#Every wisp of cooking smoke that rises is a nostalgia from the world#[HometownLove#Yuan Longping's days in Jiangxi#] Yuan Longping is a native of De'an County, Jiujiang, Jiangxi Province. He has always been very concerned about the development of his hometown. In September 2004, Yuan Longping returned to De'an in a public capacity for the first time at the invitation of his hometown county party…				Every wisp of cooking smoke that rises is a nostalgia from the world, Yuan Longping's days in Jiangxi	72	23	1767	2021-05-24 08:50:00	Weibo weibo.com	['http://ww3.sinaimg.cn/large/002oU1sSgy1gqt8bkrvxaj60dw09276102.jpg', 'http://ww3.sinaimg.cn/large/002oU1sSgy1gqt8bksub6j60dw08zdhh02.jpg', 'http://ww3.sinaimg.cn/large/002oU1sSgy1gqt8bkqtjhj60dw0af75f02.jpg', 'http://ww4.sinaimg.cn/large/002oU1sSgy1gqt8bksk29j60ak0cwdi302.jpg', 'http://ww3.sinaimg.cn/large/002oU1sSgy1gqt8bkqvi6j60dw097abd02.jpg', 'http://ww4.sinaimg.cn/large/002oU1sSgy1gqt8bkrl…
4640870000000000	Kh97iuXc7	3074181393	Jin Cai Youth	Tianjin, Guangzhou, Zhengzhou, Jiujiang... Landmark buildings and big screens were lit up in many places across the country to commemorate Academician Yuan Longping. #guangzhou night sky draws yuan longping#Ljincai youth's Weibo video				Yuan Longping painted in the night sky of Guangzhou	128	75	1765	2021-05-25 22:16:00	Weibo video number		http://f.video.weibocdn.com/LClqte4blx07MWu0MunK010412002Rk80E010.mp4?label=mp4_ld&template=360x640.24.0&trans_finger=81b11b8c5ffb62d33ceb3244bdd17e7b&ori=0&ps=1BVp4ysnknHVZu&Expires=1634305436&ssig=Bv%2BDBAtZvk&KID=unistore,video
4639990000000000	KgMrihE0o	1718699234	Sichuan Communist Youth League	The snack "shredder" Grandpa Yuan, we all obediently ate all the food! #yuanlongping's body farewell ceremony will be held tomorrow#L Sichuan Communist Youth League's Weibo video				The farewell ceremony for Yuan Longping's body will be held tomorrow	113	14	1755	2021-05-23 12:32:00	Weibo video number		http://f.video.weibocdn.com/004EZg9bgx07MSE8e10H010412001ZVo0E010.mp4?label=mp4_ld&template=360x640.24.0&trans_finger=81b11b8c5ffb62d33ceb3244bdd17e7b&ori=0&ps=1BVp4ysnknHVZu&Expires=1634314659&ssig=iR4B%2BUhoVD&KID=unistore,video
4640120000000000	KgPLdB0ZC	3167104922	Sichuan Daily	[#Chengdu citizens lined up to express their condolences to Yuan Lao#] On May 23, a condolence hall was set up in the Yuan Longping Hybrid Rice Science Park in Pidu District, Chengdu. Many citizens spontaneously went to offer condolences and presented flowers to Yuan Longping to express their condolences. Netizens described in the video that the condolence team was lined up one kilometer away, an…				Chengdu citizens line up to express condolences to Yuan Lao	96	151	1754	2021-05-23 21:00:00	Weibo video number		http://f.video.weibocdn.com/003ZROZJgx07MTaPOBQr010412002JWY0E010.mp4?label=mp4_ld&template=360x640.24.0&trans_finger=81b11b8c5ffb62d33ceb3244bdd17e7b&ori=0&ps=1BVp4ysnknHVZu&Expires=1634315603&ssig=hUJaKzNgtt&KID=unistore,video
4639650000000000	KgDxykAmX	1618051664	headline News	[#yuanlongping's three wishes#He dedicated his life to the rice cause] At 13:07 on May 22, 2021, #yuanlongping died#. #yuanlongping's three wishes# are: high yield and higher yield! Sea rice! The third generation of hybrid rice! In line with the principle of "seeking truth and innovation, and forging ahead", the 90-year-old's heart is still rice production. The documentary records that Yuan Longp…				Yuan Longping's Three Wishes, Yuan Longping's death	173	1	1753	2021-05-22 13:53:00	Weibo video number		http://f.video.weibocdn.com/bwZnn4n4lx07EE9DRwXu01041200aeOy0E010.mp4?label=mp4_ld&template=640x360.25.0&trans_finger=bdef57f06ae52835a2c783ca389e8517&ori=0&ps=1BVp4ysnknHVZu&Expires=1634312615&ssig=2TNTy4FGBS&KID=unistore,video
4639650000000000	KgDzvgob4	2318265821	half month talk	#yuanlongpingdeath#[Farewell to Mr. Yuan! 】Sorrowful condolences! He struggled all his life only for the Chinese people to eat well... Yuan Longping, the father of hybrid rice, left #The spirit of Yuan Longping, who has worked tirelessly for the motherland and science, will live forever#L Banyuetan's Weibo video				Yuan Longping passed away, Yuan Longping's spirit of unremitting struggle for the motherland and science will live on forever	445	233	1744	2021-05-22 13:58:00	Talking Girl Android		http://f.video.weibocdn.com/hP0hlzlZlx07MR96RaTK010412005lXW0E010.mp4?label=mp4_ld&template=360x632.24.0&trans_finger=81b11b8c5ffb62d33ceb3244bdd17e7b&ori=0&ps=1BVp4ysnknHVZu&Expires=1634310757&ssig=MwTqi8HNPU&KID=unistore,video
4640410000000000	KgXhCvuWU	1703371307	Beijing Evening News	【Don't cry! ]# Yuan Longping's body farewell ceremony#, # Mrs. Tears farewell to Yuan Longping#, the citizens wrote a message to Yuan Lao and cried. "We must work hard, live up to our youth, and be a little seed of improvement" "We will eat obediently and grow up well" "Do well in the immediate affairs, and reflect value when needed, is the greatest memory and tribute to you"... Did you hear what…			People's Daily	The farewell ceremony for Yuan Longping's body, his wife said goodbye to Yuan Longping	154	46	1743	2021-05-24 16:09:00	Weibo video number		http://f.video.weibocdn.com/HnaH0kmFlx07MUsPNGes010412002YtO0E010.mp4?label=mp4_ld&template=360x640.24.0&trans_finger=81b11b8c5ffb62d33ceb3244bdd17e7b&ori=0&ps=1BVp4ysnknHVZu&Expires=1634311119&ssig=LW0lAluqYP&KID=unistore,video
4639920000000000	KgKvZzqbP	1959444680	Yunnan Net	#yuanlongping’s Yunnan love#[#yuanlongping has a treasure field in Yunnan# is hitting the world record] Mengzi City has cooperated with the Plateau Breeding Center of the National Super Hybrid Rice Technology Center since 2017, and hired Yuan Longping’s expert team for guidance. A few days ago, Yuan Longping's super hybrid rice "Chaoyou 1000" in Caoba Town, Mengzi City was transplanted, aiming at…				Yuan Longping's love for Yunnan, Yuan Longping has a precious field in Yunnan, and he bid farewell to Yuan Longping, the backbone of the country, and when Yuan Longping is critically ill, he is still concerned about the growth of rice	87	19	1731	2021-05-23 07:38:00	Weibo weibo.com	['http://ww3.sinaimg.cn/large/74cac0c8gy1gqs0lb0fktj20u0179e81.jpg', 'http://ww4.sinaimg.cn/large/74cac0c8gy1gqs0lkdaoej20u00gwb29.jpg', 'http://ww1.sinaimg.cn/large/74cac0c8gy1gqs0ldzgy4j20p00e21kx.jpg', 'http://ww4.sinaimg.cn/large/74cac0c8gy1gqs0lh4aqhj20p00go7wh.jpg']
4640450000000000	KgYjUnYGx	1698823241	Surging video	[#Central Media Review Hunan Restaurant Touch Porcelain Yuan Longping#: Those who eat human blood steamed buns will be spurned even if they are far away] On May 24, the People’s Daily client published the marketing method of a catering institution in Changsha for “giving away all rice to commemorate Yuan Longping”. Comments said that after eating food grown by others, you can't think about suckin…					5	33	1728	2021-05-24 18:47:00	Weibo video number
4639820000000000	KgHQItX4W	3549916270	China Fire	[Mourning Yuan Lao! 】# Yuanlongping's death#, the whole country grieves together! Yuan Lao once said, "Pay attention to firefighting, and keep everyone safe"! Doing a good job of safety is also a unique tribute to Yuan Lao! Yuan Lao, go all the way! L China Fire Weibo video				Yuan Longping passed away	225	61	1726	2021-05-23 00:51:00	Weibo video number		http://f.video.weibocdn.com/004feeqIgx07MRRYWkXK010412001HMv0E010.mp4?label=mp4_ld&template=360x632.24.0&trans_finger=81b11b8c5ffb62d33ceb3244bdd17e7b&ori=0&ps=1BVp4ysnknHVZu&Expires=1634315723&ssig=QLhFQe7Xyg&KID=unistore,video
4639710000000000	KgF6Ot58o	6969972165	Dongfeng Express	[#People shouting for Grandpa Yuan to go all the way#] On May 22, in Changsha, Hunan, #citizens said farewell to Academician Yuan Longping's hearse#, shouting in unison "Grandpa Yuan, go well all the way". L People's Daily's Weibo video				The people shouted that Grandpa Yuan was going well all the way, and the citizens parted ways to bid farewell to Academician Yuan Longping's hearse	340	170	1722	2021-05-22 17:53:00	Weibo video number		http://f.video.weibocdn.com/dsMYsxKOlx07MRmeDDag010412004Pw50E010.mp4?label=mp4_ld&template=272x480.25.0&trans_finger=6006a648d0db83b7d9951b3cee381a9c&ori=0&ps=1BVp4ysnknHVZu&Expires=1634308582&ssig=lGQGdO66cc&KID=unistore,video
4640150000000000	KgQuVDKvT	2286908003	People's Network	[#Man insulting Yuan Longping is investigated by public security organs#] According to @Gusu Public Security, on May 22, Yuan Longping, the "father of hybrid rice", academician of the Chinese Academy of Engineering, and winner of the "Medal of the Republic" passed away. An online inspection by the Suzhou Public Security Bureau found that a netizen named "painter Jiang Linyin" posted insulting rem…			Suzhou Public Security	Man who insulted Yuan Longping was investigated by public security organs	76	342	1722	2021-05-23 22:52:00	Weibo weibo.com	['http://ww2.sinaimg.cn/large/002uLDeXly1gqsqt3u6suj60wk0pwth702.jpg', 'http://ww3.sinaimg.cn/large/002uLDeXly1gqsqzm6s43j60go0gon6j02.jpg']
4639650000000000	KgDyR0SQr	3266943013	CCTV	[# Yuanlongping died#]#Thank you Yuanpa## I will finish the meal well in the future# The reporter learned from Xiangya Hospital of Central South University that Yuan Longping, the "Father of Hybrid Rice", academician of the Chinese Academy of Engineering, and winner of the "Medal of the Republic", 5 Died at 13:07 on March 22 in Changsha, Hunan, at the age of 91. Yuan Longping is the pioneer of th…				Yuan Longping passed away, thank you Grandpa Yuan, I will finish my meal well in the future	263	267	1721	2021-05-22 13:56:00	Weibo weibo.com		http://gslb.miaopai.com/stream/OgilpkryzgojnqsR-nztTQwSfAmTPP1Z67CpgQ__.mp4?yx=&refer=weibo_app&vend=weibo&label=mp4_ld&mpflag=16&ori=0&ps=1BVp4ysnknHVZu&Expires=1634311576&ssig=8vn1mfeSQo&KID=unistore,video
4640110000000000	KgPugeqys	1974576991	Global Times	[# Yuan Huahua often accompany Yuan Longping to listen to reports# Netizen: Yuan Huahua, you have to grow up well] This kitten is named Yuan Huahua, which was adopted by Yuan Longping on May 1, 2020, and has often accompanied Yuan to listen to various reports since then. In July 2020, at Yuan Longping's home, student Li Jianwu came to report the yield per mu of rice experimental fields in various…				Yuan Huahua often accompanies Yuan Longping to listen to the report, Yuan Huahua can no longer accompany Yuan Longping to listen to the report	252	93	1720	2021-05-23 20:18:00	Weibo video number		http://f.video.weibocdn.com/Wq53e5qRlx07MT2eTJss01041200a9aB0E010.mp4?label=mp4_ld&template=640x360.25.0&trans_finger=6006a648d0db83b7d9951b3cee381a9c&ori=0&ps=1BVp4ysnknHVZu&Expires=1634313992&ssig=pBD4FT3uwO&KID=unistore,video
4640010000000000	KgMWG6DB3	1974576991	Global Times	[#Jiangsu netizens insulted Yuan Longping and Wu Mengchao was criminally detained#] On the 23rd, @jinhu public security issued a notice: Jinhu public security organs took criminal coercive measures against a man who posted insulting remarks online in response to the death of two academicians Yuan Longping and Wu Mengchao.			Jinhu Public Security	Jiangsu netizens detained for insulting Yuan Longping and Wu Mengchao	60	235	1711	2021-05-23 13:50:00	Weibo weibo.com	['http://ww3.sinaimg.cn/large/0029D7FZly1gqs9gqdft0j60j60skq8402.jpg']
4639770000000000	KgGwXgLDS	2355658474	Chongqing Communist Youth League	On the campus of Southwest University, in front of the statue of Yuan Longping, flowers are all over the ground #Three bunches of rice at the entrance of Xiangya Hospital#, Southwest University #Yuan Longping statue is full of flowers in front of #L Chongqing Communist Youth League's Weibo video				Three bunches of rice at the entrance of Xiangya Hospital, flowers are all over the floor in front of the statue of Yuan Longping	136	40	1709	2021-05-22 21:30:00	Weibo video number		http://f.video.weibocdn.com/001cPdXbgx07MRE9cUk801041200aHww0E010.mp4?label=mp4_ld&template=640x360.25.0&trans_finger=40a32e8439c5409a63ccf853562a60ef&ori=0&ps=1BVp4ysnknHVZu&Expires=1634309409&ssig=URfhJOd3Er&KID=unistore,video
4639940000000000	KgKZnuaoF	6105713761	Red Star News	# Sending Off Country's Backbone Yuan Longping# [Hexia enjoys the cool dream to send off Yuan Longping] On May 22, Yuan Longping, the "Father of Hybrid Rice", academician of the Chinese Academy of Engineering, and winner of the "Medal of the Republic", died of illness at the age of 91. According to Academician Yuan Longping's remarks during his lifetime, the funeral should be kept simple. Today, …				Farewell to Yuan Longping, the backbone of the country	62	15	1705	2021-05-23 08:51:00	Weibo native live broadcast
4640040000000000	KgNGb9hqp	1301904252	Jiangsu News	[The indissoluble bond between Yuan Longping and Jiangsu#] At 13:07 on May 22, Yuan Longping passed away at the age of 91. The old man who devoted his life to the cultivation and research of hybrid rice also left many footprints in Jiangsu before his death: he was an alumnus of the High School Affiliated to Southern Normal University in 1949. In 2002, he returned to his alma mater to participate …				Yuan Longping and Jiangsu have an indissoluble bond. Yuan Longping once dreamed that he was enjoying the shade under the ears of rice.	125	35	1704	2021-05-23 15:42:00	Weibo video number		http://f.video.weibocdn.com/odxM239Tlx07MSR8UntS01041200ucn50E010.mp4?label=mp4_ld&template=640x360.25.0&trans_finger=40a32e8439c5409a63ccf853562a60ef&ori=0&ps=1BVp4ysnknHVZu&Expires=1634313062&ssig=%2F52r2ajLG0&KID=unistore,video
4639700000000000	KgEIheiuy	5145725878	Boiling Video	#Changsha citizens bid farewell to Yuan Longping in the rain# [Tears! #hundreds of people's hospital farewell to Yuan Longping#: Grandpa Yuan is going all the way] May 22, Changsha, Hunan. Yuan Longping, the father of hybrid rice, died at the age of 91. Outside the hospital where Mr. Yuan died, hundreds of citizens who heard the news spontaneously lined up to say goodbye, and shouted to the hears…		Changsha		Changsha citizens bid farewell to Yuan Longping in the rain, hundreds of citizens bid farewell to Yuan Longping at the gate of the hospital, Yuan Longping passed away	129	115	1702	2021-05-22 16:52:00	Weibo video number		http://f.video.weibocdn.com/4hSZ66C8lx07MRl5vh8A01041200f40S0E010.mp4?label=mp4_ld&template=640x360.25.0&trans_finger=6006a648d0db83b7d9951b3cee381a9c&ori=0&ps=1BVp4ysnknHVZu&Expires=1634308383&ssig=sluvrAaB01&KID=unistore,video
[truncated: 22,897 more rows]
