# Supplementary material for: Research on sentiment classification for netizens based on the BERT-BiLSTM-TextCNN model
Source: PeerJ Comput Sci. 2022 Jun 8;8:e1005. doi: 10.7717/peerj-cs.1005 (PMC9202631; doi:10.7717/peerj-cs.1005)
Supplement: Supplemental Information 1 [file peerj-cs-08-1005-s001.zip › Microblog comment data.xlsx]

## Sheet:  Microblog comment data
Reviewer home page	Reviewer nickname	Commenter's gender	Reviewer's location	Number of commentators' microblogs	Number of commentators' concerns	Number of commentator fans	comments	Number of favorable comments	Comment release time
https://weibo.cn//u/5631132817	you good man	male	chongqing	324	137	559	A big river has wide waves, and the wind blows the fragrance of rice and flowers on both sides	3435	2021-05-22 17:55:00
https://weibo.cn//u/2355658474	Chongqing Communist Youth League	male	chongqing	55456	966	94.1*10000	Jiangshan thinks of the country, people go to the paddy fields	1259	2021-05-22 18:00:00
https://weibo.cn//u/6137462653	Mengxi girl	Female	Shaanxi	4443	265	244	Report Like[0] Reply June 15th at 16:22 from webpage	0	2021-06-15 16:22:00
https://weibo.cn//u/5365315266	small whale_augus	male	Hubei	4367	3126	289	Reply to @啵子 sweet sister:,!	0	2021-06-02 17:42:00
https://weibo.cn//u/7594021798	SamsaraShimmer	Female	Beijing	26	79	1	Shennong returns to the earth, Mr. Wan Gu	0	2021-05-24 22:18:00
https://weibo.cn//u/6765728557	Azkaban is on the run	Female	other	269	254	548	Reply @xiangqianu: I laughed so hard, she also sent me a message and blocked me, and then I used the trumpet to send her a private message and directly say that she was ashamed and did not admit that she was wrong, but also explained it to her carefully without waiting for her reply. blackmail her	0	2021-05-24 09:55:00
https://weibo.cn//u/6624448556	to shallow u	Female	Fujian	53	41	13	Reply to @AzkabanFleeingBig Beauty: She sent me a screenshot of her private message and sent me a Baidu Encyclopedia with only two sentences to prove that what she said was right, and also blocked me. 233 This comparison still does not know which Baidu Encyclopedia has more weight	0	2021-05-24 09:31:00
https://weibo.cn//hongqiaomh	Minhang Hongqiao	male	Shanghai	48813	411	2966	[Xinhua Hot Review: Jiangshan thinks about the country, people go to paddy fields]//	0	2021-05-24 08:59:00
https://weibo.cn//u/2656090565	Really can't catch _9006	male	Heilongjiang	533	85	211	When I heard the news of Grandpa Yuan's death, I didn't know why, but I, a 40-year-old old man, wanted to cry.	0	2021-05-24 08:44:00
https://weibo.cn//u/5858081487	The poor who don't fry fish	male	Guangxi	88	137	122	Reply to @Wxxloo: Indeed, I saw a lot of people blindly copy and paste Mai Lang	0	2021-05-24 08:42:00
https://weibo.cn//u/5069767518	Wxxloo	Female	Shaanxi	262	312	985	Reply @My generation is also a Penghao person: Rice and wheat are indeed not the same, but the meaning is just like this, I will change it, "The wind blows the rice waves"	0	2021-05-24 08:39:00
https://weibo.cn//shfdamh	Minhang Market Supervision	male	Shanghai	29740	252	1.4*10000	//	0	2021-05-24 08:38:00
https://weibo.cn//u/2443579577	The old goblin who wants to be a little fairy	Female	Hebei	1181	110	133	We will remember you, even if we have to say goodbye, we will remember you, tears will not fall, although you have to leave me, you live in my heart, in the fragrance of every rice field, will remind us of you, We will always remember you, Grandpa Yuan, all the way	0	2021-05-24 08:37:00
https://weibo.cn//u/5261853633	Liu Yingying Yogene	Female	Guangdong	15	488	132	have never seen him, but I am blessed! Thank you so much, keep it in mind! With the body of a mortal, you can stand shoulder to shoulder with gods, enjoy the cool dream under the grass, and enjoy the fragrance of rice flowers in ten miles. Grandpa Yuan is going all the way 🕯️	0	2021-05-24 08:28:00
https://weibo.cn//u/1764816392	azure blue gives me a sea	Female	Shaanxi	3183	738	456	the brightest star in the night sky	0	2021-05-24 08:25:00
https://weibo.cn//u/5269625303	Science is a der	Female	Shanghai	102	62	89	Grandpa Yuan, we love you!	0	2021-05-24 08:25:00
https://weibo.cn//u/1773808845	My name is A Nguyen	Female	Hebei	2975	375	129	pay tribute	0	2021-05-24 08:25:00
https://weibo.cn//u/7480909773	pick up the past	male	Jiangxi	38	52	13	Reply to @-The Handbook of Serious Life on Earth-: tears	0	2021-05-24 08:23:00
https://weibo.cn//u/6536196884	Xiong Xiaoyun xy	male	other	6	26	37	Reply to @赵伟伟2019: Grandpa Yuan Longping is going to go down in history, generation after generation, we will never forget	0	2021-05-24 08:22:00
https://weibo.cn//u/3878183511	Yoichi-kun	Female	other	392	390	241	grandpa through the ages	0	2021-05-24 08:21:00
https://weibo.cn//u/5503948224	L Liu Mingyi	Female	Guizhou	493	371	114	Jiangshan thinks of the country, people go to the paddy fields. 🕯	0	2021-05-24 08:21:00
https://weibo.cn//u/7312051895	Peng 43617	Female	other	99	52	1	Thank you for your sacrifice for us	0	2021-05-24 08:21:00
https://weibo.cn//u/2346819945	orange girl min	Female	Sichuan	92	327	218	I cry every time I watch it, thank you for being born in your era, thank you for your grandpa👴, go all the way, you are always in the hearts of the world🙏🙏🙏🙏🙏🙏🙏	0	2021-05-24 08:20:00
https://weibo.cn//u/6169355369	Yue Xia Jiu Jiu	Female	other	51	121	3	Isn't this flag flying at half-staff?	0	2021-05-24 08:20:00
https://weibo.cn//u/6038775076	Anyway, there is a bear to watch the moon with you	Female	other	22	205	10	always remember this star	0	2021-05-24 08:20:00
https://weibo.cn//fangchengxinwen	Fangcheng released	Female	Henan	18221	85	7854	Forward Weibo	0	2021-05-24 08:20:00
https://weibo.cn//u/7346067800	What is my nickname	Female	other	1256	155	15	Salute to Yuan Yuan! Shining stars in the night sky!	0	2021-05-24 08:19:00
https://weibo.cn//u/5488822213	small watermelon guaye	Female	Shanghai	185	44	72	Grandpa Yuan has gone all the way 🙏🏻You came against the light, you are the eternal hero in our hearts,	0	2021-05-24 08:19:00
https://weibo.cn//u/6196265808	Peace of mind	Female	Shandong	72	77	30	Report Like[0] Reply 05/24/08:18 From webpage	0	2021-05-24 08:18:00
https://weibo.cn//u/6196265808	Peace of mind	Female	Shandong	72	77	30	He is lying on a small piece of land, with endless respect behind him🌾	0	2021-05-24 08:18:00
https://weibo.cn//u/3268397305	Miss Madou's Tian	Female	Tianjin	268	412	258	miss forever	0	2021-05-24 08:18:00
https://weibo.cn//u/5238237231	It's always been Dongzai	Female	Jiangxi	50	219	17	remembrance	0	2021-05-24 08:18:00
https://weibo.cn//u/6546813585	happytoothoo	male	other	38	132	40	Grandpa Yuan is the brightest star in my heart	0	2021-05-24 08:17:00
https://weibo.cn//u/1738943912	DisLam	Female	Hongkong	27	401	499	Reply to @Dimensional Dealer: Where did you see the approval above?	0	2021-05-24 08:16:00
https://weibo.cn//u/2301840195	-RENEEYOUNG-	Female	Beijing	1452	255	530	Reply @赵伟伟2019: I will not forget, there is our grandpa Yuan in the book, and I will also tell my daughter the story of Grandpa Yuan, and teach her to be a useful person to society.	0	2021-05-24 08:16:00
https://weibo.cn//u/6328786390	Joe Qinger	male	overseas	414	408	46	Report Like[0] Reply 05/24/08:16 From webpage	0	2021-05-24 08:16:00
https://weibo.cn//u/6263414556	Waiting for Wang Yuan to love me	Female	Henan	4054	198	49	Always there, will not fall	0	2021-05-24 08:16:00
https://weibo.cn//tammy442	Miss Tammy	Female	Jilin	6901	391	150	Paying tribute to Yuan Lao and not wasting every grain of food is the best memorial to Yuan Lao.	0	2021-05-24 08:16:00
https://weibo.cn//u/6862202841	Advise you not to regret that tomorrow can be expected	male	Sichuan	508	95	28	The stars fall into the starry sky, and the brilliance never ends. [tears]	0	2021-05-24 08:11:00
https://weibo.cn//u/5605758843	masterwuguikf	Female	other	2227	53	15	Reply to @赵伟伟2019: He is in the textbook	0	2021-05-24 08:10:00
https://weibo.cn//u/2831061495	mikfang007	Female	Guangdong	670	784	267	This star will never fall, pay tribute to Grandpa Yuan	0	2021-05-24 08:10:00
https://weibo.cn//u/5675011718	Shadow of Youth	male	Hubei	7	41	4	Yuan Lao was the first scientist I knew when I was a child, and the one I felt closest to. In the past few years, I still saw his news reports from time to time, with a kind smile, but unfortunately I can't see him anymore.	0	2021-05-24 08:04:00
https://weibo.cn//u/6540607467	April day in spring	Female	Guangdong	116	84	76	see once, sad once	0	2021-05-24 08:03:00
https://weibo.cn//u/6039769895	Welcome to the Valley Master	Female	Tianjin	1053	502	14	Tribute to Yuan Lao, always remember	0	2021-05-24 08:02:00
https://weibo.cn//u/7411010962	I control everything 1215	Female	Henan	0	62	2	"He should live as a fairy driving his little car through the fields every day. It doesn't matter whether he takes his kitten to guard his field for a hundred years or two." This is a comment I saw elsewhere, I I think it's a good word to say	0	2021-05-24 08:00:00
https://weibo.cn//u/7230665660	Food designers who like Deyi Shuangxin artists	male	Zhejiang	293	100	109	Reply @Chongqing Communist Youth League: Grandpa Yuan has turned into a light that affects millions of people. As long as there is light, as long as the light does not die, the inheritance will never die.	0	2021-05-24 08:00:00
https://weibo.cn//u/7398188922	Xiaoyi loves Xiaobo	Female	Guizhou	1251	346	1*10000	Unparalleled Guo Shi, pay tribute, cherish memory!	0	2021-05-24 07:59:00
https://weibo.cn//u/3481998294	Shoushou Jun	Female	Guangdong	4865	345	4.9*10000	Salute to Grandpa Yuan! Shining stars in the night sky!	0	2021-05-24 07:58:00
https://weibo.cn//u/1933290255	Chen Erdong	Female	other	272	72	195	Tribute to Grandpa Yuan	0	2021-05-24 07:58:00
https://weibo.cn//u/2685129933	Who am I, hehe black	Female	Zhejiang	1664	252	144	Report Like[0] Reply 05/24/07:57 From webpage	0	2021-05-24 07:57:00
https://weibo.cn//u/6628843056	Jiangnan No.1	male	other	27	3	299	Reply to @Blue Sky Galaxy:	0	2021-05-24 07:57:00
https://weibo.cn//u/7533606990	Want to attract the attention of Prince Huairou-	Female	Zhejiang	167	362	16	Reply @scrape call Xiaodou sprouts: Report him to see that he is an illiterate person, and even Yuan Lao does not know who he is, let him have the ability not to eat rice	0	2021-05-24 07:56:00
https://weibo.cn//u/7082640104	Susu Candy	Female	other	28	206	7	The bright star will always shine in my heart ❤️	0	2021-05-24 07:56:00
https://weibo.cn//u/5858081487	The poor who don't fry fish	male	Guangxi	88	137	122	Reply to @Wxxloo: Don’t be silly when you paste and copy, Yuan Lao grows rice, not wheat	3	2021-05-24 07:55:00
https://weibo.cn//u/5470092449	I like to eat small fruits	Female	Jiangsu	150	97	46	farewell	0	2021-05-24 07:53:00
https://weibo.cn//u/7533606990	Want to attract the attention of Prince Huairou-	Female	Zhejiang	167	362	16	Reply to @赵伟伟2019: I will never forget that he will always live in our hearts	0	2021-05-24 07:53:00
https://weibo.cn//u/6585282308	Lei's only favorite, Kuro acridine	Female	Shanghai	1290	185	67	When I hold my rice bowl and eat white rice, I will never forget that it was Grandpa Yuan's blessing to our younger generation! From now on, for me alone, I must not waste every grain of food! You are old! I went to a far place, but your spiritual descendants dare not forget it, nor can it be forgotten! Who knows dishes on the menu, A Journey! Don't worry, Mr. Yuan! My self-improvement!	0	2021-05-24 07:51:00
https://weibo.cn//u/2171836195	marriage itself	Female	Hubei	278	288	111	Reply to @赵伟伟2019: It's a good idea	0	2021-05-24 07:50:00
https://weibo.cn//u/6601903255	Smile to face everything 0806	Female	Guangdong	1581	225	107	It's so sad, I can't stop it. Grandpa Yuan has a good journey. We will always remember you.	0	2021-05-24 07:44:00
https://weibo.cn//u/6481276080	Fat little lotus duck	Female	Hunan	3	46	29	"Rice Disc Day"	0	2021-05-23 23:59:00
https://weibo.cn//u/2731753493	Acridine does not like to drink Banlangen	Female	other	1079	367	49	Jiangshan thinks of the country, people go to the paddy fields! The ancestors have lit the torch of the rejuvenation of the Chinese nation, let us work hard! Take the long march of our generation well and strive for the great rejuvenation of the Chinese nation! ! !	0	2021-05-23 23:58:00
https://weibo.cn//u/7212127642	planting ground	Female	Guangxi	489	249	5	Grandpa I don't want you to go 555555	0	2021-05-23 23:55:00
https://weibo.cn//u/7329111112	Snow 灬 fleeting years	Female	Sichuan	11	8	1	Reply to @赵伟伟2019: Now that I think about it again, I'm all crying and tearful and afraid to come! I cried for a long time yesterday, but today I dare not read any news about Grandpa Yuan oooooooooooooooo	0	2021-05-23 23:53:00
https://weibo.cn//u/5602523571	M0yyyy	Female	Yunnan	3	207	21	I must eat well in the future.	0	2021-05-23 23:52:00
https://weibo.cn//u/5215947308	non-off 77	male	Beijing	144	48	10	One rice will help the world, and all the people will have enough food. Drink water to think of the source, food to think of the yuan. Mr. Qiangu, go all the way!	0	2021-05-23 23:50:00
https://weibo.cn//u/2705826355	L_N dance steps	male	Hongkong	192	87	129	Although we can't do anything, we call on everyone to cherish the food and respect the fruits of Yuan Lao's labor.	0	2021-05-23 23:50:00
https://weibo.cn//u/5842399065	Of course don't eat it	Female	Gansu	68	193	4	Grandpa Yuan will always live in our hearts,	0	2021-05-23 23:50:00
https://weibo.cn//u/5863776316	Playing Cha Cha with Qizai	Female	Hubei	70	318	46	Grandpa Yuan, immortal.	0	2021-05-23 23:49:00
https://weibo.cn//u/6336186983	Wan Ruo Xi ly	Female	other	6677	1050	93	Jiangshan thinks of the country, people go to the paddy fields	0	2021-05-23 23:49:00
https://weibo.cn//u/5863776316	Playing Cha Cha with Qizai	Female	Hubei	70	318	46	Reply to @you good man: From now on, when the fragrance of rice is overflowing, you will come back to see us.	10	2021-05-23 23:49:00
https://weibo.cn//u/7299933162	Lime Mango Candy Unsweetened	Female	other	39	35	6	My generation should follow the spirit of the older generation of scientific research workers to take care of the world before the world's worries and worry about the world's happiness and joy to take over the baton of the predecessors.	0	2021-05-23 23:48:00
https://weibo.cn//u/6486692594	Indigo Cattail 89	Female	Jiangxi	1	121	2	This star will never fall	0	2021-05-23 23:48:00
https://weibo.cn//jxy521521	Xiao noble	Female	Shandong	991	1217	374	Tears have been rolling since I saw the news of Grandpa Yuan yesterday morning until now. I've never been so sad about someone's passing	0	2021-05-23 23:45:00
https://weibo.cn//u/3024851573	antriumph	Female	other	730	347	163	Reply to @赵伟伟2019: I won't forget, haven't we forgotten so many great people?	1	2021-05-23 23:44:00
https://weibo.cn//xianniuniu	Xiao Xian's mother loves Xiao Xian	Female	Jiangsu	3100	1279	677	The last great man who brought tears to my eyes every time I thought of it was Premier Zhou.	0	2021-05-23 23:43:00
https://weibo.cn//u/5555550415	Hongshan	Female	Liaoning	4	110	16	Reply @赵伟伟2019: As long as I live, eat whole grains, and eat three meals a day, I will never forget him. Every time I think of it, there are tears in the corners of my eyes, smiles on my lips, warmth in my stomach, and inspiration in my heart. I used to think that Yuan Lao nourished my body, but after seeing the grief of my compatriots in the past few days, I realized that he has become an indeli…	2	2021-05-23 23:42:00
https://weibo.cn//u/6664089209	Sun Yellow Letterhead	Female	other	417	117	13	you go well	0	2021-05-23 23:41:00
https://weibo.cn//u/5459141353	Sirius 2015	Female	Shanghai	1716	107	102	When I was a child, I thought that heaven was a good place, where the gods were treated. Now I feel more and more that heaven is the worst place, taking away the people we love and care about	0	2021-05-23 23:40:00
https://weibo.cn//u/3802939901	Wei Yuxuan 00	Female	Guangxi	2719	651	254	Report Like[0] Reply 05/23/23:40 from webpage	0	2021-05-23 23:40:00
https://weibo.cn//u/5958586357	I love mangroves	Female	Hainan	239	268	470	🙏	0	2021-05-23 23:39:00
https://weibo.cn//u/6405940050	Liu Duiqi	Female	Heilongjiang	1	262	44	The style lasts forever, the role model for all!	0	2021-05-23 23:38:00
https://weibo.cn//u/1948752172	I miss sweet Chenyan	male	Guangdong	3364	409	217	Report Like[0] Reply 05/23/23:37 From webpage	0	2021-05-23 23:37:00
https://weibo.cn//u/6576927605	I am Yaoyao	Female	Guizhou	3	198	59	Hey. . . I really can't believe he really died. . . . There is really no way. . . Since then, he has never been in the fragrance of rice flowers that are thousands of miles away. . this is really unacceptable	0	2021-05-23 23:36:00
https://weibo.cn//u/6731418397	be happy	male	other	50	505	18	Thanks Yuan Lao for all his contributions to the motherland	0	2021-05-23 23:36:00
https://weibo.cn//u/6012346587	Did Xiaohua eat on time today?	Female	Guangdong	3210	256	18	You sow the seed in the world and you sow the rain in the sky	0	2021-05-23 23:33:00
https://weibo.cn//u/7306053046	Wang Yibo yyds	Female	Guangdong	184	152	5	The sky that has been crossed will leave a mark, and those who have been shining will be remembered forever.	0	2021-05-23 23:31:00
https://weibo.cn//u/6183244354	I am crocodile skin	male	Hubei	0	21	13	I have two dreams, one is the dream of enjoying the shade under the grass, and the other is the global dream of super rice.	0	2021-05-23 23:27:00
https://weibo.cn//u/7196259279	We 9 are going to meet at the summit	Female	Guangdong	7132	348	18	522 Don't Starve	0	2021-05-23 23:26:00
https://weibo.cn//u/5830961090	Clin is the cutest	Female	Fujian	46	228	36	Report Like[0] Reply 05/23/23:24 from webpage	0	2021-05-23 23:24:00
https://weibo.cn//u/6645943239	scraping called small bean sprouts	Female	Beijing	80	59	1*10000	Reply to @赵伟伟2019: Today I was watching food and broadcasting in Kuaishou, one is called Xiao Sample, she said on the live broadcast who Yuan Longping is, please don't mention him to me, I'm not interested	0	2021-05-23 23:24:00
https://weibo.cn//u/6345568989	candylove84373	male	other	8	130	2	Yuan Lao will always be in our hearts	0	2021-05-23 23:21:00
https://weibo.cn//u/2575247933	Mumuximuq	Female	Henan	5039	322	164	Report Like[0] Reply 05/23/23:21 From webpage	0	2021-05-23 23:21:00
https://weibo.cn//u/2446979405	Naga Sea	Female	Sichuan	23	56	21	Good way, Grandpa Yuan	0	2021-05-23 23:20:00
https://weibo.cn//u/1456841604	Octopus	Female	Hunan	173	676	157	In the 1980s, my 70-year-old grandfather said that before the yield of 600 jin per mu was called a farming expert, and now with hybrids, the yield per mu is 1,000 jin (500 kg), which is really incredible. My grandfather did not see it. If he was still alive to see the numbers up to now, I really don't know how he would feel.	0	2021-05-23 23:19:00
https://weibo.cn//u/5654933664	Zhang Dudu is a steamed fish	Female	Zhejiang	142	98	102	🕯️	0	2021-05-23 23:19:00
https://weibo.cn//yinzhezhe	Xiaoaiqi	Female	Shandong	6811	1309	1166	Report Like[0] Reply 05/23/23:16 From webpage	0	2021-05-23 23:16:00
https://weibo.cn//u/7104056899	Domineering intercourse	male	Beijing	574	133	277	Rice is in the bowl, you are in the heart	0	2021-05-23 23:15:00
https://weibo.cn//u/3639952580	where the stars start	Female	other	1015	306	174	thank you	0	2021-05-23 23:15:00
https://weibo.cn//u/1228056502	Nizi period	Female	other	2706	569	1662	the brightest star in the night sky	0	2021-05-23 23:15:00
https://weibo.cn//u/2270750801	Zhong Yumiao	male	other	1638	180	258	Salute to Yuan Yuan! The brightest star in the night sky!	0	2021-05-23 23:14:00
https://weibo.cn//u/5630539638	XOXOguang	male	other	4414	373	157	Report Like[0] Reply 05/23/23:14 from webpage	0	2021-05-23 23:14:00
https://weibo.cn//u/2857840074	沵 is to make 源 warm	Female	Guizhou	1802	61	32	Forward Weibo	0	2021-05-23 23:13:00
https://weibo.cn//u/3698372983	RichCamille_	Female	Guangxi	8053	794	1810	never forget	0	2021-05-23 23:13:00
https://weibo.cn//u/3709761225	Since the goal is the horizon, we only care about the wind and the journey	Female	Shanghai	1	57	11	good way sir	0	2021-05-23 23:12:00
https://weibo.cn//u/6654351041	round with two chins	Female	Jiangxi	109	414	7	Will miss you forever rest assured! Grandpa, we will all cook well	0	2021-05-23 23:12:00
https://weibo.cn//u/6442450084	Li Jiayi 0	Female	other	20	62	3	immortal	0	2021-05-23 23:12:00
https://weibo.cn//u/6336587264	Pozi soda is super sweet	Female	Hubei	146	138	8	Jiangshan thinks of the country, people go to the paddy fields	0	2021-05-23 23:11:00
https://weibo.cn//u/6074145581	Muzi contends and is green	Female	Shandong	143	491	94	I still can't believe Yuan Yuan is gone.	0	2021-05-23 23:10:00
https://weibo.cn//u/6898907892	Nagisa Fengzi	Female	Jiangsu	642	101	84	beyond life and death	0	2021-05-23 23:08:00
https://weibo.cn//u/7344280696	GodFrey's Ponyo	Female	Sichuan	1075	82	90	The brightest in the night sky✨Thank you for coming to this world We will always remember your grandpa Thank you	0	2021-05-23 23:07:00
https://weibo.cn//u/5584644521	Xizi YA	Female	Sichuan	29	52	40	Reply to @赵伟伟2019: Chinese who don't will not forget their roots	1	2021-05-23 23:07:00
https://weibo.cn//u/6583105802	da baa yiyi	male	other	1	324	3	Tribute to Grandpa Yuan	0	2021-05-23 23:07:00
https://weibo.cn//u/3249117894	Guoyan allure	Female	other	91	105	44	Please fly the flag at half mast for Grandpa Yuan Longping	0	2021-05-23 23:07:00
https://weibo.cn//u/7386702673	creeper leaves	male	other	36	52	3	thank you	0	2021-05-23 23:06:00
https://weibo.cn//u/2937653491	Sina Chen Jing	Female	Fujian	188	261	90	Up to now, it still feels like a dream, a god-like existence in my heart, why did I just leave	0	2021-05-23 23:05:00
https://weibo.cn//u/7519069405	Su Muxi's duck	Female	other	750	174	50	never forget his //	0	2021-05-23 23:04:00
https://weibo.cn//u/7234521422	V_ampire-	male	other	454	211	1131	Always remember!	1	2021-05-23 23:03:00
https://weibo.cn//u/6880139964	warm sun girl sa	Female	Qinghai	1676	375	1401	Always in my heart. will eat well	0	2021-05-23 23:02:00
https://weibo.cn//u/5650043037	luckygirl little susu	Female	chongqing	95	314	37	Good way, Grandpa Yuan	0	2021-05-23 23:02:00
https://weibo.cn//u/7393661052	Off You Tomatoes Oooo	Female	other	2	88	3	Reply to @赵伟伟2019: Support! ! ! But even if the festival is not set, the people will never forget him! ! !	0	2021-05-23 23:00:00
https://weibo.cn//u/6669222486	Hide under the quilt and watch the galaxy	Female	other	878	163	4	Forward Weibo	0	2021-05-23 23:00:00
https://weibo.cn//u/6350079452	Neurotic girl Me	Female	Zhejiang	274	141	39	Yuan Lao through the ages, pay tribute	0	2021-05-23 22:59:00
https://weibo.cn//234891290	Chang'an Scorpion	male	Beijing	29737	765	4285	Report Like[0] Reply 05/23/22:59 from webpage	0	2021-05-23 22:59:00
https://weibo.cn//u/1835270433	Huaxia - Northeast Evergreen	male	other	32056	491	2227	I hope that remembering Yuan Lao is also an education for all class! When you know that one meter and one millet are hard to come by! Salute to Yuan Yuan!	0	2021-05-23 22:58:00
https://weibo.cn//u/7489592205	Wudu Times 100	male	other	1	27	1	"The children have finished their meals with peace of mind, and my old man is leaving."	0	2021-05-23 22:54:00
https://weibo.cn//u/6988938490	Is it full or Coke girl	Female	other	639	148	92	Grandpa Yuan, I saw an article about you today, and I also saw a record about you in the history book. Don't worry, we can all eat now. Chinese compatriots will always remember you and will definitely	0	2021-05-23 22:54:00
https://weibo.cn//u/5776072882	Huoxiangzhengqi water_28289	Female	Tianjin	10829	744	2319	Jiangshan thinks of the country, people go to the paddy fields	0	2021-05-23 22:53:00
https://weibo.cn//u/6450750971	I don't know how to write	Female	Jiangsu	13	63	1	Tears fell unconsciously	0	2021-05-23 22:52:00
https://weibo.cn//u/5071291583	troubled watermelon	male	Guangxi	38	86	68	He didn't leave, he's been there, but I won't hear from him again	0	2021-05-23 22:49:00
https://weibo.cn//2501390640roy	Dskfier	Female	chongqing	228	469	107	Reply to @Blue Sky Galaxy: I'm really ignorant, I only learned about the teacher after watching the last eight-province joint entrance examination in Guangdong Province	0	2021-05-23 22:49:00
https://weibo.cn//u/7574015179	Angela the machine	Female	Shaanxi	735	223	1.1*10000	always remember	0	2021-05-23 22:48:00
https://weibo.cn//u/7378247850	The gentle evening wind will also bless you	Female	Shaanxi	0	32	5	Reply to @赵伟伟2019: Books will record the great people from generation to generation when they drink water, Siyuan and eat their fill, they will always remember this post-90s generation	1	2021-05-23 22:46:00
https://weibo.cn//u/5966868385	Ning Nizi cyn	Female	Hubei	9	60	44	Reply to @Blue Sky Galaxy: You really forgot the characters you mentioned	0	2021-05-23 22:44:00
https://weibo.cn//u/1097921715	ppangchan	Female	Sichuan	51	478	48	Always remember 🙏🙏🙏	0	2021-05-23 22:43:00
https://weibo.cn//u/2171919831	Ding Yuanchangding	male	Hebei	1375	419	466	The old people who have done their best for the country have a good way. If there is an afterlife, you will definitely enjoy the unified and prosperous era in exchange for your selfless dedication in this life. We will meet in 2035.	0	2021-05-23 22:42:00
https://weibo.cn//u/6084201376	Waiting to break the waves	male	Liaoning	20	669	653	8117 Never fall, always bless generations of Chinese sons and daughters who struggle in this land!	0	2021-05-23 22:41:00
https://weibo.cn//u/6929991381	1026 pine cones	Female	Shaanxi	305	73	32	Never met, but received his grace!	0	2021-05-23 22:41:00
https://weibo.cn//u/3957274412	Cactus - Cypress	Female	Hubei	499	521	74	It will never fall, and it will always light up our path forward.	0	2021-05-23 22:40:00
https://weibo.cn//u/5870202180	end of glory	male	other	2698	145	313	Hearing this news was really stunned for a long time. From the very beginning when I learned the fake news, to the real news. I didn't react for a while, and when I got home, I watched Grandpa Yuan's events and videos on my phone... I couldn't help crying several times. He is a very special great man. As the article said, he is so great that people forget that he is also an old man of nearly 100.…	0	2021-05-23 22:39:00
https://weibo.cn//u/6096264666	Aoki 0802	Female	Guangdong	112	99	29	Thank you for your contribution to the motherland	0	2021-05-23 22:38:00
https://weibo.cn//515503451	Yoga teacher Qi Aixia	Female	Beijing	1348	45	603	You will always live in our hearts, and you will always be our favorite and most respectable person! Yuan Lao, we must not only eat well, but also cherish every grain of food!	1	2021-05-23 22:36:00
https://weibo.cn//u/6778060133	Li 60660	male	other	14	422	192	very well written	0	2021-05-23 22:33:00
https://weibo.cn//u/2714837997	Crispy Su	Female	Taiwan	299	194	1071	[candle][candle][candle][candle][candle][candle]	0	2021-05-23 22:32:00
https://weibo.cn//u/2273277294	Shushu natural skin care	Female	Guizhou	99	115	68	Report Like[0] Reply 05/23/22:32 from webpage	0	2021-05-23 22:32:00
https://weibo.cn//u/5494721763	Elk i_54737	Female	Xinjiang	15	258	16	The whole country grieves	0	2021-05-23 22:30:00
https://weibo.cn//u/3648730613	ah rain is me	Female	Anhui	66	197	144	This sentence "Maybe because this star is so dazzling, people always think that he will never fall, and can even surpass life and death" really made me cry again and again. I really thought that Grandpa Yuan Longping would always be healthy and live a long life and could surpass life and death. life and death. The news of the sudden death, everyone was so sad that they couldn't tell and secretly …	0	2021-05-23 22:30:00
https://weibo.cn//u/2501376271	Ayi links Yunxia is temporarily hidden	Female	Hebei	145	394	87	May 522 be Food Day, remembered every year, and grateful every year	0	2021-05-23 22:26:00
https://weibo.cn//u/5752608655	Gong Jun and Zhang Zhehan's fans	Female	other	19272	552	61	wisp of rice fragrance, a burst of rice waves, an acre of grass fields. Salute to Yuan Yuan! Shining stars in the night sky!	0	2021-05-23 22:25:00
https://weibo.cn//u/6037192142	dragon gun	male	overseas	1492	1251	108	Reply to @Dear-the big fairy sister of the whole village hope: ask for the original picture	0	2021-05-23 22:24:00
https://weibo.cn//yiyinzhi	Yixin 100 million	Female	overseas	5801	580	1365	I always feel that he will never fall, and can even surpass life and death. Salute to Yuan Lao! Shining stars in the night sky! Tears in May are only for you	0	2021-05-23 22:21:00
https://weibo.cn//u/6375089204	YL do not give up do not give up	male	Jiangsu	57	101	20	The 24th is my 24th birthday. I suddenly realized that Mr. Yuan has been with me for two ten days, but only two ten days. How could I have the heart to say goodbye?	0	2021-05-23 22:21:00
https://weibo.cn//u/5316534291	make a happy pear	Female	overseas	565	298	215	Report Like[0] Reply 05/23/22:20 from webpage	0	2021-05-23 22:20:00
https://weibo.cn//u/7078604320	messy curly hair	male	Guangdong	978	338	164	The star of the Republic never falls!	0	2021-05-23 22:19:00
https://weibo.cn//u/7563061911	·Xun Menghuan Lin Ji·	Female	Jiangsu	1293	513	1427	//	0	2021-05-23 22:19:00
https://weibo.cn//u/5207935397	oh ho	Female	Zhejiang	2470	119	78	The important thing is to inherit the culture with your descendants, and the great contributions of the Chinese nation are more meaningful than a memorial day or festival, and it will also impress future generations.	0	2021-05-23 22:16:00
https://weibo.cn//u/5207935397	oh ho	Female	Zhejiang	2470	119	78	will never	0	2021-05-23 22:14:00
https://weibo.cn//u/1849099835	Dongsheng_ChunHae	Female	Guangdong	109679	3667	195	Forward Weibo	0	2021-05-23 22:14:00
https://weibo.cn//IFYOUBANGBIG	Ayu is seven years old	Female	Jiangxi	1259	934	113	know we will be different, but you will always be in our hearts. Unparalleled country!	0	2021-05-23 22:13:00
https://weibo.cn//u/5767487072	Elk deer	Female	Hubei	1	28	11	Some people will always shine in time and live in people's hearts.	0	2021-05-23 22:13:00
https://weibo.cn//u/7505109359	CHAGZX	male	other	17	81	1	Ever since I heard the news, I have been sad and cried many times, and I have to accept the fact that Grandpa Yuan has left	0	2021-05-23 22:13:00
https://weibo.cn//u/5561882763	forest and forest	Female	Guangdong	14	494	94	If you don't fly the flag at half-staff, you will be very disappointed!	0	2021-05-23 22:12:00
https://weibo.cn//u/5831386941	The hot pot is fragrant and spicy	Female	Henan	12	50	13	The brightest star in the night sky, pay tribute to and remember Grandpa Yuan, go all the way 🕯️ 🕯️ 🕯️	0	2021-05-23 22:12:00
https://weibo.cn//u/2543226477	Seven Memories of Fish	Female	Beijing	65	332	88	I have heard the story of Grandpa Yuan since I was a child for more than 20 years. I never thought that Grandpa Yuan would leave us.	0	2021-05-23 22:11:00
https://weibo.cn//u/3815210658	Memories of light time	Female	Shanxi	2649	374	140	He carries the dream of food and clothing in China on his shoulders, and always has global food concerns in his heart. People of great powers, fearless of hardships, devote themselves to the yellow land, and grow the food of happiness. Solve the difficulties of the people and enrich the food of the people. Hearing his death, Jiangshan, Sun and Moon cried together. Academician Yuan Longping is ind…	0	2021-05-23 22:11:00
https://weibo.cn//570082244	Zhu Yilong's Aso	Female	Hunan	3596	281	306	🕯️	0	2021-05-23 22:11:00
https://weibo.cn//u/7152829619	Fairy tales are made up	male	other	109	12	134	Wind-blown wheat wave rice fragrance	0	2021-05-23 22:10:00
https://weibo.cn//partysusu	Partysusuh	Female	Hunan	3074	258	317	Reply to @赵伟伟2019: No, we will always remember Grandpa Yuan	1	2021-05-23 22:09:00
https://weibo.cn//u/6083575329	ignorant age 666	Female	Guangdong	337	94	73	Report Like[0] Reply 05/23/22:09 from webpage	0	2021-05-23 22:09:00
https://weibo.cn//u/5532081060	Sister E yyds	Female	Liaoning	17	278	17	Thank you for appearing in my 18-year-old life to let me know what is patriotism, what is responsibility, what is dedication	0	2021-05-23 22:08:00
https://weibo.cn//u/5866201981	Mansy0706	Female	other	343	456	208	Report Like[0] Reply 05/23/22:07 from webpage	0	2021-05-23 22:07:00
https://weibo.cn//u/1931275860	oO Immortal Xiaoqiang Oo	male	Beijing	183	357	324	pay tribute	0	2021-05-23 22:07:00
https://weibo.cn//u/6154849635	Bamboo forest wind doc	Female	Sichuan	32	29	6	Someone died, but he was still alive. Live in the wind, live on the clouds, live in the fields; live in yesterday, live in today, and live in tomorrow; live in each of us, live in the future every day	0	2021-05-23 22:07:00
https://weibo.cn//u/2532054455	collapsing beans	Female	Anhui	355	183	371	Grateful for every minute and second of being in the same time and space in the same world as you	0	2021-05-23 22:06:00
https://weibo.cn//u/6568610063	old man lai	Female	Guangdong	283	163	38	Always remember thanks to the great man The shining star will never fall🕯️ 🙏	0	2021-05-23 22:05:00
https://weibo.cn//u/5625240972	Small bottle_216	Female	Guangdong	3383	411	279	Reply to @Sanfur: But many teachers say that this festival is because of Qu Yuan, and the legend is a legend.	0	2021-05-23 22:05:00
https://weibo.cn//u/6372200732	Sansan who loves to eat cabbage and radish	Female	Zhejiang	594	463	68	When I eat, I can think of you	0	2021-05-23 22:05:00
https://weibo.cn//u/2278875972	Fifteen years waiting for idle spicy noodles	Female	overseas	4512	144	1819	Yuan Lao walks well all the way to history and the people will never forget. May you work less over there and bless the prosperity of the motherland.	0	2021-05-23 22:04:00
https://weibo.cn//u/6349622896	not valley zlh	Female	Yunnan	29	70	38	Reply to @you good man: we will sing this in a few days for the chorus competition	9	2021-05-23 22:01:00
https://weibo.cn//u/6642245279	Hiky rush rush	Female	other	1315	168	72	Report Like[0] Reply 05/23/22:00 From webpage	0	2021-05-23 22:00:00
https://weibo.cn//u/2147404202	Gary_Little Star	male	Anhui	3	37	285	Guo Shi Wushuang	0	2021-05-23 21:59:00
https://weibo.cn//u/7391749754	Moto sister 201609	male	other	596	174	6	Thanks grandpa! love you forever	0	2021-05-23 21:59:00
https://weibo.cn//kirayu	XIAAAAAO	Female	Guangdong	563	311	474	Report Like[0] Reply 05/23/21:57 From webpage	0	2021-05-23 21:57:00
https://weibo.cn//u/5358757803	want rich dragon	Female	Jiangsu	213	29	3	Comparing gods with mortal bodies	0	2021-05-23 21:55:00
https://weibo.cn//u/2659811711	Zeng Jingy	Female	Guangdong	737	90	38	Report Like[0] Reply 05/23/21:54 from webpage	0	2021-05-23 21:54:00
https://weibo.cn//u/6675823195	dazzle fuck	male	other	28	288	9	, or always stay in the book for future generations to remember this person.	0	2021-05-23 21:53:00
https://weibo.cn//u/5262093127	UU who wants to be a scholar	Female	Jiangsu	651	312	70	Reply @赵伟伟2019: In fact, only in the same era can I feel deeply, like I will not feel the feeling when I bid farewell to Premier Zhou, but farewell Yuan Longping is really deep feeling, the earth is full of fragrance, and history will remember him	23	2021-05-23 21:52:00
https://weibo.cn//u/3974792340	candy candy candy candy 57	Female	Guangxi	683	279	148	Please put it in the textbook	0	2021-05-23 21:51:00
https://weibo.cn//u/7454915678	Owner of Sodor Island	male	Hunan	15	61	5	Reply to @Dear-the big fairy sister who the whole village hopes: Heavenly officials have to return to heaven to resume their jobs	0	2021-05-23 21:51:00
https://weibo.cn//u/1954879904	no pity	Female	Sichuan	10433	446	1745	It is he who keeps us away from hunger and remember to be grateful!	0	2021-05-23 21:47:00
https://weibo.cn//u/6964460636	Prodigal son Wu Shao	male	Guangxi	70	65	42	Reply to @you a good man: Go under Hexia to enjoy the cool and dream, and the rich valleys at home will survive forever. Yuan Lao, go all the way	2	2021-05-23 21:47:00
https://weibo.cn//u/5069767518	Wxxloo	Female	Shaanxi	262	312	985	It is hard to imagine seeing Yuan Lao as a historical figure in the history books in the future.	0	2021-05-23 21:46:00
https://weibo.cn//u/7443748447	humility	male	other	430	54	24	It is the first of its kind in the world, and there is no person in the ancients before. In ancient times, it is enough to be called a saint.	0	2021-05-23 21:45:00
https://weibo.cn//u/5069767518	Wxxloo	Female	Shaanxi	262	312	985	Reply to @you good man: "The wind blows the wheat waves, that's the echo of his soul"	18	2021-05-23 21:43:00
https://weibo.cn//u/6248789236	Ching bone small fat fir loves to eat	Female	other	2177	207	85	Thank you for your hard work, Grandpa Yuan, all the way	0	2021-05-23 21:42:00
https://weibo.cn//u/3417357880	Will you be my cat-	Female	other	322	1181	135	Reply to @赵伟伟2019: Impossible, it will be famous forever	0	2021-05-23 21:41:00
https://weibo.cn//u/1007153070	user dsozkynhbz	Female	other	21882	2124	164	Reply to @you good man: I hope the kindergarten starts, and Yuan Longping's name is often in the classroom!	28	2021-05-23 21:40:00
https://weibo.cn//u/2561612341	FLI ting	Female	Guangdong	112	8	3	Grandpa Yuan	0	2021-05-23 21:38:00
https://weibo.cn//u/5571465043	Song Lian, let's study	Female	Guizhou	170	40	152	"Grandpa Yuan" is the name given to you from generation to generation. After all, most of us met in elementary school textbooks for the first time, so everyone thinks that you will always be with us, Grandpa Yuan. Now, Grandpa Yuan, you must be very happy. You can go to the other side to meet the person you want to meet.	0	2021-05-23 21:37:00
https://weibo.cn//u/3550876371	Fairy aunt is me	Female	Hebei	2869	222	206	I cried a lot these past two days	0	2021-05-23 21:36:00
https://weibo.cn//u/1730398880	__Student Xiao Xiao	Female	Sichuan	4186	85	683	This is the kind of person who is more important than Mount Tai. It was the first time I felt this weight. Suddenly unacceptable. When I saw the news, the first reaction was that I didn't believe it was fake. Then I opened Weibo and saw the hot search on the street. I couldn't help it. I really couldn't believe it.	0	2021-05-23 21:35:00
https://weibo.cn//u/2570180905	Health Dujiangyan	male	Sichuan	28089	585	5136	[Xinhua Hot Review: Jiangshan thinks of the country, people go to the paddy fields] Like a rice plant, it has completed its mission and finally returned to the soil. Salute to Yuan Yuan! Shining stars in the night sky!	0	2021-05-23 21:35:00
https://weibo.cn//u/3599632215	only fantasies	male	Fujian	54	98	40	you are gone	0	2021-05-23 21:35:00
https://weibo.cn//u/1822438860	Enjoy the poetry of nature	Female	Hubei	289	150	429	Salute to Yuan Yuan! Shining stars in the night sky!	0	2021-05-23 21:32:00
https://weibo.cn//u/2245274411	Susu - Sookie	Female	Beijing	1182	464	428	star in everyone's heart	0	2021-05-23 21:32:00
https://weibo.cn//u/2945620881	KHF-JayZhou	Female	Yunnan	25302	354	87	Jiangshan Siguo	0	2021-05-23 21:32:00
https://weibo.cn//u/2683253500	The eldest lady of the old Yang family will not give up	Female	overseas	138	81	40	Yuan Lao Qiangu	0	2021-05-23 21:31:00
https://weibo.cn//u/2963083705	hi duo duo-	Female	Hunan	763	256	281	Thank you for all your life, hard work, you go all the way!	0	2021-05-23 21:31:00
https://weibo.cn//u/1730398880	__Student Xiao Xiao	Female	Sichuan	4186	85	683	Heart hurts. I feel that the interview with Yuan Lao is still yesterday.	0	2021-05-23 21:30:00
https://weibo.cn//u/7019169737	mindless upset xz	Female	Shaanxi	761	412	172	I am fortunate to live in a world where I have an intersection with Mr. Yuan. I seem to have a relationship with him, in the textbook, at the dinner table, and in the world. The country is unparalleled, go all the way!	0	2021-05-23 21:29:00
https://weibo.cn//u/3304216427	Ding Ding Ding Ding Jian_	male	Anhui	315	373	270	In memory of Yuan Lao	0	2021-05-23 21:29:00
https://weibo.cn//u/2802482570	Scholar chat	male	Guangdong	431	126	88	immortal	0	2021-05-23 21:28:00
https://weibo.cn//u/2667071643	cold wind blowing across the border	Female	Beijing	1012	409	303	National treasure grandpa, the people will not forget you	0	2021-05-23 21:27:00
https://weibo.cn//u/5312231117	king succulent nnn_	Female	Yunnan	277	283	221	grateful	0	2021-05-23 21:27:00
https://weibo.cn//u/7535649422	Quiet Daoist 36703	male	other	19	4	1	Reply @kaiMrsL: No, Grandpa Yuan will always be there, he will always be in our hearts and never fall	0	2021-05-23 21:24:00
https://weibo.cn//u/5027373158	somnus sunny and rainy	Female	Guizhou	438	324	89	Grandpa Yuan, you are gone, everyone is sorry to eat well. You see how much credit you have and how much influence you have. Your life is really more important than Mount Tai. also infinite power thank you	0	2021-05-23 21:24:00
https://weibo.cn//u/5354681668	Heart Sea-1976	male	other	6038	2390	529	Forward Weibo	0	2021-05-23 21:23:00
https://weibo.cn//u/5216062837	Ango Shingo	Female	Jiangxi	763	234	99	Tribute to the great man Yuan Lao Qiangu and go all the way	0	2021-05-23 21:20:00
https://weibo.cn//u/7478522768	Alien 4488	Female	Taiwan	1502	159	79	farewell	0	2021-05-23 21:20:00
https://weibo.cn//u/2832936030	sum, Lester	male	Sichuan	721	193	510	Death is not the end, being forgotten is, if you don't forget you will never leave	0	2021-05-23 21:19:00
https://weibo.cn//u/3496375963	Rao is a bit dumb	Female	Hubei	52	105	62	I watched the movie "Yuan Longping" today and saw the scientific research spirit of the scientists. Mr. Yuan is really outstanding and deserves the respect of all of us! Now we save food and work hard, which is the best memory for the elderly 🙏🙏🙏	0	2021-05-23 21:19:00
https://weibo.cn//u/5133521015	ZwLudlows	male	other	1	20	3	Reply @赵伟伟2019: It is impossible to have Grandpa Yuan in elementary school textbooks, a great man who has been admired since childhood	0	2021-05-23 21:18:00
https://weibo.cn//u/6586799186	Zhang Chenliang ccs	male	other	207	71	3	Forward Weibo	0	2021-05-23 21:17:00
https://weibo.cn//274705025	Stop messing up your hair	Female	Henan	1038	963	151	In the bottom of their hearts, people revere great men, and it is such a blessing to live in the same era as you. Because we have enough food, we can do more things and live better 🙏	0	2021-05-23 21:17:00
https://weibo.cn//u/3907867970	Reliable or not is not up to you	Female	other	4262	2480	502	Jiangshan Si Paddy Field Feng	0	2021-05-23 21:17:00
https://weibo.cn//u/6285446299	Bourbon without Rye	Female	Hebei	4342	584	94	Suddenly thought of a sentence, if everyone is a small planet, the deceased relatives and friends are the dark matter around them. I wish to see you again, I know I will never see you again. But your gravity is still there. I am grateful that our light cones overlapped each other and that you changed my star path forever. Even if we never see each other again, you are the reason my galaxy never f…	6	2021-05-23 21:16:00
https://weibo.cn//u/7559275892	Nuyoah and Ephemeral	male	other	47	237	36	He is the God of our Chinese 🙏🙏🙏🙏	0	2021-05-23 21:15:00
https://weibo.cn//u/6196498404	blue sea whale	male	Sichuan	10	53	1	Reply @赵伟伟2019: No, I am thinking that the history we have experienced and understood will not be forgotten, at least my descendants, I will let them know this kind grandfather	0	2021-05-23 21:12:00
https://weibo.cn//u/5307044147	Hefei 2010gogo	Female	Anhui	19	99	14	Yuan Lao, go all the way!	0	2021-05-23 21:10:00
https://weibo.cn//u/6570726760	little character	Female	other	3018	528	664	//	0	2021-05-23 21:10:00
https://weibo.cn//u/5015989714	7Futurefuture7	Female	Shanghai	576	597	262	Report Like[0] Reply 05/23/21:09 From webpage	0	2021-05-23 21:09:00
https://weibo.cn//u/5164069664	Grumpy Iron Cavalry	Female	other	143	41	217	Shameful waste of food	0	2021-05-23 21:09:00
https://weibo.cn//u/6112468826	Paranoia 121	Female	Beijing	5294	83	246	Report Like[0] Reply 05/23/21:09 From webpage	0	2021-05-23 21:09:00
https://weibo.cn//u/1799461694	The spring breeze is not as good as you	Female	other	2362	266	523	This star will never fall, shining with the sun and the moon	0	2021-05-23 21:08:00
https://weibo.cn//u/2355790202	Could it be better luck?	Female	Guangdong	594	1517	313	pay tribute! Remember!	0	2021-05-23 21:07:00
https://weibo.cn//u/5861463854	xxxxyyyyyh	Female	Beijing	128	494	43	Reply to @赵伟伟2019: I hope that future generations will not forget Grandpa Yuan	0	2021-05-23 21:07:00
https://weibo.cn//u/6174752057	cola bottle	Female	Henan	322	355	229	Tribute to heroes	0	2021-05-23 21:06:00
https://weibo.cn//u/6361566713	Erhui LH198006	Female	Shandong	2	221	47	Grandpa Yuan has a safe journey	0	2021-05-23 21:06:00
https://weibo.cn//u/7279914022	ZYING light	male	Fujian	2	68	1	Report Like[0] Reply 05/23/21:05 from webpage	0	2021-05-23 21:05:00
https://weibo.cn//u/7364660310	It's alright, don't mess with you, Sister Ding	Female	Guangdong	492	164	83	farewell	0	2021-05-23 21:05:00
https://weibo.cn//u/1998828392	Xingziyin	Female	other	5105	543	236	Yuan Lao is always here	0	2021-05-23 21:05:00
https://weibo.cn//u/2801399201	time shadow time shadow	Female	Beijing	901	815	107	Jiangshan thinks of the country, people go to the paddy fields	0	2021-05-23 21:04:00
https://weibo.cn//u/5543586072	A few worries, a few thoughts, a few spring and autumn	male	Sichuan	25	3	37	forever in the hearts of the people	0	2021-05-23 21:03:00
https://weibo.cn//u/7186273664	I'm not Piaget	Female	other	1812	172	4	Report Like[0] Reply 05/23/21:03 from webpage	0	2021-05-23 21:03:00
https://weibo.cn//u/5078856193	babble ah ah butterfly dream	Female	Shanghai	754	185	109	Some people have gone, but it is not worth a trip to the world to be loved by the world and remember that he is always there🌾🌾🌾	0	2021-05-23 21:02:00
https://weibo.cn//u/5674716515	Powder makeup jade cut 9	Female	Anhui	150	221	42	Forward Weibo	0	2021-05-23 21:02:00
https://weibo.cn//u/2458141743	Candy's dream world	Female	Sichuan	1153	403	198	Yuan Lao is the real Inari God! 🙏	0	2021-05-23 21:02:00
https://weibo.cn//dyimayday	AriaCae	Female	overseas	1759	319	729	The brightest in the night sky 🌟	0	2021-05-23 20:59:00
https://weibo.cn//u/5265525695	Gu Shengsheng	Female	Sichuan	307	666	292	pay tribute	0	2021-05-23 20:59:00
https://weibo.cn//u/7608914830	World-Observer	male	Guangdong	441	480	2	Jiangshan thinks of the country, people go to the paddy fields.	0	2021-05-23 20:57:00
https://weibo.cn//flyflyzhang	Time passed in an instant	male	Shanghai	1112	1526	378	Even if you break the taboo, you should also appeal, and mourn for Yuan Lao by flying the flag at half-staff	0	2021-05-23 20:55:00
https://weibo.cn//u/7501495110	Power pill	Female	other	86	75	3	Yuan Lao go all the way	0	2021-05-23 20:54:00
https://weibo.cn//u/2848094081	Little monster under the bright moon	Female	Guangdong	35961	2390	1846	Salute to Yuan Yuan! Shining stars in the night sky!	0	2021-05-23 20:54:00
https://weibo.cn//u/1704090515	Green VV	Female	Guangdong	2533	241	308	Forward Weibo	0	2021-05-23 20:53:00
https://weibo.cn//u/3951690823	Xinjiang cotton 6666	male	Xinjiang	12049	561	60	Reply to @Yekala Jersey:🙏🙏🙏	1	2021-05-23 20:53:00
https://weibo.cn//u/1317381571	wsagz	male	Beijing	442	1389	139	Forward Weibo	0	2021-05-23 20:52:00
https://weibo.cn//KQ370521	Diving into academia and unable to extricate oneself	male	Shandong	646	257	213	remembrance	0	2021-05-23 20:51:00
https://weibo.cn//u/5902758044	George little cute G	Female	other	17735	151	2378	Three meals a day to cherish food	0	2021-05-23 20:51:00
https://weibo.cn//u/6590541563	West girl	Female	Heilongjiang	1	72	6	Sir, rest assured.	0	2021-05-23 20:50:00
https://weibo.cn//u/7003740955	Agronomy Star	Female	Shandong	105	67	16	I will never forget Grandpa Yuan	0	2021-05-23 20:50:00
https://weibo.cn//u/3860047285	tooth marks on shoulders	male	Beijing	19	64	19	Heroes through the ages, mountains and rivers are sad! ! !	0	2021-05-23 20:48:00
https://weibo.cn//u/6518292531	It's Tangtang, not 6518292531	Female	other	8	166	1	Always pay tribute to Guo Shi Wushuang, I will eat well and not waste food	0	2021-05-23 20:47:00
https://weibo.cn//u/1937905763	limited edition new home	Female	Guangdong	12	72	156	pay tribute	0	2021-05-23 20:47:00
https://weibo.cn//u/3211594925	Antlers on the head	Female	Sichuan	8242	343	262		0	2021-05-23 20:47:00
https://weibo.cn//209098158	Chen Mingqing	male	Shanghai	20104	2139	4361	You will always live in our hearts.	0	2021-05-23 20:46:00
https://weibo.cn//u/7384839462	SUST Sunshine Aid Center	male	Shaanxi	706	56	110	A big river has wide waves, and the wind blows the fragrance of rice and flowers on both sides	0	2021-05-23 20:45:00
https://weibo.cn//u/7601091135	I am a post-80s woman	Female	Fujian	74	50	3	Reply to @赵伟伟2019: Makes sense, agree	0	2021-05-23 20:41:00
https://weibo.cn//u/5532491104	Miss Liu Family-CoCo	Female	Shanghai	450	158	299	Reply @赵伟伟2019: The Dragon Boat Festival commemorates Qu Yuan and Yuan Lao is greater than him	0	2021-05-23 20:41:00
https://weibo.cn//u/1737383351	Silent Wind_Xi	Female	Fujian	1102	335	87	OMG! Why is such a good grandfather leaving?	0	2021-05-23 20:40:00
https://weibo.cn//u/6611236809	Draw a circle and curse me 84283	male	other	1	24	2	Reply to @Dimensional Dealer: Grandpa is worthy! !	0	2021-05-23 20:40:00
https://weibo.cn//u/7033014502	Xiaojun's broken thoughts	Female	Hunan	1200	754	32	Forward Weibo	0	2021-05-23 20:39:00
https://weibo.cn//u/7017984567	Bureau Mo Hongtu	Female	Henan	88	126	5	Grandpa Yuan, took the seeds to a distant place	0	2021-05-23 20:39:00
https://weibo.cn//u/2919112417	BA-DG-King-of-Suffering	male	Shanghai	182	181	86	Some live as corpses; some die, but live forever in the hearts of men! Mr. Yuan is a person who has broken away from vulgar tastes, a person with lofty ideals and beliefs, and a person who still has a youthful heart at the age of 91! Grandpa Yuan! My role model, I would like to express my highest respect to you~! Especially the love that never gave up and stayed with me for most of my life, it wa…	0	2021-05-23 20:37:00
https://weibo.cn//u/5215685165	mourning grapefruit	Female	Gansu	986	288	34	Still don't want to believe the news.	0	2021-05-23 20:37:00
https://weibo.cn//u/6610393809	MD-Miss Na	Female	other	15287	1143	740	Salute to Yuan Yuan! Three meals a day! Always remember!	0	2021-05-23 20:37:00
https://weibo.cn//u/3933842370	fish song oppa	Female	Anhui	283	296	243	I have always felt that such a person will not die, but will always be there. . . farewell	1	2021-05-23 20:33:00
https://weibo.cn//u/7559766644	Lemon Sauce Bags	Female	Guangdong	208	75	8.3*10000	keep in mind	0	2021-05-23 20:30:00
https://weibo.cn//u/3046740981	You're Yun	Female	Guizhou	1228	625	154	Yeah...it feels like he just won't leave	0	2021-05-23 20:28:00
https://weibo.cn//u/5365866749	Saygoodbye8559	Female	Guizhou	726	620	77	It's been a sad two days	0	2021-05-23 20:28:00
https://weibo.cn//u/1321068724	Zero drift Beiyan	Female	overseas	36	204	71	It is extremely shameful for people who eat, broadcast and waste food! This unhealthy trend should be vigorously resisted in time! In memory of Yuan Lao!	0	2021-05-23 20:27:00
https://weibo.cn//u/3194001241	Xi Zhenou T_T	male	Guangdong	69	201	141	Yuan Lao through the ages!	0	2021-05-23 20:27:00
https://weibo.cn//u/6485840498	Show your teeth when you smile	Female	Beijing	238	508	38	You have worked hard in your life. Thank you for everything you have done for your country and all of humanity. When you get to heaven, rest well	1	2021-05-23 20:27:00
https://weibo.cn//u/6453972125	Knowing each other all the way	male	other	516	816	14	Grandpa Yuan, you are a great man of an era. You have grown up with the Republic and supported the backbone. 1.4 billion people will never forget you. Your merits shine through the ages!	3	2021-05-23 20:27:00
https://weibo.cn//u/6814857594	m_fasa	Female	Tianjin	162	256	10	It's really sad. In fact, I don't think it's just because of Yuan Lao's departure. In the eyes of this generation, Yuan Lao has surpassed life and death, but when I think about it, the children in the future will never be as thorough as the current generation. It's really uncomfortable to know this lovely old grandpa.	0	2021-05-23 20:24:00
https://weibo.cn//u/7388271315	week by week of august dysgmmts	male	other	385	725	1	Forward Weibo	0	2021-05-23 20:23:00
https://weibo.cn//u/6518090052	red scorpion	male	Sichuan	1945	51	2681	Pay tribute to Yuan Lao 🙏 always remember! !	0	2021-05-23 20:23:00
https://weibo.cn//u/7021415692	-Dream to Xiyue-	Female	Inner Mongolia	132	121	42	Go all the way, Grandpa Yuan	0	2021-05-23 20:20:00
https://weibo.cn//u/7250898894	Azer hug me	Female	other	125	97	15	I will eat well in the future and not waste food	0	2021-05-23 20:19:00
https://weibo.cn//leossy	1eossy	Female	Hubei	2424	488	346	Three meals a day, always remember	0	2021-05-23 20:18:00
https://weibo.cn//u/3146327763	Yao Yaoyao	Female	Guangdong	25	155	130	Grandpa Yuan will always be remembered in my heart	0	2021-05-23 20:16:00
https://weibo.cn//u/7315454041	wind leaf 37621	male	other	383	67	2	Salute to Yuan Yuan! Three meals a day! Always remember! 9 Fu Pratt & Whitney/Wukong Financial Management. The fraud of Information Technology Co., Ltd. has become a fact, and the government needs to investigate thoroughly and return the lender's hard-earned money!	0	2021-05-23 20:14:00
https://weibo.cn//u/6581208548	Pay attention to save money	Female	Beijing	20	145	1	Grandpa Yuan went well all the way.	0	2021-05-23 20:13:00
https://weibo.cn//bings	Bingguer's Nest	Female	Beijing	832	461	150	As long as you eat rice every day, you will be grateful, how can you forget.	0	2021-05-23 20:09:00
https://weibo.cn//u/6612826296	Tmuxrnbo	Female	other	3	24	3	Reply to @赵伟伟2019: Grandpa Yuan through the ages	0	2021-05-23 20:08:00
https://weibo.cn//u/2673997717	Xiang Wan Guqing	Female	Guangxi	1352	323	134	You are a shining star, and you will be in our hearts in the future, guiding us forward.	0	2021-05-23 20:08:00
https://weibo.cn//u/2417181365	Anyard	male	Guangxi	55	269	38	"Emperor Century" records: "Emperor Yan, Shennong, first taught the world to cultivate, to grow grains and eat them, to save lives, to taste plants and trees... After reigning for a hundred and twenty years, he collapsed and was buried in Changsha." Yuan Lao Like Shennong, he taught the world how to farm and improved rice for food, and even like Shennong, he was in Changsha, Hunan. Yuan Longping …	0	2021-05-23 20:06:00
https://weibo.cn//u/3380220164	An Baguio_929	Female	Jiangxi	25	211	8	Support, there was a memory of Qu Yuan in ancient times, and the meritorious deeds of the old Yuan are so worthy of our memory and future generations.//	0	2021-05-23 20:06:00
https://weibo.cn//u/5800711946	Waiting for your season Lilith	Female	Beijing	97	266	33	Without this grandfather, we would not have our current life, and we will always remember and revere this grandfather. You are going well 🙏🙏🙏	0	2021-05-23 20:05:00
https://weibo.cn//u/5289318009	Watch Chang'an Falling Flowers 33	male	other	4	25	1	Tribute to Grandpa Yuan	0	2021-05-23 20:04:00
https://weibo.cn//u/5231974612	Yi Feng Huimin Li	Female	chongqing	936	589	236	Strong initiative to designate 5.22 as World Food Day	0	2021-05-23 20:04:00
https://weibo.cn//u/5393149096	Go to bed early today	Female	other	4	49	11	Reply @Black cat also eats fish: Hey, I really can't control my tears	4	2021-05-23 20:03:00
https://weibo.cn//u/6836699800	Wang Youmei, Hangzhou Meijie	Female	Zhejiang	5	22	3	Eat well, don't waste every grain, thank Grandpa Yuan for making us not hungry	0	2021-05-23 20:02:00
https://weibo.cn//u/5704668667	still summer	Female	Tibet	30604	1225	219	Report Like[0] Reply 05/23/20:00 From webpage	0	2021-05-23 20:00:00
https://weibo.cn//u/6597481995	Years long clothes thin 05566	male	other	4	25	13	The wind of the gentleman, the mountain is high and the rice is long	0	2021-05-23 19:59:00
https://weibo.cn//u/7594021798	SamsaraShimmer	Female	Beijing	26	79	1	Shennong returns to the earth, Mr. Wan Gu	0	2021-05-23 19:55:00
https://weibo.cn//u/7338094016	Cherry Tomatoes	Female	Beijing	183	271	182	Maybe Yuan Lao will only become a few lines of words in the history books after a long time, and those who know him by reading the words may not understand this emotion at all, just like you and I didn't understand the ten-mile-long street to send the prime minister. The era witnesses the great people become historical memory and also inspires "you and I can follow their footsteps and become part…	0	2021-05-23 19:51:00
https://weibo.cn//u/5852246227	Wen Renmo	Female	other	15012	777	29	May the starlight be immortal	0	2021-05-23 19:50:00
https://weibo.cn//u/6602350889	Coke in 1998	Female	other	3	279	12	It is suggested that the country set 5.22 every year as the "National Disc Day" to commemorate Grandpa Yuan! 🙏🙏	0	2021-05-23 19:49:00
https://weibo.cn//u/3889827611	handsome deer	Female	Yunnan	1139	695	197	Report Like[0] Reply 05/23/19:47 From webpage	0	2021-05-23 19:47:00
https://weibo.cn//u/7148333329	please help me turn off the moon ei	male	other	521	233	13	🌟	0	2021-05-23 19:44:00
https://weibo.cn//u/6478247448	Love of Cherry Blossom Rain 201802	Female	other	360	346	20	The star who always shines ⭐ There is rice in the bowl, and you are in the heart	0	2021-05-23 19:42:00
https://weibo.cn//u/6585118105	pie heart 9	male	Henan	247	125	145	The world shakes the mountains and rivers and hurts, and the countryman is unparalleled when he goes. Looking at the sky to send thoughts, the wind caresses the fragrance of rice flowers on the other side.	0	2021-05-23 19:41:00
https://weibo.cn//u/6322850123	Nuan Xiaoyao and her story	Female	other	120	136	72	Don't forget Yuan Lao	0	2021-05-23 19:36:00
https://weibo.cn//u/1803487697	sweet super sweet 0119	Female	Guangdong	2875	1195	503	Report Like[0] Reply 05/23/19:32 From webpage	0	2021-05-23 19:32:00
https://weibo.cn//u/7365544199	Kapok superhero	Female	Jiangsu	2218	486	279	#This star will never fall#	0	2021-05-23 19:32:00
https://weibo.cn//575599500	Go straight to the sky	male	Hainan	94	304	86	Request in the name of the people: The whole country will fly the flag at half-staff in mourning!	0	2021-05-23 19:31:00
https://weibo.cn//u/2669957492	Soap Bubble - Bubble	Female	Guizhou	3631	731	455	farewell!	0	2021-05-23 19:30:00
https://weibo.cn//u/7385468814	ulrica	Female	other	3563	835	16	Forward Weibo	0	2021-05-23 19:28:00
https://weibo.cn//u/7360865369	Xiao Li - Satisfaction	Female	Tianjin	62	100	2	In memory of Grandpa Yuan	0	2021-05-23 19:24:00
https://weibo.cn//u/1882248885	Remembrance STYLE	Female	Anhui	2281	567	92	Reply to @赵伟伟2019: Although there will always be Grandpa Yuan in textbooks, I also think it is good to set a holiday to commemorate him.	9	2021-05-23 19:24:00
https://weibo.cn//u/7341277683	Scavenger gourd baby	Female	Xinjiang	4	38	1	After reading the previous interview with Grandpa Yuan, I can't see enough. I feel like why didn't we do more interviews at that time?	0	2021-05-23 19:23:00
https://weibo.cn//u/6287682026	Just give sugar	Female	other	0	15	28	For the first time, I felt like I lost a loved one. Grandpa Yuan went all the way.	0	2021-05-23 19:20:00
https://weibo.cn//u/1789075441	Olivia-620	Female	Guangdong	6475	823	512	Report Like[0] Reply 05/23/19:15 From webpage	0	2021-05-23 19:15:00
https://weibo.cn//u/1013283967	666 Three thousand like water 666	Female	Hainan	5165	18	321	Yuan Lao through the ages🙏🙏🙏	0	2021-05-23 19:14:00
https://weibo.cn//u/5470142334	Xue Pear MM	Female	Jiangsu	258	273	111	Tribute to Grandpa Yuan Longping	0	2021-05-23 19:12:00
https://weibo.cn//u/6378321195	want to sleep	Female	Henan	4628	579	302	A big river has wide waves, and the wind blows the fragrance of rice and flowers on both sides	0	2021-05-23 19:09:00
https://weibo.cn//u/6582122405	fall a star	Female	Shanghai	76	65	373	God and my Weibo name are so similar, I changed it when my family died	0	2021-05-23 19:08:00
https://weibo.cn//u/2410739567	Turn, turn, turn, turn big windmill	Female	Hainan	32	48	64	Turning into spring mud to protect rice, Yuan Lao returned to the time when his dream began...	0	2021-05-23 19:06:00
https://weibo.cn//u/6032214217	Mo Lu fleeting years xjy7	Female	chongqing	41	134	67	pay tribute	0	2021-05-23 19:05:00
https://weibo.cn//u/5454877503	Jane Eyre Jane Eyre's Weibo Nest	male	Guangdong	12	157	14	Always remember Grandpa Yuan	0	2021-05-23 19:05:00
https://weibo.cn//u/5845968425	scarf 28503	male	other	9	438	23	another one	0	2021-05-23 19:02:00
https://weibo.cn//annhaa	Ann Sakura	Female	Guangdong	139	266	3518	Why not fly the flag at half mast?	0	2021-05-23 19:00:00
https://weibo.cn//u/6653565303	Quebec 2021	male	Henan	348	65	48	Grandpa Yuan is the pride of the Chinese people and the hero of the world. We must keep in mind the extraordinary spirit and do extraordinary things in an ordinary future.	0	2021-05-23 18:54:00
https://weibo.cn//u/3959056285	BEcp Retriever	Female	Shandong	1368	269	214	Yuan Lao, see you later in the sky🌾	0	2021-05-23 18:54:00
https://weibo.cn//u/7371717905	Forty-six cans of Coke	Female	Guangdong	220	188	65	Yuan Lao through the ages, salute!	0	2021-05-23 18:53:00
https://weibo.cn//u/7407866396	·Yinglin listens late ·	Female	chongqing	2222	908	1270	Jiangshan thinks of the country, people go to the paddy fields to enrich, who knows that the Chinese food on the plate is fortunate, and every meal is a meal, when thinking of the kindness of the predecessors.	1	2021-05-23 18:51:00
https://weibo.cn//u/5090966946	Puyang Baihua Lantern Festival	male	Zhejiang	587	397	335	I don't know why, my eyes are sore when I look at the rice when I lift the bowl!	0	2021-05-23 18:48:00
https://weibo.cn//u/3254284133	What to eat for lunch in zone D	Female	Gansu	569	364	228	Ahhhhh, I can't watch this, I really cry 😭 😭😭😭 , in memory of Grandpa Yuan	0	2021-05-23 18:44:00
https://weibo.cn//u/5995447425	What nickname should I take to avoid the same name?	male	Beijing	1	291	57	I will miss Grandpa Yuan forever 🙏	0	2021-05-23 18:44:00
https://weibo.cn//u/5955371907	become a blade	male	Shandong	399	485	183	Reply to @啵pop rabbitbai: I just replied to your Baidu after I am not sure about Baidu?	0	2021-05-23 18:44:00
https://weibo.cn//u/6069848042	mysterious universe	Female	overseas	1970	120	32	Eat well, live well.	0	2021-05-23 18:42:00
https://weibo.cn//u/7483306065	Say goodnight to Maruko	Female	overseas	5449	69	40	Worth reading in full	0	2021-05-23 18:42:00
https://weibo.cn//u/3843297375	South sunny north white snow	Female	Henan	385	253	94	Always remember! Pay tribute to the memory!	0	2021-05-23 18:41:00
https://weibo.cn//u/6280875763	Naughty cat little palace master	Female	Liaoning	257	314	60	Report Like[0] Reply 05/23 at 18:40 from webpage	0	2021-05-23 18:40:00
https://weibo.cn//u/7439958123	empty smoke	Female	other	4	109	3	safe journey	0	2021-05-23 18:39:00
https://weibo.cn//u/6520644665	You have a ghost in you	Female	Guangdong	664	327	166	Jiangshan thinks of the country, people go to the paddy fields!	0	2021-05-23 18:39:00
https://weibo.cn//u/1816959864	44 pigeons	male	Beijing	18	65	403	Are you fed up?	1905	2021-05-22 20:34:00
https://weibo.cn//u/6107936911	Sailor Moon Wen Yan	male	Beijing	2879	485	1393	do not eat food	1144	2021-05-22 20:29:00
https://weibo.cn//dawl22222	cat and dog	male	Beijing	2195	605	1.6*10000	Yuan Lao made him too full	913	2021-05-22 20:29:00
https://weibo.cn//u/6570223061	Paper short piano length 6	Female	Hunan	41	156	16	blasphemy	0	2021-07-29 23:03:00
https://weibo.cn//u/6895757287	Dumplings?	Female	other	9	42	16	Reply to @fierce wicked Mao Sanye: The rice we eat now seems to have nothing to do with Yuan Lao, and his hybrid rice is less than 5% in China. But Yuan Lao is also very powerful.	0	2021-05-24 22:29:00
https://weibo.cn//u/5102062339	six moods	Female	other	204	124	36	38 years old and still so ignorant	0	2021-05-24 12:16:00
https://weibo.cn//u/2772564727	Hoon 33	male	Fujian	1360	199	188	Wechat and other social software must block such people, never use Wechat, etc.	0	2021-05-24 08:50:00
https://weibo.cn//u/7292610729	little horse jump	male	other	11	120	4	Reply @shandong glasses processing division: Your thinking should be so high that you don’t need to eat, don’t eat in the future, you don’t need to	0	2021-05-23 22:20:00
https://weibo.cn//u/2138610063	Rouge-Europe	male	overseas	2526	234	198	Reply to @44 pigeons: Yes, it is to make them too full.	0	2021-05-23 21:32:00
https://weibo.cn//u/5235774270	Ladies' Favorite Old Love Song	Female	Shaanxi	135	73	170	Reply @ Qingfeng Lanyue: One! Night! Mature! Ripe!	0	2021-05-23 20:51:00
https://weibo.cn//u/1919848503	It's Bridge Bridge	Female	Zhejiang	4777	522	727	This guy is really speechless! Speechless!	0	2021-05-23 19:05:00
https://weibo.cn//u/3208112571	AIMESSI9138	Female	Shandong	1173	489	107	Don't eat this kind of people, they will bark when they are full	0	2021-05-23 17:27:00
https://weibo.cn//kpjmhy	split nucleus	Female	overseas	2793	532	619	This guy probably has a bag on his head	0	2021-05-23 16:25:00
https://weibo.cn//u/1639841813	Quietly 2012	Female	other	1644	218	157	I'm tired of living, I'm hungry when I catch it	1	2021-05-23 16:23:00
https://weibo.cn//u/2550239300	Small shells on the beach - Huanhuan	Female	Guangdong	908	473	200	Well done, is to punish the rumour makers. The bad impact is too great	0	2021-05-23 16:22:00
https://weibo.cn//u/3485113704	tea tree xian sen	male	Shandong	501	399	3124	Pull into the credit blacklist. The child is not allowed to go to school, and the train is not allowed to do it.	0	2021-05-23 16:14:00
https://weibo.cn//u/3960590378	Ying Ying Ying Ying Zi_	Female	Shanxi	718	150	182	trash	0	2021-05-23 15:58:00
https://weibo.cn//u/5277377520	The wind and the moon	Female	Liaoning	4556	421	27	Reply to @vulgar love song: He deleted that Weibo ~~ also posted a plate of food to say that no food was wasted~~ I don’t know if I really realized that I was wrong, but I saved food Definitely still right. The majority of netizens: reasoning + popularizing knowledge + greeting sex education is still effective~~	0	2021-05-23 15:41:00
https://weibo.cn//u/5465498244	Positive and Negative Energy Posted by	male	overseas	5	181	2459	sentence to death	0	2021-05-23 15:18:00
https://weibo.cn//u/7494839612	GL laughs and laughs	Female	Guangxi	0	113	2	He wouldn't have grown that big without Mr. Yuan	0	2021-05-23 15:10:00
https://weibo.cn//u/1796296824	Queen_Asia 1990	Female	Zhejiang	370	124	85	This kind of person has little contribution every day and still emits stench, what's the use, what else would they do other than that?	0	2021-05-23 14:54:00
https://weibo.cn//u/1920155047	Dreams have everything	male	Zhejiang	1211	960	101	I have also seen abusive comments on Weibo, do you know if they have been arrested?	0	2021-05-23 14:16:00
https://weibo.cn//u/5371881158	sduwh_ spring breeze from the south	male	Shandong	15	116	11	You deserve to have no respect for your seniors. Even an ordinary elder should not slander it so much, let alone Yuan Lao's contribution to the country and the world for all to see.	0	2021-05-23 14:15:00
https://weibo.cn//u/5928318085	quince	male	other	1	37	14	It's bad luck for it to eat rice	2	2021-05-23 14:09:00
https://weibo.cn//u/5976624383	wine snow	Female	Shandong	41	162	79	Use ancient torture on him and starve him to death	0	2021-05-23 13:33:00
https://weibo.cn//u/6416726260	It's so annoying to have a name 1996	Female	other	49	191	35	Facts have proved that more than 30 love trouble	0	2021-05-23 13:28:00
https://weibo.cn//u/1927785313	Liu Xiaoxing quit drinking	Female	Guizhou	3709	102	2827	Don't let him out anymore	0	2021-05-23 13:18:00
https://weibo.cn//jiweilin	Zuo Xiaoan goes ashore early	Female	other	1170	190	990	38 years old, what about the brain?	0	2021-05-23 13:03:00
https://weibo.cn//u/6369198212	aSouthwest King	Female	other	89	537	9	Reply to @44 pigeon: sentence him to starve to death	1	2021-05-23 13:03:00
https://weibo.cn//u/6422126971	Geranium Master 99331	male	other	13	312	44	Why is there such a person	0	2021-05-23 13:01:00
https://weibo.cn//u/1733660733	zoey_he	Female	Shandong	99	152	96	What did this guy eat to grow up	0	2021-05-23 13:01:00
https://weibo.cn//u/1767453715	boat cross neck	male	Guangdong	457	64	76	it is good	0	2021-05-23 12:59:00
https://weibo.cn//u/6457459169	geese follow the clouds	male	Zhejiang	24	465	304	Find out what financial support is behind it	0	2021-05-23 12:58:00
https://weibo.cn//u/5785678658	Love is worthless 19870103	male	Jilin	21	1499	114	Aren't Tianjin and Beijing all big cities with quality? Don't you eat rice? All people with quality do this kind of thing, keep saying that rural people are not quality, urban people are really quality.	0	2021-05-23 12:54:00
https://weibo.cn//u/7579156637	668 Shadows	Female	Guangdong	4	120	1	This motherfucker is full, and 57 people build a human skin in vain! should be blacklisted	0	2021-05-23 12:46:00
https://weibo.cn//u/7327539485	Fierce God Evil Mao Third Master	Female	Shanghai	1119	89	158	Reply to @Shaggy-ck: It's not that there is none, but the penetration rate is very low. Most domestic hybrid rice is cultivated by another academician	0	2021-05-23 12:42:00
https://weibo.cn//u/7444793282	stick to 7444793282	male	other	0	191	3	Just grab it and starve for three days	0	2021-05-23 12:39:00
https://weibo.cn//u/6857204582	cooking wine	male	Shandong	91	52	9	Insulting Mr. Yuan is not only the enemy of the Chinese people but also the enemy of the people of the world	0	2021-05-23 12:38:00
https://weibo.cn//u/5910013065	Yoka Cheong An	Female	Sichuan	218	188	38	starve him	0	2021-05-23 12:35:00
https://weibo.cn//u/2778149723	FW883	male	Guangdong	28	142	14	Reply to @Ha hehe hee hee hee: No, don't leave rice to such people	0	2021-05-23 12:26:00
https://weibo.cn//u/2675236534	Human sweet bean yellow two dogs	Female	other	10404	415	324	Reply	0	2021-05-23 12:13:00
https://weibo.cn//u/5929770676	Only love has kindness	male	Guangdong	1839	297	688	This guy wants to be famous	0	2021-05-23 12:10:00
https://weibo.cn//u/5398476104	wind20200529	Female	Zhejiang	463	107	77	Don't give him food for a few days, and starve for a few days.	0	2021-05-23 12:09:00
https://weibo.cn//u/5963610664	It's Lin Xingya	Female	Guangdong	251	276	39	nice job	0	2021-05-23 11:57:00
https://weibo.cn//u/7207017684	Who does Niu Colu love	male	Xinjiang	944	176	4	Reply @Milkcoffee 0721: He is afraid that there is some serious illness in his brain, what the hell, he has nothing to do after he is full every day	0	2021-05-23 11:53:00
https://weibo.cn//u/6027009139	Yanko's happy time	Female	Jiangxi	131	44	9	Kill one as an example, don't be soft on this anti-human thing	0	2021-05-23 11:41:00
https://weibo.cn//u/2425443030	Luminous Strangers	male	Beijing	2566	456	341	I want to know what happened to him	0	2021-05-23 11:38:00
https://weibo.cn//lucubrate	the other side of the lake	male	Zhejiang	738	107	408	These people are really anti-social.	0	2021-05-23 11:34:00
https://weibo.cn//u/1800061487	_zengwei_	male	Guangdong	93	107	120	just make him eat too much	0	2021-05-23 11:32:00
https://weibo.cn//u/2880210411	Stick to 128mm	male	Shandong	1571	124	99	Reply @ Senyu Taozi: Don't talk nonsense if you don't understand!	0	2021-05-23 11:27:00
https://weibo.cn//873061120	Gang brother, I am very good in Beijing	male	Inner Mongolia	8	325	39	severely punished	0	2021-05-23 11:25:00
https://weibo.cn//u/5184124759	Who made my family without Wu Xie	Female	other	4373	1586	2457	Reply @ Shandong glasses processing division: Is this the same thing as insulting heroes? ? Just your mother is outrageous, if a person has no brain, at least he should have a conscience	1	2021-05-23 11:20:00
https://weibo.cn//u/5024691787	xiaolong12378	male	Jiangsu	356	173	192	This kind of person should be locked up directly and let them eat rice bran and bean dregs for a month	0	2021-05-23 11:20:00
https://weibo.cn//u/5890743660	hexagram xuanqingya	Female	other	564	536	76	Deserved, should be arrested, I am the angry youth	0	2021-05-23 11:18:00
https://weibo.cn//u/6047293090	save me big sword caught	Female	other	371	174	378	send him to farm	0	2021-05-23 11:03:00
https://weibo.cn//u/6510421307	Wuyuan my home	male	Jiangxi	58	74	4	There is always such garbage, living is a waste of food, don't eat it if you catch it	0	2021-05-23 10:56:00
https://weibo.cn//kunoichi929	kunoichicoco	Female	Shanghai	28380	970	404	Just feed it wet garbage in jail, don't waste white rice	0	2021-05-23 10:41:00
https://weibo.cn//u/6439064065	Mirror ys2017	Female	Guangdong	737	142	131	Please strictly enforce the law and deal with it seriously! Also, please starve him for a month, just drink water, he won't die	0	2021-05-23 10:36:00
https://weibo.cn//u/6226623641	Dadal-	Female	Guangdong	1618	245	570	who came from	0	2021-05-23 10:33:00
https://weibo.cn//u/2750025610	Song SY Yu	Female	Guangdong	379	455	77	Aren't these cynics hidden in the Internet raised by rice? No admiration, no spiritual pursuit? I thought that if I held the keyboard in my hand, I held the whole universe in my hand! Think of a 91-year-old man who was still active in the experimental field before he left, still worrying about the food rations in the whole of China, how can you not be moved and distressed! You still bash! I reall…	0	2021-05-23 10:27:00
https://weibo.cn//u/7280296260	laity	male	other	214	199	109	Silly, too full	1	2021-05-23 10:08:00
https://weibo.cn//u/6419392835	Shuxiu love	Female	Jiangsu	4	16	6	I starved him for three days and three nights, then brought a bowl of white rice and asked him if it was fragrant.	0	2021-05-23 10:03:00
https://weibo.cn//u/7372764708	meLG01	male	Guangdong	1291	173	4	Very well done, should be cracked down	0	2021-05-23 09:54:00
https://weibo.cn//u/2914180247	Big cat character 51_978	male	Shanghai	5	25	4	This man is ill and directly let him sit in prison	0	2021-05-23 09:49:00
https://weibo.cn//u/2622440497	Dark Intelligence Technology Co., Ltd.	male	chongqing	461	638	378	Is this guy mentally ill?	0	2021-05-23 09:49:00
https://weibo.cn//u/5613555729	non-non-mirror	male	other	45	3263	19	If there is no law, I would have been beaten to death by now.	0	2021-05-23 09:48:00
https://weibo.cn//u/6290749555	jia105109	male	Guangdong	119	321	34	Reply @ Human Sweet Dou Huang Ergou: Huang Ergou has a dog brain	0	2021-05-23 09:44:00
https://weibo.cn//u/2529218434	Tomorrow see the East	male	Zhejiang	552	297	6	Reply @The Lord is with you 2020: Don’t use war to intimidate the people, the last time you didn’t have enough to eat was not because of the war, but because of the Great Leap Forward! It's the Cultural Revolution!	1	2021-05-23 09:43:00
https://weibo.cn//u/2295221821	go to market with a pistol	male	Heilongjiang	1348	148	223	Reply to @0907 Smile: Directly revoke Chinese nationality and will never be allowed to enter the country	2	2021-05-23 09:43:00
https://weibo.cn//u/6887577899	Change your name, change your name	male	Guangdong	447	892	105	this is sick	0	2021-05-23 09:42:00
https://weibo.cn//u/2199236860	Yo six six six ah six	Female	Qinghai	8983	697	441	Severe punishment, how to say it	0	2021-05-23 09:41:00
https://weibo.cn//u/2425743253	Attack on Li butt	Female	Liaoning	1055	121	171	Reply to @Ha hehe hee hee hee: eat shit	0	2021-05-23 09:40:00
https://weibo.cn//u/2804185143	Monica-mm66	Female	Guangdong	2920	2792	1563	Stop eating, refuse to provide him with food	0	2021-05-23 09:39:00
https://weibo.cn//u/1825215024	Another one punch man	male	Zhejiang	466	337	954	Mr. Yuan made you too full to eat?	0	2021-05-23 09:38:00
https://weibo.cn//u/6206125482	Sister is 066	Female	other	165	26	2	You grew up eating 💩 and can’t speak human words, how can you live so long.	0	2021-05-23 09:34:00
https://weibo.cn//u/3292254041	88 Blue Wolf Howling to the Moon 88	male	other	2	18	170	Severely punished	0	2021-05-23 09:33:00
https://weibo.cn//u/2532447114	SkyG Xinxin	Female	Beijing	534	298	604	Life is a waste of food	0	2021-05-23 09:26:00
https://weibo.cn//u/6227016289	Are you right?	male	Shandong	1321	360	29	severely punished	0	2021-05-23 09:24:00
https://weibo.cn//u/2529218434	Tomorrow see the East	male	Zhejiang	552	297	6	Reply @nutmama 66: Thinking about war every day, what is the purpose of China's nuclear bombing? When you're full, please use your brain	0	2021-05-23 09:24:00
https://weibo.cn//u/5562249561	MouseCode	male	Hebei	18	21	28	Reply to @44 pigeons: I’m really full	1	2021-05-23 09:16:00
https://weibo.cn//u/1630385785	Gluttonous cat 520420	male	Beijing	2413	696	349	Why are you still detained? Just kill it!	0	2021-05-23 09:14:00
https://weibo.cn//u/7327200154	Star_Maker	male	other	6	281	7	Does the keyboard warrior really think he has become a fairy?	0	2021-05-23 09:11:00
https://weibo.cn//u/6855818874	Xiao Meiyu	male	Sichuan	68	54	37	Expelled from Tianjin's native place, this product has insulted all Tianjin people	0	2021-05-23 09:11:00
https://weibo.cn//u/6417752188	Maple Leaf Love 08	male	overseas	652	272	128	Objectively speaking, Yuan Gongxian passed away, deeply saddened! The star "Yuan Longping" in the universe is destined to shine this night! I firmly believe that heroes and martyrs cannot be slandered and defiled! But the law is sacred, it is only a method of punishment as a means and education as the purpose, so it should be handled with caution! I don't know what this person said, whether it wa…	0	2021-05-23 09:09:00
https://weibo.cn//u/5624475978	absdefg haha	male	other	1230	413	119	Stop eating this guy	0	2021-05-23 09:07:00
https://weibo.cn//u/5648075518	This cat is not sweet	Female	Jiangsu	77	437	39	What about bundling in order to boost the popularity of their idols? Also beat Yuan into a bad	0	2021-05-23 09:02:00
https://weibo.cn//u/6780619882	life comedy or tragedy	Female	Hebei	1475	254	11	severe punishment	0	2021-05-23 09:01:00
https://weibo.cn//leacool	leacooooool	Female	other	1524	335	868	Reply to @YesSu Ling: Take a screenshot to see	1	2021-05-23 09:01:00
https://weibo.cn//u/5737088428	Binzhou Folk Voice	male	Shandong	6058	265	2.1*10000	Don’t forget the well diggers when you drink water	0	2021-05-23 08:54:00
https://weibo.cn//u/1197162275	wake up ten zero seven	male	Beijing	28	93	45	Don't let ya eat rice in prison, ya only serve pig food (seems to insult pigs too)	0	2021-05-23 08:46:00
https://weibo.cn//u/3961778873	Check out this KA	male	other	130	34	30	starve him	0	2021-05-23 08:39:00
https://weibo.cn//u/6065613105	Treasure Copy Fragments	Female	other	9	133	69	Execute!	0	2021-05-23 08:38:00
https://weibo.cn//u/6444995359	I am Xiao Erlang 201712	Female	Shanghai	1242	374	220	trash	0	2021-05-23 08:32:00
https://weibo.cn//u/6501216660	The thief and thief Miss Hu	male	other	26	386	1	Reply to @ Tintin 1y: You must report her, it's just nerve-racking	0	2021-05-23 08:31:00
https://weibo.cn//u/6501216660	The thief and thief Miss Hu	male	other	26	386	1	Reply to @Shenzhen Fashion and Elegant Women's Clothing Store: You are crazy	0	2021-05-23 08:30:00
https://weibo.cn//longchengfeige	Dragon City Feige _ haven _ private plot	male	Shanxi	1720	237	1051	There are these idlers	0	2021-05-23 08:27:00
https://weibo.cn//u/1782246650	zoneZONEzone	male	Qinghai	582	298	345	Tianjin......	0	2021-05-23 08:26:00
https://weibo.cn//u/2452979423	Mario__Xiaojiu	male	overseas	43	354	767	I recommend starving	0	2021-05-23 08:25:00
https://weibo.cn//u/6051780793	sugar cat xiao xiao	Female	Liaoning	641	1127	254	to the United States,	0	2021-05-23 08:24:00
https://weibo.cn//u/6051780793	sugar cat xiao xiao	Female	Liaoning	641	1127	254	throw to africa	0	2021-05-23 08:24:00
https://weibo.cn//jaylno	JayLnO	male	Beijing	7435	1102	414	A well-fed and conscientious Chinese will not speak ill of Mr. Yuan Longping, after all, he brought us food and clothing	0	2021-05-23 08:19:00
https://weibo.cn//u/6107635605	sound of wooden fish	Female	Anhui	16	7	68	Reply @ still rice special thin 566666: Oh good	0	2021-05-23 08:17:00
https://weibo.cn//u/6992330400	Ronger loves classical	Female	Guangxi	5305	128	86	Please punish severely	0	2021-05-23 08:14:00
https://weibo.cn//u/1979086015	Sun Jingnan	Female	other	547	116	421	It is recommended to starve for a few days	0	2021-05-23 08:04:00
https://weibo.cn//u/2643326234	Starry sky and moon flower language	male	Shandong	614	62	206	Let Old Yuan take him away	1	2021-05-23 07:57:00
https://weibo.cn//u/7223598077	SwanSA	Female	Beijing	394	403	45	Reply to @·rap to the rose·: Borrow the building to agree! Strictly check the QQ space! ! !	2	2021-05-23 07:55:00
https://weibo.cn//u/2420340205	Project Chief Engineer	male	Jilin	634	292	304	It is said that when drinking water, don’t forget the people who dig the well.	0	2021-05-23 07:51:00
https://weibo.cn//u/5165350269	Self-cultivation of small retail investors	male	other	275	725	566	This person is really a fool, doesn't he eat rice, he is much better than those stars	0	2021-05-23 07:49:00
https://weibo.cn//u/5998122066	call beast source	male	Anhui	77	63	163	A group of lowly people in the society are pointing fingers at the pillars of the country. Saying such words shows that the family education is not rigorous and the thinking has reached an extreme point.	0	2021-05-23 07:46:00
https://weibo.cn//u/6359130608	C05410	Female	Guangdong	226	984	50	Reply to @Ha hehe hee hee hee: Is he worthy of prison rice?	1	2021-05-23 07:43:00
https://weibo.cn//u/5204781389	Funny pussy invited by monkey 333	male	Gansu	1604	47	48	There is such a person, he deserves not to starve to death	0	2021-05-23 07:29:00
https://weibo.cn//u/2672680890	ui little brother	male	Henan	91	114	35	My mind is full of si stuff	0	2021-05-23 07:21:00
https://weibo.cn//u/6280759412	buddha verse seven	Female	Hebei	1612	394	161	Reply to @0907 Smile: He also said that he doesn't eat Chinese rice and praised Japanese rice, I really hope he gets out of China	0	2021-05-23 07:21:00
https://weibo.cn//xiaobie74520	The most handsome man who chases dreams	male	Yunnan	1400	596	541	Reply to @Ha hehe hee hee hee: I don't give him any prison meals	0	2021-05-23 07:18:00
https://weibo.cn//u/2171589954	Shaggy-ck	male	Guangdong	659	74	76	Reply to @fierce wicked Mao Sanye: I grew up in the countryside and ate the hybrid rice of Grandpa Yuan when I was a child! Now the family is still farming, or hybrid rice! Every year when I return to the city for the New Year, I will bring everyone in my family with 100 catties. It is absolutely delicious! Maybe you grew up in the city and don't know this	0	2021-05-23 07:06:00
https://weibo.cn//nicrosystem	bluehacker	male	Anhui	1719	102	2040	And this sand sculpture? It's a weird one	0	2021-05-23 07:04:00
https://weibo.cn//u/2010489174	page 124	male	Beijing	152	223	567	Reply @shandong glasses processing division: No one said that Yuan Longping's research cannot be refuted, and scientific refutation should be based on scientific conclusions. Yuan Longping's rice has problems. This conclusion should come from the experimental report, not even chemical equations. People who don't know come to slap their foreheads to imagine.	2	2021-05-23 07:03:00
https://weibo.cn//u/5446496555	CF love oh oil	male	Jiangsu	29	59	6	Yuan Lao's contribution is the national food security, mass production can be quickly produced during major natural disasters or wars, so that ordinary people will not go hungry	0	2021-05-23 07:02:00
https://weibo.cn//u/1919312025	blue ecstasy	Female	Guangdong	3079	263	233	shut up that stinky mouth	0	2021-05-23 07:01:00
https://weibo.cn//frankysuo	FrankySuo	male	Beijing	3561	657	626	Too much, too much! No conscience at all. Such a person should really starve for a few days and reflect on himself!	0	2021-05-23 06:59:00
https://weibo.cn//u/6320925366	_Xing Ye Si Jun	Female	Beijing	53	141	50	Reply to @Shandong glasses processing division: People must at least be grateful	0	2021-05-23 06:59:00
https://weibo.cn//u/1931228027	Peter Pan 13th	male	other	177	260	338	Can it be shot?	0	2021-05-23 06:58:00
https://weibo.cn//u/2961857181	horuka anitasuzhou	Female	Jiangsu	722	196	91	hungry one day	0	2021-05-23 06:54:00
https://weibo.cn//u/7500026555	listen to the heart at night	Female	Beijing	646	83	3	Heroes are our role models, inspiring us to continue to develop and forge ahead. Those who confuse the public with evil words will be killed.	1	2021-05-23 06:53:00
https://weibo.cn//u/3515373851	DLM Six Masters	male	Shanghai	1086	442	388	Let him face the wall for a few years	0	2021-05-23 06:34:00
https://weibo.cn//u/5943286359	Classmate Han 945	male	other	681	344	537	Is he no zuo no die? How dare you insult the national contributors who can solve the problem of food and clothing! It's just full of food! Such people must be severely punished in accordance with the relevant laws!	0	2021-05-23 06:22:00
https://weibo.cn//u/1973606414	really love ing	Female	Shanghai	167	160	45	Why are you only getting caught now?	0	2021-05-23 06:11:00
https://weibo.cn//u/3608597193	Pengsi who can't drive	male	overseas	2852	154	246	recommend starvation	0	2021-05-23 06:00:00
https://weibo.cn//danlan1226	the honey bunny next to mary	Female	Guangdong	7529	260	364	Li Song	0	2021-05-23 05:41:00
https://weibo.cn//u/3831700419	XIYUWEI_22387	Female	Beijing	81	142	27	Severely punished	0	2021-05-23 05:41:00
https://weibo.cn//u/7303325687	white zx day	male	Henan	10	13	261	Sentencing! !	0	2021-05-23 05:22:00
https://weibo.cn//u/5551528291	I am 6339044077	male	Hebei	8	294	195	The old gentleman is a national merit! This is to fight against the people of the whole country!	0	2021-05-23 04:46:00
https://weibo.cn//u/2431859053	Where to wake up tonight xxx	male	overseas	97	340	31	Shame on Tianjin	0	2021-05-23 04:34:00
https://weibo.cn//u/6659108899	From Cong Hao	male	Fujian	1741	2969	254	Ok	0	2021-05-23 04:12:00
https://weibo.cn//u/5017588075	poetry poetryart	male	Guangdong	1155	1011	545	Reply to @ Shandong glasses processing division: I don't believe this is what Plato said	0	2021-05-23 03:22:00
https://weibo.cn//u/1767536962	aka byron	male	Hongkong	1859	1002	427	. .	0	2021-05-23 03:08:00
https://weibo.cn//bettermei	bettermei_ML	male	Jiangsu	13236	1038	1179	Severe punishment!	1	2021-05-23 03:00:00
https://weibo.cn//u/2255943125	heavy fly	male	other	431	127	769	Reply @cat loves to eat Yu: Generally speaking, a lot of personal attacks are also a sign of lack of self-confidence	1	2021-05-23 02:52:00
https://weibo.cn//tanjingjing	like queen like woman like girl	Female	chongqing	845	899	493	, I haven't learned how to be a human being. Is this kind of person worthy of eating rice?	0	2021-05-23 02:47:00
https://weibo.cn//u/5019055306	less ice 12 points sugar	Female	other	184	74	82	Reply to @Shenzhen Fashion and Elegant Women's Clothing Store: Please give this aunt a little report for the hard work	3	2021-05-23 02:47:00
https://weibo.cn//u/1860579321	Zhang Jianqiang is about to hug	Female	Tianjin	1215	389	424	Disgraceful and lost at home	0	2021-05-23 02:28:00
https://weibo.cn//u/2128585813	For nothing 17	male	Tianjin	3983	380	161	Reply to @Hahehehehehe: He should be allowed to eat Cui Huana's noble rice. He is not worthy of the food that we ordinary people eat.	0	2021-05-23 02:24:00
https://weibo.cn//u/5828427321	Juicer-	male	overseas	2	105	14	So what did he say?	0	2021-05-23 02:20:00
https://weibo.cn//u/1416974803	What's the matter with me eating grass	male	Tianjin	206	279	42	Not just this one. . . . .	0	2021-05-23 02:19:00
https://weibo.cn//u/2255943125	heavy fly	male	other	431	127	769	Reply to @blaze angel wings: You said that people can have no conscience, huh, are you talking about yourself?	0	2021-05-23 01:56:00
https://weibo.cn//u/6444766206	It's Mumu San ah alz	Female	Shandong	7104	1198	1285	Well done, Yuan Lao made him so full that he didn't want to do anything else?	0	2021-05-23 01:50:00
https://weibo.cn//u/7578255159	Pu Youmei 70553	Female	other	1	301	1	people who don't know how to be grateful	0	2021-05-23 01:45:00
https://weibo.cn//fengyepiaoling1015	crazy one by one	Female	Beijing	32050	1342	1413	If you don't deserve to eat, you will starve to death!	0	2021-05-23 01:41:00
https://weibo.cn//u/1744898830	gracelwz	Female	Jilin	31	91	474	Grab it, don't feed him, he doesn't deserve it	0	2021-05-23 01:41:00
https://weibo.cn//youran1995	See you again in Chang'an	Female	other	3567	562	246	This rubbish should starve him to death	0	2021-05-23 01:40:00
https://weibo.cn//u/7481220258	Song Zhuo	Female	Fujian	2015	519	20	So embarrassing	0	2021-05-23 01:39:00
https://weibo.cn//u/6242997634	Gua Lingao	male	Tianjin	57	66	60	Shame on Tianjin people	1	2021-05-23 01:36:00
https://weibo.cn//u/1092602714	w15 road	male	other	193	261	89	Let us out so we can hack him	1	2021-05-23 01:27:00
https://weibo.cn//tangelder	neighbor's child	Female	Guangdong	2884	1890	1283	What, let's be buried with you	0	2021-05-23 01:26:00
https://weibo.cn//u/6473826908	Late night kiss late night sticker	male	Guangdong	3	83	36	Recommended pier years	0	2021-05-23 01:14:00
https://weibo.cn//u/5532808496	Eating at the age of eight	Female	Guizhou	233	218	94	nt, don't give him any prison meals	0	2021-05-23 01:14:00
https://weibo.cn//u/5521144262	Summer limited_	Female	Shanxi	705	636	222	Reply to @purring cat 201102:13502172280	0	2021-05-23 01:03:00
https://weibo.cn//u/6870800243	Poor monks don't order takeout	Female	other	367	154	15	Why isn't this guy exposed directly?	0	2021-05-23 00:57:00
https://weibo.cn//u/1668036690	Kyo_J	male	Guangdong	2392	451	451	38 years old? Do you feel that you are impatient with your life?	0	2021-05-23 00:57:00
https://weibo.cn//u/1085419701	watzdn	male	Hainan	322	272	208	The deceased is the greatest, not only Yuan Lao!	0	2021-05-23 00:56:00
https://weibo.cn//u/7302287837	Huanie Sauce	Female	Guangxi	1	278	2	Reply to @ Tintin 1y: I'm so pissed off, I sprayed	0	2021-05-23 00:55:00
https://weibo.cn//u/1795645127	matcha tea	Female	Guangdong	13190	5112	624	Reply to @Ha hehe hee hee hee: not worthy of eating rice!	0	2021-05-23 00:48:00
https://weibo.cn//u/2211312065	See Yi Smile, the world is quiet	Female	Anhui	905	548	94	please be hungry	0	2021-05-23 00:46:00
https://weibo.cn//u/7219599281	Ye Weiyang 1711	male	other	4	25	1	Reply @ Senyu Taozi: agreeing with this kind of person is definitely a problem with the mind	0	2021-05-23 00:45:00
https://weibo.cn//lns0610	Shanshi Xiaolu	Female	Shaanxi	346	213	144	Hey, can you cut off his food?	0	2021-05-23 00:44:00
https://weibo.cn//u/3277136525	Rsbzd9420	male	Shanghai	202	545	216	must be arranged for him	0	2021-05-23 00:38:00
https://weibo.cn//u/3192739370	ZZTCQ	male	Jiangxi	2836	3623	152	I hope to inform the people of the investigation and processing results, thank you!	0	2021-05-23 00:33:00
https://weibo.cn//u/2019844784	qinli0101	Female	Guizhou	3	29	45	there's always this rubbish	0	2021-05-23 00:33:00
https://weibo.cn//u/1829211550	Egg Tarts LLL	Female	Hubei	98	223	236	Severe punishment, it's abominable, insane, scourge	0	2021-05-23 00:30:00
https://weibo.cn//u/6501968736	Shandong glasses processor	male	other	111	137	16	Plato once said: "If sharp criticism disappears completely, mild criticism will become harsh. If mild criticism is also not allowed, silence will be considered ill-intentioned. If silence is no longer allowed, praise is not enough. A crime. If only one voice is allowed to exist, then the only voice that exists is a lie.	10	2021-05-23 00:29:00
https://weibo.cn//u/3826158624	fgeghndwr	Female	overseas	1793	551	152	Are you sick?	0	2021-05-23 00:26:00
https://weibo.cn//u/2084055451	Miss Lin is not good	Female	Guangdong	845	455	1933	Shame on the people of Tianjin and shame on the Chinese	0	2021-05-23 00:25:00
https://weibo.cn//u/6791232187	A certain prince's little bunny is good	Female	Guangdong	313	477	89	Reply to @0907 smile: say s's good and so on	1	2021-05-23 00:25:00
https://weibo.cn//u/6351850288	Zeng Xiaoxi 201708	Female	Guangdong	87	192	35	Severely punished	0	2021-05-23 00:23:00
https://weibo.cn//u/5495507737	Nutmama 66	Female	Tianjin	126	49	43	Reply to @Tomorrow Watching the East: If war is caused, and foreign countries do not provide food, how will the 1.4 billion people feed? ! We have to rely on Yuan Longping's hybrid technology to grow rice!	0	2021-05-23 00:23:00
https://weibo.cn//taibeixue	Taipei Snow	Female	Guizhou	2370	216	474	Too much food will feed such a brain wreck. Just starve him to death! ! ! !	0	2021-05-23 00:22:00
https://weibo.cn//u/1103213694	stock exchange gold whd	male	Guangdong	8337	2424	6.4*10000	Let Yuan Lao take him with him!	0	2021-05-23 00:21:00
https://weibo.cn//bestandbest	Wei Wei Wei	male	chongqing	3	219	193	Reply to @Catherine_ happy: foreign rice is also estimated to be domestic	1	2021-05-23 00:21:00
https://weibo.cn//u/7560262239	Su Ling	male	Sichuan	0	31	2	Reply @ nut mother 66: private you	0	2021-05-23 00:16:00
https://weibo.cn//u/5495507737	Nutmama 66	Female	Tianjin	126	49	43	Reply to @是SU Ling: What did you post, let me see, I also scold	0	2021-05-23 00:16:00
https://weibo.cn//u/5456234750	Tintin 1y	Female	other	99	593	1471	Reply @ Huan Ni sauce: Shenzhen fashionable and elegant women's clothing store is below	3	2021-05-23 00:15:00
https://weibo.cn//u/2660984465	One point Eric	male	Anhui	119	395	80	Please let him eat 💩 for a lifetime	0	2021-05-23 00:12:00
https://weibo.cn//u/2645116607	Lan Ruoqianwei TT	Female	other	0	78	9763	Such people don't deserve to eat.	0	2021-05-23 00:11:00
https://weibo.cn//u/7514564571	itchy	Female	other	8	91	3	Severe punishment, this kind of person has a hole in his head	0	2021-05-23 00:10:00
https://weibo.cn//u/7302287837	Huanie Sauce	Female	Guangxi	1	278	2	Reply @ Tintin 1y: Which? squirt her	0	2021-05-23 00:09:00
https://weibo.cn//u/7302287837	Huanie Sauce	Female	Guangxi	1	278	2	Reply to @elvachun: has been blocked	0	2021-05-23 00:08:00
https://weibo.cn//u/7492962919	I'm a panda in Sichuan	Female	Beijing	2247	1417	108	Some men have nothing but yellow scraps in their heads	3	2021-05-23 00:08:00
https://weibo.cn//u/7133349225	Love 2026	Female	chongqing	147	108	34	Oh, what the hell, how could he survive without Mr. Yuan, laughing to death	0	2021-05-23 00:07:00
https://weibo.cn//u/2094299861	Xleepi	male	Shaanxi	236	5006	277	The police dispatched the police in time, thank you	0	2021-05-23 00:06:00
https://weibo.cn//u/2992417490	Ciri ll	Female	Shaanxi	149	60	71	moron!	0	2021-05-23 00:06:00
https://weibo.cn//crosswinter	Coxycentrr	male	Gansu	142	1719	154	Reply to @Heavy Flying Insect: He is a hero, you are the general manager	1	2021-05-23 00:06:00
https://weibo.cn//u/5863199491	A super love now	Female	other	625	390	87	Reply to @·rap to the rose·: If the people don’t sue the official, someone has to report it.	1	2021-05-23 00:05:00
https://weibo.cn//mimoht	I don't have a Weibo name_	Female	Guangdong	878	295	4393	Catch him and don't feed him! Eat Xiang!	0	2021-05-23 00:04:00
https://weibo.cn//u/5147622876	Capricorn Miao Mom	Female	Shandong	506	121	17	starve him	0	2021-05-23 00:04:00
https://weibo.cn//u/1907974302	ayiida	Female	chongqing	1457	156	226	eat too much	0	2021-05-23 00:03:00
https://weibo.cn//u/7379268266	Cai Lei518	male	Henan	1	90	5	Shoot them to accompany Mr. Yuan	0	2021-05-23 00:02:00
https://weibo.cn//u/5456234750	Tintin 1y	Female	other	99	593	1471	Reply @0907Smile: The Shenzhen women's clothing store in the comments insulted Zhao Lijian's spokesperson and wished her the next game	6	2021-05-23 00:01:00
https://weibo.cn//u/2162747474	Jay Tu	male	Guangdong	7316	1212	1977	Reply to @44 Pigeon: He was brainwashed or charged, and he was too full to eat	0	2021-05-23
https://weibo.cn//u/2730531593	Did I lose weight today?	Female	Beijing	244	63	61	No work unit to claim it?	0	2021-05-23
https://weibo.cn//u/7578503724	The return of Shanyue is like an old friend	Female	Guangdong	296	92	37	Hope that the country's "Qinglang" action will be effective as soon as possible, and the network will be clean and bright	0	2021-05-22 23:59:00
https://weibo.cn//u/6264612960	Zooxrz_	male	Shaanxi	5	89	16	Where has this humanity gone?	1	2021-05-22 23:58:00
https://weibo.cn//u/5456234750	Tintin 1y	Female	other	99	593	1471	Reply @Shenzhen Fashion and Elegant Women's Clothing Store: Refund the nationality fee of 250 oh kiss yin and yang, and immigrate soon	5	2021-05-22 23:57:00
https://weibo.cn//zwdolly528	Si, Yixuan's name is too long to hide in the grass	Female	Taiwan	329	110	963	Starve to death, you don't deserve to eat, arrest and punish you severely!	0	2021-05-22 23:57:00
https://weibo.cn//yefeng5100	Rorschach's Watcher	male	Jiangsu	3744	199	1019	Those who have to pay for prison meals, at least they have to pay	0	2021-05-22 23:56:00
https://weibo.cn//u/5456234750	Tintin 1y	Female	other	99	593	1471	Reply @Shenzhen Fashion and Elegant Women's Clothing Store: See how your homepage is very anti-China and anti-China	5	2021-05-22 23:56:00
https://weibo.cn//u/2906703411	Zong Sheng chose Ze Shangguan Ming Qingyu	Female	Sichuan	721	218	182	Forget starvation, haven't you eaten rice since you were a child? I haven't even had rice soup.	1	2021-05-22 23:56:00
https://weibo.cn//u/3211001437	rabbit like rain	Female	other	1080	634	356	Reply @Ha hehe hee hee hee: This scum is not worthy of food	0	2021-05-22 23:54:00
https://weibo.cn//u/7076600930	wcg i love you	Female	Hubei	146	168	5	must be severely punished	0	2021-05-22 23:52:00
https://weibo.cn//u/3046502303	sunshine Fufu	Female	Anhui	128	21	66	feed him too much	0	2021-05-22 23:52:00
https://weibo.cn//u/7208445871	quiet snow	Female	Beijing	481	166	8	I want to rub against any heat, it's just abominable	0	2021-05-22 23:50:00
https://weibo.cn//u/7340001184	What am I going to call?	Female	Guangdong	111	120	8	From the circle of friends to Weibo insulting martyrs and heroes, they basically have one thing in common: gender male	0	2021-05-22 23:50:00
https://weibo.cn//zhouxinlaile	Crazy Tower Week	male	Beijing	2919	402	4263	There are some people you can't provoke, let alone deserve. I don't know what to eat to grow up, what's in my head!	0	2021-05-22 23:50:00
https://weibo.cn//u/1445456987	Naive child is a crying bag	Female	Beijing	3792	442	293	Some people are dead but he is alive, some people are alive but it is dead.	0	2021-05-22 23:49:00
https://weibo.cn//u/7340001184	What am I going to call?	Female	Guangdong	111	120	8	Reply to @Siguri_ha2021: If you look closely, they all have one thing in common: gender male	0	2021-05-22 23:49:00
https://weibo.cn//dongjunzhe	stuffed jiangnan djz	male	Henan	4443	1061	984	This kind of person did not grow up on grain, but on grass.	0	2021-05-22 23:48:00
https://weibo.cn//u/5638519141	beautiful rabbit	Female	other	47	73	5	Good catch! A bunch of bastards who eat human blood buns!	0	2021-05-22 23:47:00
https://weibo.cn//xielianghe	XX-Sarah	Female	Guangdong	662	112	576	severe punishment	0	2021-05-22 23:47:00
https://weibo.cn//u/5523072296	The secret 000 hidden in the heart	male	Zhejiang	450	188	88	TM and such people	0	2021-05-22 23:43:00
https://weibo.cn//u/2689423123	LA Xiaoqiang	male	Guangdong	2772	152	465	Find it and throw it in jail, don't give it to eat!	0	2021-05-22 23:43:00
https://weibo.cn//ann567	ann567	Female	Sichuan	705	361	255	The 38-year-old man has not woken up yet!	0	2021-05-22 23:43:00
https://weibo.cn//u/5864181492	Mu Tanzj	Female	Sichuan	58	233	67	death penalty	0	2021-05-22 23:42:00
https://weibo.cn//u/7291361845	·First Love Handbook·	Female	other	37	158	20	This guy is sick	0	2021-05-22 23:41:00
https://weibo.cn//u/2133159933	marvelous ability xxxx	Female	Hubei	3592	391	920	This guy is helpless	0	2021-05-22 23:40:00
https://weibo.cn//u/7544648338	sake	Female	Guangdong	1	40	1	I really don't know how to describe those people who insult Grandpa Yuan	0	2021-05-22 23:40:00
https://weibo.cn//u/2091493344	AI Kuanmei	Female	other	15007	2420	573	Don't let it out, for his own good, I'm afraid he will be beaten when he comes out	0	2021-05-22 23:39:00
https://weibo.cn//u/5385885136	Zheyue Scholar	male	other	509	215	189	Reply to @柘yueshusheng: In addition to legal sanctions, it should be directly condemned and cast aside by the whole society!	0	2021-05-22 23:39:00
https://weibo.cn//u/5669320070	snow cold crisp	Female	Jiangxi	624	301	182	Reply to @·rap to the rose·: Directly to the Central Committee of the Communist Youth League of Aite and the Internet Police	5	2021-05-22 23:37:00
https://weibo.cn//u/1746871752	bei diligent	male	Fujian	19	280	683	Is this person still worthy of being human? Dogs wag their tails	0	2021-05-22 23:36:00
https://weibo.cn//u/5012222883	Max's Coffee	male	Xinjiang	2669	181	100	Don't let anyone like this go!	0	2021-05-22 23:35:00
https://weibo.cn//u/6367921668	coconut grove jituan	male	other	49	34	22	caught and sentenced to capital punishment	0	2021-05-22 23:33:00
https://weibo.cn//u/2193214200	35815678_bc2968	male	Heilongjiang	89	301	23	There are also people like this, who are too full to eat without gratitude and no conscience, and starve to death.	1	2021-05-22 23:33:00
https://weibo.cn//u/5178448230	piano season	male	Shanxi	517	1256	175	Sit in jail, or be shot, or fined 100w	0	2021-05-22 23:33:00
https://weibo.cn//u/1820934721	Zhao Xingyun, Guizhou	male	Guizhou	1867	169	319	The "winner is king" society should die	0	2021-05-22 23:32:00
https://weibo.cn//u/7383977913	Bring the wine to the wind YYLJ	Female	Sichuan	1	61	3	Reply to @赵光Senior Brother: Your idea is too limited!	0	2021-05-22 23:32:00
https://weibo.cn//u/7403713135	Honest Man 37646	male	other	35	23	1	I'm sick, I hate this guy the most	0	2021-05-22 23:32:00
https://weibo.cn//u/6482571656	Jinghu Dongji trash can	male	other	4	230	2	Reply to @赵光 Senior Brother: Is it not a hero to get the Medal of the People's Republic of China?	0	2021-05-22 23:32:00
https://weibo.cn//u/5185163865	my dream is to feed pigs	male	Beijing	3025	126	403	beaten to death	0	2021-05-22 23:31:00
https://weibo.cn//u/1993607517	Se continues to write youth	male	Beijing	869	509	196	What the hell is going on in this guy's head! !	0	2021-05-22 23:31:00
https://weibo.cn//u/7380941623	Antu Jixixi 08256	Female	other	310	489	1	Without a heart, why didn't he starve to death?	0	2021-05-22 23:31:00
https://weibo.cn//u/3036282900	boyimm	male	other	895	144	6	38 years old and not too young	1	2021-05-22 23:30:00
https://weibo.cn//u/7585137553	Void Shift	male	Sichuan	5	22	1	Many people disagree with the official statement, why?	0	2021-05-22 23:29:00
https://weibo.cn//u/6700275375	kite online	male	Inner Mongolia	6072	1769	645	Get this guy, catch him, starve to death.	0	2021-05-22 23:29:00
https://weibo.cn//u/3964258856	Bad Brothers 6_176	male	other	34	160	2	This is really a shame for us Tianjin people!	0	2021-05-22 23:27:00
https://weibo.cn//u/5992047727	WangCE·	male	Jilin	17	417	219	Isn't that enough for the death penalty? Even the Nine Clan I don't think it's a problem.	0	2021-05-22 23:27:00
https://weibo.cn//u/7116128258	Emotionless Killer 20	male	other	7	257	34	Starve him for 3 days to see if he begs for mercy	0	2021-05-22 23:27:00
https://weibo.cn//u/1751264722	Six_6627	male	Guangdong	514	271	115	Yuan Lao, don't let him eat too much	0	2021-05-22 23:27:00
https://weibo.cn//u/2036850643	Old and Troops - Team Members	male	Jiangsu	862	115	25	Such a man should starve him to death	0	2021-05-22 23:27:00
https://weibo.cn//u/2714994751	mr titanic 2012	male	Guangxi	985	667	267	Too full, starved him for a month	0	2021-05-22 23:26:00
https://weibo.cn//670671417	Xu Xiaoniao-	Female	Guangdong	289	555	885	beat it to death	0	2021-05-22 23:24:00
https://weibo.cn//u/1102645031	Xiaobai from SongJoongKi's house	Female	Beijing	15008	2550	884	38 years of life in vain	0	2021-05-22 23:24:00
https://weibo.cn//neil86	Returning to the Rebel Army Jiedu Envoy	male	Shanghai	2981	441	801	How do you feed such a person?	0	2021-05-22 23:23:00
https://weibo.cn//u/5891275264	Catherine_happy	Female	Beijing	5152	376	254	Reply to @44 pigeon: Forbid him to eat domestic rice!	8	2021-05-22 23:23:00
https://weibo.cn//u/5258943257	Xiaolin in Wenling	male	Jiangsu	87962	1944	1377	Reply to @Engineer Shawn: scissors hell is to cut fingers	0	2021-05-22 23:23:00
https://weibo.cn//u/6422356701	purring cat 201102	Female	Beijing	230	384	20	Reply to @Heavy Flying Insect: He is not you?	0	2021-05-22 23:20:00
https://weibo.cn//u/2819915707	Concealed Kong King	male	Jiangsu	171	409	86	winner is king	0	2021-05-22 23:19:00
https://weibo.cn//u/6422356701	purring cat 201102	Female	Beijing	230	384	20	Reply to @limited summer_: What is the phone number	0	2021-05-22 23:19:00
https://weibo.cn//u/6422356701	purring cat 201102	Female	Beijing	230	384	20	Reply to @Arihan's canned meat:?	0	2021-05-22 23:18:00
https://weibo.cn//u/6450585300	J time flies by fingertips	male	Tianjin	54	94	19	This kind of person has to clean up well, let him understand what is gratitude	0	2021-05-22 23:18:00
https://weibo.cn//u/3205823965	lucky carmin	Female	Zhejiang	437	997	80.3*10000	【Listed CEO molesting, bigamy, drug addiction and debt repayment】	0	2021-05-22 23:16:00
https://weibo.cn//wkae	The most admired general, Jun Moxiao	male	Hebei	116	54	1947	Can you slap him for a while?	0	2021-05-22 23:15:00
https://weibo.cn//u/5549061371	Bello Dorothy	Female	other	195	197	55	Reply to @ Heavy Flying Insect: So many people, because he is full, is not a hero? Isn't this contribution a hero? He has always been at his job, and he is still working until his death, so he is not considered a martyr? So how do you judge a person that you are simply out of reach?	2	2021-05-22 23:15:00
https://weibo.cn//930320603	He Yao's_277	Female	Sichuan	2104	459	202	Shouldn't have given him food	0	2021-05-22 23:13:00
https://weibo.cn//u/7378626450	Little 7378626450	Female	other	12	49	1	Calling him to eat shit is not good for food	0	2021-05-22 23:10:00
https://weibo.cn//u/5743067061	cold rain lonely	Female	Ningxia	129	259	49	It's too much, I really don't know how to be grateful, how many people are crying, and some...	0	2021-05-22 23:09:00
https://weibo.cn//u/5753200924	Xianyi angry horse poetry wine world	Female	other	116185	257	875	must be dealt with seriously	0	2021-05-22 23:04:00
https://weibo.cn//u/2275803015	Lucky crystal cat	Female	Zhejiang	2538	399	521	starve him	0	2021-05-22 23:03:00
https://weibo.cn//u/6353655221	Loners_R	male	other	7	12	6	The address is in detail, teach him how to be a man! !	0	2021-05-22 23:03:00
https://weibo.cn//jingjiewudi	1 piece of scrap wood-	Female	Tianjin	3880	85	50	modern newspaper	0	2021-05-22 23:01:00
https://weibo.cn//u/5737352235	good things double	Female	Inner Mongolia	88	254	135	I suspect it's for prostitution	0	2021-05-22 22:58:00
https://weibo.cn//u/1954056105	waste fish_	Female	Guangdong	48	94	43	Reply to @44 Pigeon: Absolutely	0	2021-05-22 22:57:00
https://weibo.cn//u/2906465364	Stephanie_yf	Female	overseas	1435	126	342	Any food made from rice is not worthy of his life	0	2021-05-22 22:56:00
https://weibo.cn//u/3224468583	My half-acre square pond	Female	Jiangxi	630	241	59	This guy should starve to death	0	2021-05-22 22:55:00
https://weibo.cn//u/2842051830	Chengcheng 2012	Female	Shanghai	5830	497	496	should be sentenced	0	2021-05-22 22:54:00
https://weibo.cn//u/5725916115	Reliable people in TJ port	male	Tianjin	415	88	231	a shame	0	2021-05-22 22:54:00
https://weibo.cn//u/1802430154	Chicken eats chili paste	Female	other	21	64	284	please re-sentence	0	2021-05-22 22:53:00
https://weibo.cn//u/2867632612	Jing Chuyan	Female	Beijing	1185	149	254	don't feed him	0	2021-05-22 22:53:00
https://weibo.cn//u/3995428847	boyl30	male	chongqing	7	69	90	Shameless, ignorant!	0	2021-05-22 22:53:00
https://weibo.cn//barbiegs	barbie bobo	Female	Shanghai	1422	920	357	too full	0	2021-05-22 22:49:00
https://weibo.cn//u/6244453332	orangutan baboon	male	Hunan	292	96	8	Shameless!	0	2021-05-22 22:49:00
https://weibo.cn//kellyxiaokun	Xiang Zhengkun	male	Sichuan	139	399	1836	why is there anything	0	2021-05-22 22:49:00
https://weibo.cn//u/5538808943	Engineer Shawn	male	Shanghai	384	703	1318	Reply to @小林的小林: Typing fingers were cut for him first	0	2021-05-22 22:47:00
https://weibo.cn//u/7312394934	Earth Cat Meow 81192	male	Henan	3564	3085	2418	Reply to @nickname has been registered by others_: Did not die in advance and reported dead, suspected of being immoral and cursing?	2	2021-05-22 22:47:00
https://weibo.cn//u/5590834729	Sweet and charming Cassie_	Female	other	94	171	829	Reply to @颥楥 Mailang: I also want to see what content!	0	2021-05-22 22:47:00
https://weibo.cn//u/5538808943	Engineer Shawn	male	Shanghai	384	703	1318	Don't eat good rice, go eat American dog food, this stuff should be starved to death	0	2021-05-22 22:47:00
https://weibo.cn//u/2126046655	big sloth sloth	male	Guangdong	2896	274	458	There are always some brainless people who want to be famous and want to be stupid	0	2021-05-22 22:46:00
https://weibo.cn//u/3750859683	Obsessed with becoming sad	male	Beijing	382	497	120	Reply to @Sailor Moon Wen Yan: starve him to death	0	2021-05-22 22:45:00
https://weibo.cn//xufei839410782	Rui Xuefen Feifei	Female	Anhui	502	439	715	Tell him he was sent to a mental hospital	0	2021-05-22 22:45:00
https://weibo.cn//512017123	Beiming has fishing_Sadness	Female	Shanghai	29	92	277	Reply to @赵光 Senior Brother: Ah, this is not official in your heart, do you really want to stop eating rice for the rest of your life?	2	2021-05-22 22:45:00
https://weibo.cn//kayiliu	Tang Hailong Beijing	male	Beijing	6329	555	1547	The result is very comfortable!	0	2021-05-22 22:44:00
https://weibo.cn//u/1009002100	Liao Yunly	male	Hunan	9	86	141	Such ignorant people should be shot	0	2021-05-22 22:42:00
https://weibo.cn//u/1743376321	Zhang Xiaonuan is a cat	Female	Anhui	2328	388	537	A person with a dark mind sees everyone as dark, and if he is a devil, he thinks that everyone else is a devil too. Nonsence! Just starve you wicked people to death!	0	2021-05-22 22:42:00
https://weibo.cn//u/5794491570	Children of the Earth 67380	male	Zhejiang	873	520	137	Reply @The child of the earth 67380: Please help me push it up	0	2021-05-22 22:41:00
https://weibo.cn//maggie821226	Aijia is a good woman	Female	Guangdong	1466	114	366	Does this guy have a brain?	0	2021-05-22 22:41:00
https://weibo.cn//u/5794491570	Children of the Earth 67380	male	Zhejiang	873	520	137	Reply @大地子67380: The blogger Guyan Muchan took a screenshot, and the scolding is even more ugly, scolding Yuan Lao, scolding netizens, all kinds of insults	0	2021-05-22 22:41:00
https://weibo.cn//512017123	Beiming has fishing_Sadness	Female	Shanghai	29	92	277	Reply to @YIYO510: Actually, I'm a bit rusty and don't know much about pink, but he's definitely not a good thing hahaha	0	2021-05-22 22:40:00
https://weibo.cn//u/5794491570	Children of the Earth 67380	male	Zhejiang	873	520	137	As for Tan Yantong, why didn't he arrest him? He has scolded Mr. Yuan for several years.	0	2021-05-22 22:40:00
https://weibo.cn//u/5250012882	Brother gone	male	Beijing	29	145	58	Reply to @North Mingyouyu_Sadness: Has the official commented that he is a hero and martyr?	2	2021-05-22 22:40:00
https://weibo.cn//u/1929165087	Persistence brings change	male	Guangdong	74	51	207	The typical forgetting ancestors, eating too much	0	2021-05-22 22:39:00
https://weibo.cn//u/5698664921	Drunk rain talk	male	Beijing	168	379	1053	It is unbearable for me to be scolded by others, how can I insult an old man who has contributed to the country and the people for no reason?	0	2021-05-22 22:39:00
https://weibo.cn//u/2028838201	Dolls' leader	Female	Beijing	1276	158	312	Stop eating!	0	2021-05-22 22:39:00
https://weibo.cn//u/7319628538	Toucan loves larks	Female	other	1641	100	7	This kind of rubbish is recommended never to give him food	0	2021-05-22 22:39:00
https://weibo.cn//u/5851300437	elegant mouse	male	Zhejiang	2	155	185	There are several more, all caught	0	2021-05-22 22:39:00
https://weibo.cn//512017123	Beiming has fishing_Sadness	Female	Shanghai	29	92	277	Reply to @赵光學哥: 2 hours ago, the central media also reposted this picture, saying that he was an insult to heroes and martyrs, and then, Yuan Lao thought about the food and clothing of the world, and he died because he fell in the test field before. How about you? Picking a thorn here, why don't you swear, Yuan Lao does not judge heroes and martyrs, you will never eat rice in your life, how about…	1	2021-05-22 22:38:00
https://weibo.cn//u/5997207404	thanks for the blue	Female	Hebei	74	52	30	It's just that Lacha, who was full, went to chop it off.	0	2021-05-22 22:37:00
https://weibo.cn//Kumiko617	KUMIKO-ZLY	Female	Zhejiang	199	665	285	With such an empty mouth, if you have the ability, don't eat a grain of rice in this life.	0	2021-05-22 22:37:00
https://weibo.cn//u/7375165789	Mail a Thai candy	Female	Shandong	31	112	16	Reply to @yunlongjiuxian·: It’s true, I have screenshots	1	2021-05-22 22:37:00
https://weibo.cn//u/6613002758	space scientist	Female	Jiangsu	0	101	117	Nice job! It's just too full for him!	0	2021-05-22 22:33:00
https://weibo.cn//u/1742881320	Gingerbread man come on	Female	Fujian	99	228	1285	Such a sad man	0	2021-05-22 22:32:00
https://weibo.cn//u/1722455423	red rebirth	Female	other	209	715	349	This guy should be shot	0	2021-05-22 22:31:00
https://weibo.cn//u/6247278093	Yin palpitations	Female	other	0	6	16	Did he grow to be in his thirties? No, s still has to have a source, so what are you eating?	0	2021-05-22 22:31:00
https://weibo.cn//512017123	Beiming has fishing_Sadness	Female	Shanghai	29	92	277	Reply to @魚地guagua: I really want to give you a thumbs up👍, don't talk nonsense with these idiots like him, hahahaha	0	2021-05-22 22:30:00
https://weibo.cn//u/6856434506	Ldiedie_	Female	other	89	407	11	Reply to @Ldiedie_: On WeChat, the phone number is displayed on the homepage, I don’t know how he dared	0	2021-05-22 22:30:00
https://weibo.cn//lixiaofengyisheng	Li Xiaofeng Congenital Heart Disease Lecture Hall	male	Beijing	15376	405	8.1*10000	Judge right away! ! ! !	0	2021-05-22 22:30:00
https://weibo.cn//u/6243101878	A lawyer who travels all over the world	male	Beijing	110	257	5	Damn, this kind of garbage is severely punished!	0	2021-05-22 22:29:00
https://weibo.cn//MissWangyan1987	hee hee hee hee	Female	overseas	6674	463	308	Ask the police uncle to keep him hungry all the time in the detention center! ! !	1	2021-05-22 22:29:00
https://weibo.cn//u/5622157331	reflect the truth	Female	Fujian	4	190	35	There is no medicine for a sick brain...	0	2021-05-22 22:29:00
https://weibo.cn//u/1853654152	Melon is ripe	male	Jilin	46	201	770	Reply to @文林小林: Well said, what is the last Tieshu hell	1	2021-05-22 22:28:00
https://weibo.cn//u/7284990529	If it doesn't snow at the equator	Female	Hebei	5524	86	14	feed him 💩	0	2021-05-22 22:27:00
https://weibo.cn//512355722	bunny la la la	Female	Guangdong	1220	387	391	Can you punish him for not being able to eat for a few days?	0	2021-05-22 22:27:00
https://weibo.cn//u/6131655237	Boiled Fish Crayfish Chinese Cabbage	Female	Shandong	1033	337	11	Reply to @Sailor Moon Wen Yan: And this rubbish is particularly ugly and looks so angry!	1	2021-05-22 22:26:00
https://weibo.cn//u/3618193275	Cimetidine	Female	Hunan	528	196	81	don't feed him	0	2021-05-22 22:26:00
https://weibo.cn//u/2382312695	piano fingers 10	Female	other	659	706	217	Is he hungry?	0	2021-05-22 22:26:00
https://weibo.cn//u/3313000393	bear with patience	male	Beijing	635	1478	375	Reply to @Hahehehehehe: From today, he should have no food!	0	2021-05-22 22:26:00
https://weibo.cn//u/2092908262	Little Prince Zhang Jade	male	Beijing	5342	450	496	slaughtered directly	0	2021-05-22 22:25:00
https://weibo.cn//u/1959343925	Gardenia Chic	Female	Inner Mongolia	338	373	163	The Internet is not a place outside the law	0	2021-05-22 22:25:00
https://weibo.cn//u/3313000393	bear with patience	male	Beijing	635	1478	375	Don't give him food from today!	0	2021-05-22 22:25:00
https://weibo.cn//u/1791669947	Real_Zhangjia Na Xiaohang	male	Beijing	336	438	184	stench	0	2021-05-22 22:24:00
https://weibo.cn//u/7583721343	small question mark do you have many friends	Female	Shanghai	190	53	1002	really wrong	0	2021-05-22 22:23:00
https://weibo.cn//u/7560262239	Su Ling	male	Sichuan	0	31	2	Reply @ Elegant and easy-going pretty boy: I privately send you a screenshot, you can see if you are angry	1	2021-05-22 22:23:00
https://weibo.cn//u/7497618927	Elegant and easygoing handsome boy	male	Fujian	202	140	16	Reply @是苏玲: Just report it	0	2021-05-22 22:22:00
https://weibo.cn//u/5277377520	The wind and the moon	Female	Liaoning	4556	421	27	Reply to @The vulgar loves the old love song: You're welcome	0	2021-05-22 22:22:00
https://weibo.cn//u/3806782586	Miss Coffee 0822	Female	other	378	361	125	38 year old man, what do you think? ? ? How twisted is the mind? ?	0	2021-05-22 22:21:00
https://weibo.cn//u/7497618927	Elegant and easygoing handsome boy	male	Fujian	202	140	16	Reply to @fierce wicked Mao Sanye: I can't eat it, but it's a scientific research strategy	1	2021-05-22 22:20:00
https://weibo.cn//u/7476617780	Yakult is very cranky	Female	Shanghai	900	85	10	This guy doesn't deserve to eat rice	0	2021-05-22 22:20:00
https://weibo.cn//u/7560262239	Su Ling	male	Sichuan	0	31	2	Reply to @ Elegant and easy-going pretty boy: Reported, what do you mean? You know I didn't report it?	0	2021-05-22 22:19:00
https://weibo.cn//u/7508127651	Yakult without sugar_	male	overseas	16	167	4064	Severely punished	0	2021-05-22 22:18:00
https://weibo.cn//u/6516483041	a lot of flowers run	Female	other	313	43	9	Never tolerate! ! !	0	2021-05-22 22:18:00
https://weibo.cn//u/7585264955	Wanwan likes to play with Guoguo Bandit the most	Female	Henan	312	184	15	punish severely	0	2021-05-22 22:18:00
https://weibo.cn//u/6664837916	It's Yan Niang	Female	other	11	211	19	Don't let him eat. I'm so pissed, I really want to slap him to death	0	2021-05-22 22:18:00
https://weibo.cn//u/5165040511	Collapse666_	Female	Shanghai	864	366	77	Put him in the toilet!	1	2021-05-22 22:18:00
https://weibo.cn//u/7497618927	Elegant and easygoing handsome boy	male	Fujian	202	140	16	Reply to @YesSu Ling: Why don't you report	0	2021-05-22 22:17:00
https://weibo.cn//u/7457834614	Zhu Ma 7457834614	Female	Hubei	1151	63	2	Caught him and kept him on guard	0	2021-05-22 22:15:00
https://weibo.cn//u/5977899778	Million Years Salted Fish King	male	other	235	636	256	Reply @I and the alarm clock will always contend: The planting area accounts for about 49% of all rice, and the output accounts for about 58%. Do not add other grains such as wheat and corn into it	0	2021-05-22 22:15:00
https://weibo.cn//u/5235774270	Ladies' Favorite Old Love Song	Female	Shaanxi	135	73	170	Reply @ Qingfeng Lanyue: Thank you, reported him, love you,	1	2021-05-22 22:15:00
https://weibo.cn//u/5317565237	Submarine AA	Female	Ningxia	2	36	5	What insulting words are used to insult them, the insulting words feel insulting when they are used on them	0	2021-05-22 22:14:00
https://weibo.cn//u/2502953960	wjx xin - Akiko wants you to be happy	male	Guangdong	1939	753	214	What do you say about CGTN spreading fake news? ? Catch or not?	0	2021-05-22 22:13:00
https://weibo.cn//336202220	Bye bye S	male	Sichuan	2679	588	641	ah?	0	2021-05-22 22:13:00
https://weibo.cn//u/6974446433	jumping pretty buds	Female	Shandong	3014	162	237	And this person	0	2021-05-22 22:12:00
https://weibo.cn//u/6301348387	my genius girlfriend	male	chongqing	749	295	130	Reply to @0907 Smile: It's just that the scolding is ugly and excessive. looks maddening	1	2021-05-22 22:12:00
https://weibo.cn//u/2887364954	Du, it's okay	Female	other	2695	279	63	Does this guy have shit in his head? ? ?	0	2021-05-22 22:12:00
https://weibo.cn//u/6126600509	Rabbit picking up stones	Female	Hubei	467	241	169	Is it because esophageal cancer patients can't eat foxes can't eat grapes and say grapes are sour?	0	2021-05-22 22:12:00
https://weibo.cn//elvachun	elvachun	Female	Hunan	5665	422	1881	Reply @0907 smile: @大智行天道1 Everyone go and report this scum	3	2021-05-22 22:11:00
https://weibo.cn//u/6467732043	Jade Kirin 7546	Female	other	75	99	1	deserve it	0	2021-05-22 22:11:00
https://weibo.cn//u/1749960953	Roronoa-D-Scuvarro	male	Shandong	6312	2045	261	Stop Lee, let's all get to know each other	0	2021-05-22 22:11:00
https://weibo.cn//u/6466992802	missblue520	Female	Sichuan	23	191	23	don't eat	0	2021-05-22 22:10:00
https://weibo.cn//u/6304529357	Star network red melon fan girl_Jun	Female	Guangdong	17198	12867	2086	catch them all	0	2021-05-22 22:10:00
https://weibo.cn//u/5502311969	sa misty rain book fragrance	male	other	4	64	1	Isn't the impact of CGTN even greater? Now there is only one apology and nothing.	1	2021-05-22 22:10:00
https://weibo.cn//u/6570223061	Paper short piano length 6	Female	Hunan	41	156	16	Report Like[0] Reply 05/22/22:10 from webpage	0	2021-05-22 22:10:00
https://weibo.cn//u/6817216618	Ah Mao's Strawberry Fudge	Female	other	774	346	110	He can't even eat in prison	0	2021-05-22 22:09:00
https://weibo.cn//u/5657035075	IFUROdd	Female	Shanghai	181	935	330	And what about others? But not so caught	0	2021-05-22 22:09:00
https://weibo.cn//u/1714336505	lightjay good hobby love jaychou	Female	Sichuan	10630	452	952	Why are there always people who are not afraid of death? Do you have to do these things?	0	2021-05-22 22:09:00
https://weibo.cn//u/5250012882	Brother gone	male	Beijing	29	145	58	Reply to @North Mingyouyu_Sadness: I don't know, I will ask you if you have officially rated him as a hero and martyr?	0	2021-05-22 22:09:00
https://weibo.cn//u/2431418050	G Dijie	Female	Shanxi	1208	527	258	dead	0	2021-05-22 22:09:00
https://weibo.cn//u/2621898095	Yao Yiling	Female	Guangdong	105	98	234	Every time the whole country is in grief, there will be one or two fools who come out and jump, thinking that they are more maverick.	0	2021-05-22 22:08:00
https://weibo.cn//u/2821511323	vavain11	Female	Hunan	299	227	209	don't let him live	0	2021-05-22 22:08:00
https://weibo.cn//u/7280641427	He Guangda, a pig farmer	male	other	0	52	1	Back then, the Qing Dynasty belonged to the nine tribes.	0	2021-05-22 22:08:00
https://weibo.cn//u/5337209265	Jiang Xiao fish roe	Female	Gansu	282	82	17	locked up, no food	0	2021-05-22 22:08:00
https://weibo.cn//u/5606957552	hello 996	male	Guangxi	60	124	4	How did this person grow up?	0	2021-05-22 22:08:00
https://weibo.cn//u/1672218853	LareinaHuangyy	Female	overseas	12	1061	1.1*10000	Too full to eat, this kind of person should be beaten	0	2021-05-22 22:08:00
https://weibo.cn//u/1748091847	L Haibara Ai OVE	male	Liaoning	165	428	118	It was Yuan Lao who made him eat too much	0	2021-05-22 22:08:00
https://weibo.cn//330903328	understand bacteria	male	overseas	3476	690	964	feed too full	0	2021-05-22 22:08:00
https://weibo.cn//u/1106292573	Astarbiubiubiu	Female	other	1341	404	1286	He doesn't deserve rice	0	2021-05-22 22:08:00
https://weibo.cn//u/6568641263	Yi Bo Yuntian 9998888	male	Sichuan	8	6	3	starve him for seven days	0	2021-05-22 22:08:00
https://weibo.cn//u/7413530211	Tonight the stars miss you for me	Female	other	1	15	1	While eating the rice developed by Mr. Yuan, talking like this is really maddening me😤	1	2021-05-22 22:07:00
https://weibo.cn//u/6225207925	Grey Mystery Six Masks	male	other	192	452	128	Sentence him to plant rice.	0	2021-05-22 22:07:00
https://weibo.cn//u/3947992371	my name is bu bu bu nian pu pu	Female	Shanghai	337	1032	347	I want this man to die, I hope the virus will defeat him soon	0	2021-05-22 22:07:00
https://weibo.cn//u/7355467161	Beans and beans 111	male	other	100527	997	389	farewell	50	2021-05-23 08:14:00
https://weibo.cn//u/6073141444	Interim Situation 03Ql	Female	other	16805	549	1*10000	Grandpa Yuan is going well	36	2021-05-23 08:15:00
https://weibo.cn//u/6078850741	Dream ahead XWSX	male	other	68860	1038	1*10000	farewell	6	2021-05-23 08:15:00
https://weibo.cn//u/7437095670	my name is nut v	male	Beijing	54464	325	1063	farewell	0	2021-05-24 12:02:00
https://weibo.cn//u/5097847676	Happy Attractions	Female	Hebei	1586	2872	626	Grandpa Yuan is going well	0	2021-05-23 11:35:00
https://weibo.cn//u/2267682493	jiazhenyao	male	Tianjin	18908	212	1006	wait for a long time	0	2021-05-23 09:24:00
https://weibo.cn//u/6882420234	J Hahaha	Female	Guangdong	11386	2	1252	keep following bloggers	0	2021-05-23 09:24:00
https://weibo.cn//234042705	Handsome MiniCheese	Female	Shanxi	9827	714	1073	I really like it, will come again in the future	0	2021-05-23 09:24:00
https://weibo.cn//234765082	Saintess love sincerity, sincerity, fork sister, love Hongji	Female	chongqing	9587	552	1009	this video is good	0	2021-05-23 09:24:00
https://weibo.cn//u/1889586782	Silver Frost 33	Female	Guangdong	9403	370	1058	wait for a long time	0	2021-05-23 09:24:00
https://weibo.cn//u/6872687919	Zaaaa Yong	male	Zhejiang	9481	24	1002	like your work	0	2021-05-23 09:24:00
https://weibo.cn//u/6856014770	Chuxue Jiaoer who sells matches	Female	chongqing	9419	244	1172	wait for a long time	0	2021-05-23 09:24:00
https://weibo.cn//u/6883330129	Meijie transforms Hegui	Female	Jiangxi	7915	15	1332	tsk tsk tsk	0	2021-05-23 09:24:00
https://weibo.cn//u/2526464834	Zhan Min's new crown Ying Jiating	Female	Hunan	9965	999	1002	keep following bloggers	0	2021-05-23 09:24:00
https://weibo.cn//234189416	Stock market combat--Dongsheng	male	Beijing	9342	185	1092	keep following bloggers	0	2021-05-23 09:24:00
https://weibo.cn//u/5867744731	Yaaa flew over	Female	Guangxi	9929	473	1028	I really like it, will come again in the future	0	2021-05-23 09:24:00
https://weibo.cn//u/1632073422	Kaaaa high	Female	Beijing	10043	887	1059	keep following bloggers	0	2021-05-23 09:24:00
https://weibo.cn//234258960	LUCAS Xiaoqiao__	Female	Guangdong	9991	85	1016	wait for a long time	0	2021-05-23 09:24:00
https://weibo.cn//234945830	Li Jing	Female	Guangdong	6539	934	2.1*10000	keep following bloggers	0	2021-05-23 09:24:00
https://weibo.cn//u/6864558587	Saag - thousand thousand	male	Ningxia	9634	320	1447	tsk tsk tsk	0	2021-05-23 09:24:00
https://weibo.cn//u/5650925220	fashion buyer biubiu	Female	Guangdong	10534	528	113.4*10000	keep following bloggers	0	2021-05-23 09:24:00
https://weibo.cn//u/2570352330	Aicoin Master Chen	male	Guangdong	10611	757	1162	This is good, take a look when you have time	0	2021-05-23 09:24:00
https://weibo.cn//u/5650072981	Magic Rabbit No7hin9Lyy	male	Guangdong	9781	475	1030	this video is good	0	2021-05-23 09:24:00
https://weibo.cn//239012646	Sister Zhenzhen's investment road	Female	Guangdong	10348	334	1324	I really like it, will come again in the future	0	2021-05-23 09:24:00
https://weibo.cn//234262366	Yunho Little Zero	Female	Beijing	9471	100	1001	I really like it, will come again in the future	0	2021-05-23 09:24:00
https://weibo.cn//234218307	Liao Xiaox's name is Liao Qiuxia	Female	chongqing	10830	921	1142	I really like it, will come again in the future	0	2021-05-23 09:24:00
https://weibo.cn//u/5255727251	Blue gauze red luan	Female	Guangdong	8851	117	1010	This is good, take a look when you have time	0	2021-05-23 09:24:00
https://weibo.cn//234292237	You Xu Haimei maymay	Female	Guangdong	10147	239	1076	I really like it, will come again in the future	0	2021-05-23 09:24:00
https://weibo.cn//u/2616202403	Winter werewolf_587	male	Shanghai	20216	233	1012	this video is good	0	2021-05-23 09:24:00
https://weibo.cn//u/1855750437	Very good new home_295	male	Shandong	18750	373	1067	keep following bloggers	0	2021-05-23 09:24:00
https://weibo.cn//234053432	where the boss OACEN	male	Guangdong	261	619	5216	keep following bloggers	0	2021-05-23 09:24:00
https://weibo.cn//u/2610288003	Small z1007_644	male	Beijing	19610	106	1008	I really like it, will come again in the future	0	2021-05-23 09:24:00
https://weibo.cn//u/5920960484	_Eight Otome Light 201605	Female	Ningxia	5931	154	119	this video is good	0	2021-05-23 09:24:00
https://weibo.cn//234470713	Tongqichen-weishen	male	Hubei	10330	521	1.4*10000	tsk tsk tsk	0	2021-05-23 09:24:00
https://weibo.cn//u/5945429451	Crypto Crab Boss	male	Hebei	6670	183	128	tsk tsk tsk	0	2021-05-23 09:24:00
https://weibo.cn//u/1865283330	Xiao Jia Nan_725	Female	Fujian	18418	93	1026	I really like it, will come again in the future	0	2021-05-23 09:24:00
https://weibo.cn//banzhilian	babyue517	Female	Anhui	18566	82	1337	I really like it, will come again in the future	0	2021-05-23 09:24:00
https://weibo.cn//u/5217274690	time and contract	Female	Guangdong	9575	679	1005	I really like it, will come again in the future	0	2021-05-23 09:24:00
https://weibo.cn//u/6857678230	If life is just like a vertical song	male	overseas	385	552	1.1*10000	wait for a long time	0	2021-05-23 09:24:00
https://weibo.cn//u/2825718123	Ivy Bernabeu 124	Female	Henan	18868	215	1123	this video is good	0	2021-05-23 09:24:00
https://weibo.cn//u/5296381868	_THOMAS monster	Female	Guangdong	10983	254	1190	wait for a long time	0	2021-05-23 09:24:00
https://weibo.cn//u/1874318343	Coiling Dragon and Heaven _658	Female	Guangdong	9734	613	1175	wait for a long time	0	2021-05-23 09:24:00
https://weibo.cn//u/2809096360	Yaaaa Tsui	Female	overseas	10149	962	1010	keep following bloggers	0	2021-05-23 09:24:00
https://weibo.cn//u/5944218561	Lily-Huihui	male	Liaoning	7995	15	1671	This is good, take a look when you have time	0	2021-05-23 09:24:00
https://weibo.cn//u/6851046471	Ginh-Green Chime	Female	Tianjin	9578	18	1146	this video is good	0	2021-05-23 09:24:00
https://weibo.cn//u/5650770350	Baobab neo small Su 88	Female	Guangdong	9913	762	1039	like your work	0	2021-05-23 09:24:00
https://weibo.cn//u/2730421702	flash mud	Female	Jiangsu	32030	131	1*10000	like your work	0	2021-05-23 09:24:00
https://weibo.cn//u/2941924824	Qianhui eugenewaC	Female	Beijing	19656	2074	1050	wait for a long time	0	2021-05-23 09:24:00
https://weibo.cn//u/2499119230	gjjingjing	Female	Zhejiang	10619	763	1273	keep following bloggers	0	2021-05-23 09:24:00
https://weibo.cn//234869716	Take toothpicks wherever you go	male	other	10537	610	1245	wait for a long time	0	2021-05-23 09:24:00
https://weibo.cn//u/2464625382	Thousands of miles to ride alone	male	Sichuan	19891	118	1023	keep following bloggers	0	2021-05-23 09:24:00
https://weibo.cn//u/2841731295	Chen Zhou grain-6po	male	Anhui	23668	109	1*10000	really like it, will come again in the future	0	2021-05-23 09:24:00
https://weibo.cn//u/1680885565	Lei Yaomei	male	Hubei	10321	134	25	this video is good	0	2021-05-23 09:24:00
https://weibo.cn//u/5265267649	kalan xier	Female	Guangdong	9888	603	1004	I really like it, will come again in the future	0	2021-05-23 09:24:00
https://weibo.cn//234829834	Yaaa - East	male	Guangdong	9760	731	1053	I really like it, will come again in the future	0	2021-05-23 09:24:00
https://weibo.cn//u/2963204324	hsshiq_inghua_6a1b9a	Female	Guangxi	19845	114	1026	keep following bloggers	0	2021-05-23 09:24:00
https://weibo.cn//234390885	Miss Unbeaten Water Bottle	Female	Guangdong	9392	557	1022	keep following bloggers	0	2021-05-23 09:24:00
https://weibo.cn//u/2617912990	xiaoyawwx	male	Guangdong	10972	1005	1005	really like it, will come again in the future	0	2021-05-23 09:24:00
https://weibo.cn//u/5857838628	Sanya beautiful tourism	Female	Hainan	9326	174	2522	I really like it, will come again in the future	0	2021-05-23 09:24:00
https://weibo.cn//u/5305083264	yesterday friend he	male	Zhejiang	10273	175	44	like your work	0	2021-05-23 09:24:00
https://weibo.cn//u/5889575771	Master Wanwan Spawater	Female	Fujian	8398	30	2.3*10000	keep following bloggers	0	2021-05-23 09:24:00
https://weibo.cn//u/2539853673	Guo Shengda 266284	Female	Guangdong	9674	981	1003	keep following bloggers	0	2021-05-23 09:24:00
https://weibo.cn//52gyhz	I love ancient rhyme Huizhou	male	Anhui	19171	326	1063	keep following bloggers	0	2021-05-23 09:24:00
https://weibo.cn//u/5650140501	Taurus market view	male	Shanghai	9800	916	1009	wait for a long time	0	2021-05-23 09:24:00
https://weibo.cn//u/5325478565	My moon's flower is like a dream	Female	Shanghai	11489	4	1149	keep following bloggers	0	2021-05-23 09:24:00
https://weibo.cn//u/5920981759	It's Song Wanze 789	male	Hebei	6607	139	125	This is good, take a look when you have time	0	2021-05-23 09:24:00
https://weibo.cn//u/2294849017	annoying stupid	Female	Henan	19986	193	1036	keep following bloggers	0	2021-05-23 09:24:00
https://weibo.cn//234219763	Xiao Yang Finance	Female	Guangdong	10947	263	1200	tsk tsk tsk	0	2021-05-23 09:24:00
https://weibo.cn//u/2624308335	wangmei20000	Female	Henan	19643	164	1040	really like it, will come again in the future	0	2021-05-23 09:24:00
https://weibo.cn//u/2242868764	Fruit ice_bbf	Female	Guangdong	9337	397	234	wait for a long time	0	2021-05-23 09:24:00
https://weibo.cn//u/1742953367	cola man on the road	male	Henan	20059	155	1017	like your work	0	2021-05-23 09:24:00
https://weibo.cn//u/3771184874	a yz	male	Guangdong	10406	1158	1088	this video is good	0	2021-05-23 09:24:00
https://weibo.cn//u/5650071485	Leader - Jiu Ge	male	Guangdong	10340	493	6.9*10000	wait for a long time	0	2021-05-23 09:24:00
https://weibo.cn//u/2186467195	finish at 6	male	other	20680	425	1308	tsk tsk tsk	0	2021-05-23 09:24:00
https://weibo.cn//u/2308405930	cousin's military watch	Female	chongqing	19984	117	1024	like your work	0	2021-05-23 09:24:00
https://weibo.cn//231456281	zhaOnq's home	Female	chongqing	9703	503	1042	like your work	0	2021-05-23 09:24:00
https://weibo.cn//u/6077433069	Exclusive travel Xiaolei	male	Beijing	22983	135	9990	wait for a long time	0	2021-05-23 09:24:00
https://weibo.cn//u/2657506570	Fat brother super invincible 7	male	Jiangsu	34204	116	1*10000	This is good, take a look when you have time	0	2021-05-23 09:24:00
https://weibo.cn//u/5819956804	Do you love someone? Sha Yi	Female	other	9978	876	1011	like your work	0	2021-05-23 09:24:00
https://weibo.cn//u/2714533101	Happy life at spain	male	Jiangsu	19610	648	1373	keep following bloggers	0	2021-05-23 09:24:00
https://weibo.cn//234359687	Emotional Life Camp	Female	Guangdong	10568	882	101.1*10000	wait for a long time	0	2021-05-23 09:24:00
https://weibo.cn//u/2569529130	Caviar	Female	Fujian	20339	113	1101	keep following bloggers	0	2021-05-23 09:24:00
https://weibo.cn//u/6895256044	The iron egg brother of iron bone and heart	male	other	124	19	1045	like your work	0	2021-05-23 09:24:00
https://weibo.cn//u/2267843561	Thousands fill the red hall	Female	Guangdong	10326	774	1013	keep following bloggers	0	2021-05-23 09:24:00
https://weibo.cn//u/5266099676	Chicken and Mushroom Noodles	male	Guangdong	9777	82	1017	like your work	0	2021-05-23 09:24:00
https://weibo.cn//u/1926323255	laughing crazy	Female	Guangdong	16398	113	1019	This is good, take a look when you have time	0	2021-05-23 09:24:00
https://weibo.cn//tongrentangx	good luck	male	Macao	23616	1955	1668	I really like it, will come again in the future	0	2021-05-23 09:24:00
https://weibo.cn//u/5889715357	McDull's summer do	male	chongqing	8293	15	785	I really like it, will come again in the future	0	2021-05-23 09:24:00
https://weibo.cn//234641049	Financial Trend Bands	male	Shanghai	10893	863	1105	keep following bloggers	0	2021-05-23 09:24:00
https://weibo.cn//u/5266375288	God Five Slaps 6191294	Female	Shanghai	9799	605	1159	keep following bloggers	0	2021-05-23 09:24:00
https://weibo.cn//234766075	About jzpying	Female	Guangdong	10521	940	1019	this video is good	0	2021-05-23 09:24:00
https://weibo.cn//u/2335304402	milk tea punch	male	Shaanxi	19727	134	1015	This is good, take a look when you have time	0	2021-05-23 09:24:00
https://weibo.cn//u/2585963934	Jiangnan Sun Moon River 7	male	Beijing	20495	261	2126	wait for a long time	0	2021-05-23 09:24:00
https://weibo.cn//u/2144253551	Mian's thoughts	Female	Guangdong	19304	105	1071	like your work	0	2021-05-23 09:24:00
https://weibo.cn//u/5326713348	positive energy big music plus size	Female	Sichuan	10817	430	1116	keep following bloggers	0	2021-05-23 09:24:00
https://weibo.cn//u/2558155791	Yaaaa fly	Female	Guangdong	9615	861	1002	wait for a long time	0	2021-05-23 09:24:00
https://weibo.cn//234679152	Taomen emotional consultation	male	Guangdong	9856	103	1039	keep following bloggers	0	2021-05-23 09:24:00
https://weibo.cn//u/1944162345	Happy Jianlin	male	Shanghai	19332	132	1069	this video is good	0	2021-05-23 09:23:00
https://weibo.cn//u/5255773804	醯懿	Female	Guangdong	9589	672	1019	really like it, will come again in the future	0	2021-05-23 09:24:00
https://weibo.cn//u/6853990207	Yu Jing 16b8	Female	Hainan	8568	15	2392	this video is good	0	2021-05-23 09:24:00
https://weibo.cn//u/5662695176	Yaaaa dream	Female	Guangdong	7043	874	1029	I really like it, will come again in the future	0	2021-05-23 09:24:00
https://weibo.cn//nojay509043	Wu Guozhi Nojay	male	Guangdong	14794	203	2519	keep following bloggers	0	2021-05-23 09:24:00
https://weibo.cn//u/6872039525	Glasseser Dust	male	Shaanxi	9495	24	1210	like your work	0	2021-05-23 09:24:00
https://weibo.cn//u/1928071295	Yifei 1978	Female	Henan	9893	1061	1009	like your work	0	2021-05-23 09:24:00
https://weibo.cn//u/1097520313	malzyf	Female	Zhejiang	10675	753	1037	keep following bloggers	0	2021-05-23 09:24:00
https://weibo.cn//u/5233639534	mid-term market	male	Fujian	20159	193	1047	keep following bloggers	0	2021-05-23 09:23:00
https://weibo.cn//u/6858764519	Speeding Daikin	male	Beijing	20	31	1112	keep following bloggers	0	2021-05-23 09:23:00
https://weibo.cn//u/6864533042	Vinegar Pickled Lemon Chicken Rebel	Female	Sichuan	8720	22	1126	this video is good	0	2021-05-23 09:24:00
https://weibo.cn//234873714	Yaaaa	Female	Beijing	10038	192	1002	this video is good	0	2021-05-23 09:24:00
https://weibo.cn//u/2144652033	Yaaa-Thinking	Female	Beijing	9920	709	1016	This is good, take a look when you have time	0	2021-05-23 09:24:00
https://weibo.cn//u/3535495850	Wu'an Cocoa Beans	male	Hebei	19262	105	1011	I really like it, will come again in the future	0	2021-05-23 09:23:00
https://weibo.cn//u/5803224401	Carrie needs a vest line	Female	Gansu	8507	52	7613	really like it, will come again in the future	0	2021-05-23 09:24:00
https://weibo.cn//baimengdie	white dream butterfly	Female	Hunan	16998	222	1067	This is good, take a look when you have time	0	2021-05-23 09:24:00
https://weibo.cn//u/2531917972	Beiruchang	Female	Guangdong	10163	595	1008	keep following bloggers	0	2021-05-23 09:24:00
https://weibo.cn//u/5650378589	Cheetah	Female	Guangdong	9155	730	1199	this video is good	0	2021-05-23 09:24:00
https://weibo.cn//u/6859847198	Entertainment is not online	Female	Hongkong	12537	3	1243	this video is good	0	2021-05-23 09:24:00
https://weibo.cn//u/2161098455	lavender coldness	Female	other	20267	45	1003	I really like it, will come again in the future	0	2021-05-23 09:24:00
https://weibo.cn//234896805	Planter Pinky	Female	Guangdong	10390	981	106.9*10000	I really like it, will come again in the future	0	2021-05-23 09:23:00
https://weibo.cn//u/2145519040	old dead horse superman	Female	Guangdong	19949	366	1238	like your work	0	2021-05-23 09:23:00
https://weibo.cn//u/5325520475	Clear water lemon 888 Zhang Huansheng Alex	Female	other	10653	251	1066	keep following bloggers	0	2021-05-23 09:23:00
https://weibo.cn//u/2606518352	rainbow_candy1986	Female	Sichuan	20205	200	1026	tsk tsk tsk	0	2021-05-23 09:23:00
https://weibo.cn//u/5920997663	Ningbo-Life Navigation	male	Anhui	9594	169	1403	keep following bloggers	0	2021-05-23 09:23:00
https://weibo.cn//u/2728334294	beautiful man xile	Female	Hainan	10060	1209	1490	I really like it, will come again in the future	0	2021-05-23 09:23:00
https://weibo.cn//u/1963845920	Cordyceps sinensis	male	Hunan	19515	179	1030	I really like it, will come again in the future	0	2021-05-23 09:23:00
https://weibo.cn//u/1816178737	bondage	male	Beijing	19587	780	1143	keep following bloggers	0	2021-05-23 09:23:00
https://weibo.cn//u/3098542871	Big thumb -- Z-YQ	Female	Jiangxi	19340	566	1135	I really like it, will come again in the future	0	2021-05-23 09:23:00
https://weibo.cn//u/3497910520	Sword finger without rust_36442	Female	Guangdong	10397	631	1253	like your work	0	2021-05-23 09:23:00
https://weibo.cn//u/2070235077	tale2009	Female	Shanghai	20092	250	1008	wait for a long time	0	2021-05-23 09:23:00
https://weibo.cn//u/2447967593	little beauty	Female	Fujian	18225	161	1071	keep following bloggers	0	2021-05-23 09:23:00
https://weibo.cn//231233762	Zhu Ni Ni Ni Yan Tu Tu Tu	Female	Guangdong	10351	74	19.6*10000	keep following bloggers	0	2021-05-23 09:23:00
https://weibo.cn//u/2369314565	Smell the fragrance and know the pearl	Female	Tianjin	18986	98	1014	I really like it, will come again in the future	0	2021-05-23 09:23:00
https://weibo.cn//u/2584584022	maybe-be_417	Female	Guangdong	19790	103	1029	really like it, will come again in the future	0	2021-05-23 09:23:00
https://weibo.cn//u/3031126615	ebook	Female	overseas	19957	237	1113	keep following bloggers	0	2021-05-23 09:23:00
https://weibo.cn//u/2089527247	Golden Scroll_204	Female	Beijing	14384	196	756	I really like it, will come again in the future	0	2021-05-23 09:23:00
https://weibo.cn//u/2842836291	Mo Chunyan m44538	Female	Hebei	19803	686	1148	keep following bloggers	0	2021-05-23 09:23:00
https://weibo.cn//u/2100417343	Shuyu 009_198	Female	Henan	19820	249	1049	like your work	0	2021-05-23 09:23:00
https://weibo.cn//u/2207003517	kittyzhou520	male	other	9541	47	1019	wait for a long time	0	2021-05-23 09:23:00
https://weibo.cn//u/2742700272	funny again	male	other	14582	105	1.2*10000	tsk tsk tsk	0	2021-05-23 09:23:00
https://weibo.cn//u/1919969764	through heaven through hell	male	overseas	19891	110	1033	tsk tsk tsk	0	2021-05-23 09:23:00
https://weibo.cn//235734502	SKCs79_kna	Female	Guangdong	9768	493	1011	keep following bloggers	0	2021-05-23 09:23:00
https://weibo.cn//u/1682324240	nicole_princess	Female	Beijing	19802	200	1038	this video is good	0	2021-05-23 09:23:00
https://weibo.cn//u/2281328491	Zhili Dudu	male	Hebei	19956	738	1008	I really like it, will come again in the future	0	2021-05-23 09:23:00
https://weibo.cn//u/2039107295	Barbie doll Weibo	Female	Shandong	17720	285	1037	tsk tsk tsk	0	2021-05-23 09:23:00
https://weibo.cn//u/1780565293	Danyizi green_229	Female	Guangdong	19690	165	1021	tsk tsk tsk	0	2021-05-23 09:23:00
https://weibo.cn//u/2251795417	Yaaaa vertical	male	Guizhou	10530	328	1028	tsk tsk tsk	0	2021-05-23 09:23:00
https://weibo.cn//234363734	Lin Ziyuying	Female	Guangdong	9490	931	1009	like your work	0	2021-05-23 09:23:00
https://weibo.cn//u/2566546697	A Leaf 1997_506	Female	Hunan	31497	198	1*10000	wait for a long time	0	2021-05-23 09:23:00
https://weibo.cn//u/6894250879	QuenL_ sweet	Female	Liaoning	9365	165	1080	tsk tsk tsk	0	2021-05-23 09:23:00
https://weibo.cn//u/1650826734	Xinqingkan	male	Sichuan	17021	94	1.1*10000	This is good, take a look when you have time	0	2021-05-23 09:23:00
https://weibo.cn//u/5136522205	ghost ship socks	male	Shanghai	291	1296	1053	this video is good	0	2021-05-23 09:23:00
https://weibo.cn//u/1910927603	Xi Qianwa	Female	Fujian	19862	198	1036	keep following bloggers	0	2021-05-23 09:23:00
https://weibo.cn//234670623	Delicious every day	male	Guangdong	10074	108	107.1*10000	this video is good	0	2021-05-23 09:23:00
https://weibo.cn//u/1542589800	Sanskrit 2013	male	Sichuan	19467	135	1050	tsk tsk tsk	0	2021-05-23 09:23:00
https://weibo.cn//u/2822104225	boniyoyoyi	male	Yunnan	18281	148	1056	this video is good	0	2021-05-23 09:23:00
https://weibo.cn//u/3973866614	The world is infinite_2933	male	Beijing	19884	148	1013	I really like it, will come again in the future	0	2021-05-23 09:23:00
https://weibo.cn//u/2653820191	hotyepp	Female	Guangxi	19913	95	1009	this video is good	0	2021-05-23 09:23:00
https://weibo.cn//234779085	Ah Feng Tan Coin	male	Guangdong	9685	106	1170	like your work	0	2021-05-23 09:23:00
https://weibo.cn//u/2970883672	Li Yanfang Lisaq	male	chongqing	19461	87	1039	keep following bloggers	0	2021-05-23 09:23:00
https://weibo.cn//u/2838728231	pp baby 218	male	Hubei	19712	277	1069	wait for a long time	0	2021-05-23 09:23:00
https://weibo.cn//u/3027465040	Arvin_Zhao Xiansen	male	Hubei	2194	175	1*10000	like your work	0	2021-05-23 09:23:00
https://weibo.cn//u/2837757793	ZJY who don't understand love--rt7ru	Female	Taiwan	15480	124	1017	like your work	0	2021-05-23 09:23:00
https://weibo.cn//u/2084346831	melodious grandson	Female	Shanghai	19977	850	1131	I really like it, will come again in the future	0	2021-05-23 09:23:00
https://weibo.cn//u/2145536600	gogo kill_matt	Female	Jiangsu	19076	374	1237	this video is good	0	2021-05-23 09:23:00
https://weibo.cn//u/1996485731	Jin Tianzi	male	Shanghai	19074	1192	1290	I really like it, will come again in the future	0	2021-05-23 09:23:00
https://weibo.cn//u/5889719037	Yufeng BVR	Female	Shandong	30529	4721	7591	keep following bloggers	0	2021-05-23 09:23:00
https://weibo.cn//u/5920494000	Hangzhou_Life Navigation	Female	Henan	16976	350	1180	keep following bloggers	0	2021-05-23 09:23:00
https://weibo.cn//u/2728877933	Looking forward to the memory of tomorrow	male	other	20054	316	1027	wait for a long time	0	2021-05-23 09:23:00
https://weibo.cn//u/2899530481	go home with the sun	male	Zhejiang	19583	229	1103	keep following bloggers	0	2021-05-23 09:23:00
https://weibo.cn//u/2697141553	Crazy landing_509	male	Fujian	35351	386	1*10000	wait for a long time	0	2021-05-23 09:23:00
https://weibo.cn//u/5373585119	Peace of mind	Female	other	4562	106	1008	I really like it, will come again in the future	0	2021-05-23 09:23:00
https://weibo.cn//u/2108911145	Cong's arena	male	Guangxi	20090	398	1095	this video is good	0	2021-05-23 09:23:00
https://weibo.cn//u/1610405204	FL Haoran	male	Hongkong	10430	742	1031	This is good, take a look when you have time	0	2021-05-23 09:23:00
https://weibo.cn//235026345	Around Yaaa	Female	Guangdong	10268	137	1034	keep following bloggers	0	2021-05-23 09:23:00
https://weibo.cn//u/3013132442	Plus seven 4k_offical	male	Sichuan	20214	792	1087	like your work	0	2021-05-23 09:23:00
https://weibo.cn//u/2839507041	early morning, twilight, small twilight	Female	Beijing	10045	738	1089	tsk tsk tsk	0	2021-05-23 09:23:00
https://weibo.cn//u/5650920758	Yaaaas	Female	Guangdong	9611	503	1007	tsk tsk tsk	0	2021-05-23 09:23:00
https://weibo.cn//u/2840791845	_Feng Jinxin 1987	Female	Gansu	19130	108	1027	I really like it, will come again in the future	0	2021-05-23 09:23:00
https://weibo.cn//u/6079398999	Utama 865	male	other	24328	187	1*10000	keep following bloggers	0	2021-05-23 09:23:00
https://weibo.cn//u/1246919437	fisha5cat	Female	Jiangsu	10271	1232	1002	keep following bloggers	0	2021-05-23 09:23:00
https://weibo.cn//u/3974118978	Love Tiger 6688	male	Shanghai	19359	300	1003	really like it, will come again in the future	0	2021-05-23 09:23:00
https://weibo.cn//238261567	Lucky little May	Female	Guangdong	10400	337	1152	wait for a long time	0	2021-05-23 09:23:00
https://weibo.cn//u/1679986470	_ quiet little things	Female	Sichuan	10229	1677	1022	I really like it, will come again in the future	0	2021-05-23 09:23:00
https://weibo.cn//u/2171350874	-Looking at the moon alone-	male	other	19169	177	1011	This is good, take a look when you have time	0	2021-05-23 09:23:00
https://weibo.cn//u/5232997623	feidao3s8l	Female	other	18580	155	1075	I really like it, will come again in the future	0	2021-05-23 09:23:00
https://weibo.cn//u/3618285021	Lemon Workshop Tianjin Joy City_399	Female	Tianjin	18526	91	1102	This is good, take a look when you have time	0	2021-05-23 09:23:00
https://weibo.cn//u/6851015229	Sutang is delicious, pig is strong	Female	Xinjiang	8976	65	1183	like your work	0	2021-05-23 09:23:00
https://weibo.cn//u/3319035945	Neol_Yuuuuu	Female	Shanghai	18196	411	2386	keep following bloggers	0	2021-05-23 09:23:00
https://weibo.cn//u/1910329582	Tiffany black and white color	Female	overseas	19221	85	1009	really like it, will come again in the future	0	2021-05-23 09:23:00
https://weibo.cn//u/3205330324	love draft	male	Beijing	7459	105	1.2*10000	I really like it, will come again in the future	0	2021-05-23 09:23:00
https://weibo.cn//234206107	Yaaaa tree	Female	Guangdong	10021	853	1030	this video is good	0	2021-05-23 09:23:00
https://weibo.cn//u/1613630722	Quan Xinglai JEeyH	male	other	20271	121	1006	this video is good	0	2021-05-23 09:23:00
https://weibo.cn//u/2606985643	Capricorn Imp	Female	Heilongjiang	19116	135	1030	tsk tsk tsk	0	2021-05-23 09:23:00
https://weibo.cn//u/3005522884	how colorful	Female	overseas	6994	101	1.2*10000	keep following bloggers	0	2021-05-23 09:23:00
https://weibo.cn//u/3631000373	The little fairy on the plate	male	other	36897	2709	1*10000	I really like it, will come again in the future	0	2021-05-23 09:23:00
https://weibo.cn//u/5304949986	Gemini ronnie hope sister kid wx	Female	Henan	10195	83	1094	like your work	0	2021-05-23 09:23:00
https://weibo.cn//u/5325408976	Kim Won's Classics	Female	Guangdong	10674	168	1280	tsk tsk tsk	0	2021-05-23 09:23:00
https://weibo.cn//u/2031833477	Sunrise and moonset --	male	Sichuan	19437	151	1018	This is good, take a look when you have time	0	2021-05-23 09:23:00
https://weibo.cn//u/1908584815	vulgar _971	Female	Shandong	20066	128	1032	tsk tsk tsk	0	2021-05-23 09:23:00
https://weibo.cn//u/5963826827	Jiang Yi-Q	Female	Liaoning	30114	2073	6939	like your work	0	2021-05-23 09:23:00
https://weibo.cn//moertiandi	Love Yaomiaomiao	Female	Shandong	13752	1676	1539	like your work	0	2021-05-23 09:23:00
https://weibo.cn//u/2292301153	rain man enzo	male	Zhejiang	18841	104	1023	This is good, take a look when you have time	0	2021-05-23 09:23:00
https://weibo.cn//u/2035934661	Czx650720	Female	Hebei	19359	136	1008	wait for a long time	0	2021-05-23 09:23:00
https://weibo.cn//u/2194001372	Mr. Feng 0335	male	Hebei	19710	65	1016	keep following bloggers	0	2021-05-23 09:23:00
https://weibo.cn//u/5880762329	Kai Kai-Qing Fu	male	Shanghai	35051	3693	5205	keep following bloggers	0	2021-05-23 09:23:00
https://weibo.cn//u/3770246812	lareina Hu Yinyue_301	Female	chongqing	19731	105	1024	wait for a long time	0	2021-05-23 09:23:00
https://weibo.cn//u/3560022863	World_Bodhi	male	Zhejiang	18806	99	1010	tsk tsk tsk	0	2021-05-23 09:23:00
https://weibo.cn//u/2109224244	604dwh	male	Zhejiang	19251	244	1009	I really like it, will come again in the future	0	2021-05-23 09:23:00
https://weibo.cn//u/1777029177	One flower, one tree, one world	Female	Shandong	19525	866	1013	keep following bloggers	0	2021-05-23 09:23:00
https://weibo.cn//u/2651416231	Shu Yonghua	Female	Shandong	17429	1068	1075	This is good, take a look when you have time	0	2021-05-23 09:23:00
https://weibo.cn//u/2201536275	Fei Lanxin follows Yakult with love	Female	Hunan	3560	468	1.1*10000	farewell! silence	18	2021-05-23 09:15:00
https://weibo.cn//u/2879541127	I_have_a_big_dog	male	Henan	26	158	217	Hope to fly the flag at half mast for Grandpa Yuan	10	2021-05-23 10:11:00
https://weibo.cn//blackmandrake22	24h Haven 2823	Female	Hubei	9577	1106	226	If you don't even understand the meaning and basic etiquette of mourning, why don't you go to the scene to join in the fun? Those who take pictures, please respect yourself	12	2021-05-23 09:32:00
https://weibo.cn//u/6324357963	Sister making waves 119	male	other	9	81	7	Can anyone tell me why it was cremated? ? ? ?	0	2021-05-24 17:19:00
https://weibo.cn//209995460	Wei Shijiazhuang	male	Hebei	23902	1017	33.7*10000	Report Like[0] Reply 05/24/16:02 from webpage	0	2021-05-24 16:02:00
https://weibo.cn//u/5846085250	Huang Doumeier	Female	Hunan	41	448	64	Is it still time to take the car for two or three hours in the afternoon to mourn?	0	2021-05-24 10:57:00
https://weibo.cn//u/5872871907	bedi	Female	other	118	415	135	Report Like[0] Reply May 24th at 10:44 from webpage	0	2021-05-24 10:44:00
https://weibo.cn//u/5402601390	jam-	Female	overseas	622	335	219	Grandpa Yuan go well 🙏🙏🙏	0	2021-05-24 10:32:00
https://weibo.cn//u/2285883467	Did Lee Seung Gi break up today?	Female	Liaoning	237	138	164	cry to death	0	2021-05-24 10:29:00
https://weibo.cn//u/2285883467	Did Lee Seung Gi break up today?	Female	Liaoning	237	138	164	can't hear this	0	2021-05-24 10:29:00
https://weibo.cn//qionglouyurain	It's raining in the fortress	Female	other	454	172	1757	Report Like[0] Reply May 24th at 10:16 from webpage	0	2021-05-24 10:16:00
https://weibo.cn//qionglouyurain	It's raining in the fortress	Female	other	454	172	1757	silence	0	2021-05-24 10:16:00
https://weibo.cn//u/2695432314	Golden Horse Yutang 81	male	other	12087	2353	210	Report Like[0] Reply 05/24/09:41 From webpage	0	2021-05-24 09:41:00
https://weibo.cn//u/2717755274	Annan_Shuqing	Female	other	54	60	410	farewell	0	2021-05-24 09:32:00
https://weibo.cn//u/3635877300	nan-shunhua	Female	overseas	172	189	9	Yuan Lao, go all the way, you will always live in our hearts!	0	2021-05-24 09:14:00
https://weibo.cn//u/1080776890	The Return of the King	male	Hubei	12558	432	1401	🙏🙏🙏	0	2021-05-24 07:07:00
https://weibo.cn//u/2108529783	rural crops	male	Jiangsu	63	256	69	pay tribute	0	2021-05-23 23:34:00
https://weibo.cn//u/6336569166	Xiaokui's toy card_	Female	Hunan	2858	482	667	Yuan Lao go all the way	0	2021-05-23 20:45:00
https://weibo.cn//u/6925381252	Free Cloud Wild Crane yangyizhou	male	Hebei	309	456	71	In the next life, I invite you to descend to China again, for nothing but to enjoy the shade under the rice flowers!	0	2021-05-23 20:17:00
https://weibo.cn//u/6338883974	a BabyCi	Female	other	426	9	131	Report Like[0] Reply 05/23/19:50 From webpage	0	2021-05-23 19:50:00
https://weibo.cn//u/5835616562	I'm _T_Long_P	male	Guizhou	23	71	39	Mr. Yuan, we all know that you did not "leave", you just returned to the sky, to the fairy class, and you will always look at our China from the sky 🇨🇳 look at all the Chinese people!	0	2021-05-23 19:35:00
https://weibo.cn//u/6403197208	sky Mo Han Ru Xue	male	Liaoning	469	95	9	Forward Weibo	0	2021-05-23 19:30:00
https://weibo.cn//u/1969865581	Rabbit of a florist_ws1001	Female	Jilin	4413	284	190	go all the way, mourning	0	2021-05-23 16:37:00
https://weibo.cn//u/1648697941	Shin Yeon GY_Hsing	Female	Beijing	661	198	108	The real hero in everyone's heart, mourning, go well 🙏	0	2021-05-23 16:13:00
https://weibo.cn//u/5123428430	The wind will go 92238	male	other	68	103	14	Yuan Lao has been through the ages, and Grandpa Yuan has gone well all the way. Heaven and mother can meet	0	2021-05-23 15:48:00
https://weibo.cn//u/2385233110	Host 2003	male	Guangdong	638	430	94	Yuan Lao go all the way	0	2021-05-23 15:28:00
https://weibo.cn//zhaoxue1012	Good memory is not as good as bad writing zx	Female	other	295	100	4600	Yuan Lao would never have imagined that the post-90s generation adore him like this	0	2021-05-23 15:26:00
https://weibo.cn//u/2094408282	ai_Kan Su	Female	Guangdong	2839	229	519	[hug] [hug] [hug] go well	0	2021-05-23 15:10:00
https://weibo.cn//chharmony	JenniferAmelie	Female	Fujian	881	737	170	we must eat well	0	2021-05-23 15:04:00
https://weibo.cn//u/7613774887	freelance thinker	Female	Shanghai	3	190	2	Let the Chinese people stay away from hunger, he is the modern Shennong!	0	2021-05-23 14:58:00
https://weibo.cn//u/1774379225	Do not overstep 01	male	Beijing	2798	439	426	People take food as their heaven, Yuan Gong is going all the way!	0	2021-05-23 14:47:00
https://weibo.cn//u/6485809062	Vale of Ayshire	Female	Beijing	6	231	50	Yuan Huahua hasn't chosen to grow up	0	2021-05-23 14:47:00
https://weibo.cn//u/5557831692	wait at the end of time	Female	Zhejiang	1039	559	94	Thank you for your dedication, Grandpa Yuan has a good way 🙏	0	2021-05-23 14:32:00
https://weibo.cn//u/1933060613	zoom silently	Female	Hunan	1469	526	163	Report Like[0] Reply 05/23/14:27 From webpage	0	2021-05-23 14:27:00
https://weibo.cn//u/3322526604	Mu Wanyu	Female	Hunan	13	220	1.8*10000	🙏🙏🙏	0	2021-05-23 14:16:00
https://weibo.cn//zhangssyu	zhangthreeeyes	Female	Sichuan	1393	544	1581	🕯	0	2021-05-23 14:01:00
https://weibo.cn//u/2988151647	Qingxu - Yang Xiaoyun	Female	other	983	459	402	Yuan Lao all the way! 🙏🙏🙏	0	2021-05-23 13:56:00
https://weibo.cn//u/7451069635	Hua Chenyu's company	Female	other	748	261	7	To borrow a sentence from Yuan Lao, "Do research and development, do practical things."	0	2021-05-23 13:52:00
https://weibo.cn//u/6356038670	Aido loves to think	Female	Jiangsu	1121	431	25	Be sure to eat well and cherish the food	0	2021-05-23 13:44:00
https://weibo.cn//u/1100177682	The words of a gentleman are shining brightly	male	other	166	498	230	tears	0	2021-05-23 13:32:00
https://weibo.cn//u/2692271951	Xiaoyu Yuuu	Female	Sichuan	641	340	868	Grandpa, I will finish the meal obediently.	0	2021-05-23 13:30:00
https://weibo.cn//terry88long	Zhang Long HCE	male	Shanghai	8215	511	1445	Report Like[0] Reply 05/23/13:27 From webpage	0	2021-05-23 13:27:00
https://weibo.cn//u/6395933287	Schrödinger's cat 2256	male	other	43	173	21	tears	0	2021-05-23 13:24:00
https://weibo.cn//u/7181083789	I want to feed Xiao Yuliang an acacia bean	male	Beijing	471	262	269	farewell	0	2021-05-23 13:24:00
https://weibo.cn//u/1850312227	Frog that doesn't want to jump out of the well	male	Hainan	85	235	94	Mr. Eternal	0	2021-05-23 13:19:00
https://weibo.cn//u/2375129960	English sub___	Female	Sichuan	45	52	246	Go all the way, Yuan Lao	0	2021-05-23 13:17:00
https://weibo.cn//u/6576773204	baby ding	Female	other	2	126	9	remembrance	0	2021-05-23 13:15:00
https://weibo.cn//u/7614266239	Five sons 201809	Female	Inner Mongolia	1	31	2	farewell	0	2021-05-23 13:14:00
https://weibo.cn//u/6845551107	clear __ no clear	Female	Zhejiang	25	363	4	Yuan Lao, go all the way!	0	2021-05-23 13:11:00
https://weibo.cn//u/6459282941	Guan Yipeng	male	other	38	188	31	grateful	0	2021-05-23 13:09:00
https://weibo.cn//u/6845551107	clear __ no clear	Female	Zhejiang	25	363	4	I think so! I hope the elders are not sick in heaven	0	2021-05-23 13:08:00
https://weibo.cn//u/1971982937	lllvouslll	Female	Hunan	3211	634	540	farewell	0	2021-05-23 13:05:00
https://weibo.cn//u/3749596191	big puffer fish	Female	Hunan	453	223	905	Yuan Lao, let's go	0	2021-05-23 13:03:00
https://weibo.cn//u/1945475990	Lemon crystal loves melon	Female	Anhui	1425	765	193	🙏🙏🙏	0	2021-05-23 13:02:00
https://weibo.cn//u/5162857970	Sincerely waiting	Female	other	12504	2508	265	Grandpa Yuan is going well	0	2021-05-23 13:00:00
https://weibo.cn//u/3953715595	123 Pico ABC	Female	Qinghai	10	512	90	farewell	0	2021-05-23 12:47:00
https://weibo.cn//u/5663925329	beautiful bread	Female	Zhejiang	587	213	132	farewell	0	2021-05-23 12:43:00
https://weibo.cn//u/3140619677	Ah W Ah Li	Female	Guangxi	73	296	193	farewell	0	2021-05-23 12:36:00
https://weibo.cn//u/2270460387	teaczaraiET	male	Tianjin	121443	5030	9846	Yuan Lao, go all the way🕯️🕯️🕯️	0	2021-05-23 12:31:00
https://weibo.cn//u/5693400159	Zhong Yuji	male	Shandong	281	131	7	through the ages	0	2021-05-23 12:28:00
https://weibo.cn//u/1809181633	Wang Ma's Dumplings	male	Hubei	364	254	297	Grandpa Yuan, go all the way	0	2021-05-23 12:22:00
https://weibo.cn//u/5619521843	Da Tao Ran 28966	male	other	7	353	347	Don't forget the era of starvation, cherish today, and thank Mr. Yuan.	0	2021-05-23 12:13:00
https://weibo.cn//u/7527179238	babe is cool	Female	Anhui	7	39	1	Why can't you see it	0	2021-05-23 12:12:00
https://weibo.cn//u/2529104303	Herding Returns - Legendary	male	Jiangsu	747	343	102	🙏	0	2021-05-23 12:11:00
https://weibo.cn//u/5266553924	It's cool to walk	Female	other	23	139	1	Grandpa Yuan, you have a good journey	0	2021-05-23 12:06:00
https://weibo.cn//u/6825073193	old time song	male	other	1	313	1	farewell!	0	2021-05-23 12:05:00
https://weibo.cn//u/6213759930	OhhLuNa	Female	chongqing	87	142	11	😭😭😭	0	2021-05-23 12:02:00
https://weibo.cn//u/2317122015	Mo Xia Chu Qing	Female	Tianjin	5	85	53	Yuan Lao, go all the way	0	2021-05-23 12:01:00
https://weibo.cn//u/2317122015	Mo Xia Chu Qing	Female	Tianjin	5	85	53	Yuan Lao, go all the way	0	2021-05-23 12:01:00
https://weibo.cn//u/2173630963	sookie0931	Female	Gansu	467	332	54	Yuan Lao all the way!	0	2021-05-23 11:59:00
https://weibo.cn//u/1659793073	Big teapot witch Maggie	Female	Zhejiang	3871	337	456	Yuan Lao Qiangu	0	2021-05-23 11:56:00
https://weibo.cn//u/6223915543	Cocoa Peach	Female	Shanghai	37	31	111	farewell	0	2021-05-23 11:54:00
https://weibo.cn//u/5497697695	I am pregnant with time child asd	male	Jiangsu	341	424	63	Why can't I see the live broadcast	0	2021-05-23 11:54:00
https://weibo.cn//u/2170362194	goodbye too hard	male	Guangdong	1899	428	112	Report Like[0] Reply 05/23/11:53 From webpage	0	2021-05-23 11:53:00
https://weibo.cn//u/2170362194	goodbye too hard	male	Guangdong	1899	428	112	farewell	0	2021-05-23 11:53:00
https://weibo.cn//u/6324697805	The Seven Swords of the Sea of Clouds and Jade Bows Go Down to the Tianshan Mountains	Female	Fujian	438	150	99	farewell	0	2021-05-23 11:53:00
https://weibo.cn//u/3946500903	Eat Me Stone Pot Crab Noodle Tofu	male	Zhejiang	123	445	83	Yuan Lao go all the way	0	2021-05-23 11:52:00
https://weibo.cn//u/1744049647	Cola Yee	Female	Shandong	1539	467	137	farewell! bow 🙏	0	2021-05-23 11:52:00
https://weibo.cn//u/7305095529	L Binger_	Female	Guangdong	1216	20	179	🙏	0	2021-05-23 11:52:00
https://weibo.cn//u/6624047893	Mo Ziduo	Female	Fujian	569	567	309	farewell! Grandpa Yuan	0	2021-05-23 11:51:00
https://weibo.cn//u/7494175604	Cai Xukun is a treasure	Female	Yunnan	832	83	6	farewell	0	2021-05-23 11:51:00
https://weibo.cn//u/5607083614	girl what are you thinking	Female	Zhejiang	770	456	64	Grandpa Yuan, go well	0	2021-05-23 11:50:00
https://weibo.cn//u/5981953917	Sheep enjoying	Female	Guangdong	5066	856	169	farewell	0	2021-05-23 11:50:00
https://weibo.cn//u/3956953577	flower blooming	Female	other	258	374	92	farewell.	0	2021-05-23 11:48:00
https://weibo.cn//u/2791878571	Left09	male	other	14	200	410	Watching the live broadcast, a lot of people were filming with their mobile phones. I didn’t know what they were filming. The people at the funeral home said that they should not use their mobile phones to take pictures.	0	2021-05-23 11:47:00
https://weibo.cn//u/2357952257	Yao mom mom	Female	Tianjin	35	109	27	thank you!	0	2021-05-23 11:47:00
https://weibo.cn//u/2363016863	Hibiscus painting snow	Female	Beijing	158	387	51	Yuan Lao go all the way	0	2021-05-23 11:47:00
https://weibo.cn//u/3019034663	Xi Niu Little Sunshine	Female	Shaanxi	147	84	284	I want to cry, grandpa	0	2021-05-23 11:46:00
https://weibo.cn//274833773	Yang surpasses_	male	Shanghai	1605	123	783	farewell	0	2021-05-23 11:46:00
https://weibo.cn//u/3661592393	Hoshino Akutagawa	Female	Zhejiang	369	460	271	farewell	0	2021-05-23 11:46:00
https://weibo.cn//u/6347751892	Lemon Bunny	Female	Henan	4503	794	1160	farewell	0	2021-05-23 11:45:00
https://weibo.cn//u/5663711081	Xiao Zan's Bo Bo Candy	Female	Beijing	113	512	68	Grandpa Yuan, go all the way	0	2021-05-23 11:45:00
https://weibo.cn//u/7504204472	Nu Road Jianxing	male	Henan	16	101	21	Yuan Lao all the way!	0	2021-05-23 11:45:00
https://weibo.cn//u/3345005150	Haikuo V Leaps by Fishing	male	Guangdong	134	1034	244	A typical black media representative, you are not allotted Yuan Lao.	0	2021-05-23 11:44:00
https://weibo.cn//u/5667939973	very sleepy lately	male	Beijing	505	193	166	farewell	0	2021-05-23 11:44:00
https://weibo.cn//u/5616111617	Bear single 152	male	other	47	387	41	farewell	0	2021-05-23 11:43:00
https://weibo.cn//u/2812735942	The return is still my boy HY	Female	Guangdong	2056	428	232	Grandpa Yuan, go all the way!	0	2021-05-23 11:42:00
https://weibo.cn//u/1725098903	don't be tired	Female	Tianjin	7116	446	348	good boy	0	2021-05-23 11:40:00
https://weibo.cn//u/5124342304	Alien with no stomachache	Female	Shanghai	57	43	50	great kids	0	2021-05-23 11:39:00
https://weibo.cn//u/6463490810	Silence_Ye Qiu	Female	Zhejiang	58	389	41	I can see Yuan Longping again in my dream	0	2021-05-23 11:39:00
https://weibo.cn//u/5673709163	little princess Kikizi	Female	other	69	50	10	When can I see Grandpa Yuan Longping?	0	2021-05-23 11:38:00
https://weibo.cn//u/6369346198	hello bye cllll	Female	other	38	1895	72	Multiply how much food you eat	0	2021-05-23 11:38:00
https://weibo.cn//u/5848582739	Fat Pig Jun 34602	male	other	212	253	25	There's one thing I don't quite understand, why do I need to take pictures with my phone...	0	2021-05-23 11:38:00
https://weibo.cn//u/6369346198	hello bye cllll	Female	other	38	1895	72	When I was a child, I ate breakfast at my grandparents' house. Now my grandfather has passed away for a few years. My grandfather told me that I must not waste the bowl.	0	2021-05-23 11:37:00
https://weibo.cn//u/5616111617	Bear single 152	male	other	47	387	41	A generation of great people, the spirit is immortal! farewell	0	2021-05-23 11:37:00
https://weibo.cn//u/5843911341	walking against the light_	male	other	423	366	232	You can't take pictures in this place	0	2021-05-23 11:37:00
https://weibo.cn//u/3302619624	Duckontheway	male	Zhejiang	4407	760	310	Grandpa Yuan is going all the way 🕯️🕯️	0	2021-05-23 11:36:00
https://weibo.cn//u/5607356291	The star of knowledge_184	male	Shaanxi	12	165	9	Yuan Lao is through the ages. Painful parting	0	2021-05-23 11:36:00
https://weibo.cn//u/7314729858	Macabaka Lalisa	Female	Henan	21	189	1	Yuan Lao all the way!	0	2021-05-23 11:35:00
https://weibo.cn//u/7165521623	Time Paradox 39746	male	other	70	136	1	Yuan Lao through the ages, my generation is self-improvement	0	2021-05-23 11:35:00
https://weibo.cn//pandalovefish	There's a hedgehog called Onigiri	Female	Guangdong	1500	474	243	When I was a child, my parents taught me to cherish food. They came here from hunger and would be very grateful for the hard-won life today.	0	2021-05-23 11:33:00
https://weibo.cn//u/3374837070	Xiaoni-Ying	Female	Beijing	70	144	46	Grandpa Yuan has a good journey🕯️People will always remember you, thank you🙏	0	2021-05-23 11:33:00
https://weibo.cn//u/6463490810	Silence_Ye Qiu	Female	Zhejiang	58	389	41	Deeply mourn Academician Yuan Longping	0	2021-05-23 11:32:00
https://weibo.cn//u/6587706267	love is not poison 250	male	other	198	602	68	Yuan Lao, go all the way	0	2021-05-23 11:32:00
https://weibo.cn//u/7380232123	Md-llyynn	male	overseas	321	344	13	Grandpa Yuan, with so many flowers to accompany you, your journey to another world must be full of floral fragrance	0	2021-05-23 11:31:00
https://weibo.cn//u/3837382763	Qiu Mei - Jin Han	Female	other	507	344	157	Grandpa Yuan is going well	0	2021-05-23 11:31:00
https://weibo.cn//u/5034579108	Am I a bad boy?	Female	Hebei	103	243	58	Our college students must be self-improvement	0	2021-05-23 11:31:00
https://weibo.cn//u/7003307880	keep the expired thoughts i	male	Beijing	15	54	85	Are you a flower seller?	0	2021-05-23 11:30:00
https://weibo.cn//u/7197813709	Grayer_xxx	male	Hunan	23	231	10	Yuan 嗲 嗲 goes well all the way, through the ages	0	2021-05-23 11:30:00
https://weibo.cn//u/5034579108	Am I a bad boy?	Female	Hebei	103	243	58	Someone put together a bill with me to buy books and flowers for Grandpa Yuan	0	2021-05-23 11:30:00
https://weibo.cn//77catface	JouRney777777	Female	Shanghai	573	288	155	After a busy life, you have a good rest	0	2021-05-23 11:29:00
https://weibo.cn//u/7586815157	Awakening-Su Morning 202008	male	other	108	63	2	Your spirit will last forever! Guo Shi Wushuang goes all the way to Grandpa Yuan!	0	2021-05-23 11:28:00
https://weibo.cn//sunsun1224	slzero7	Female	Fujian	559	326	553	Good luck all the way, I hope you have a relaxed and happy life in another world	0	2021-05-23 11:27:00
https://weibo.cn//u/6079500077	Toi Ken	male	Jiangsu	201	158	124	Miss Yuan Lao	0	2021-05-23 11:26:00
https://weibo.cn//u/7380232123	Md-llyynn	male	overseas	321	344	13	Never met but burst into tears	0	2021-05-23 11:26:00
https://weibo.cn//u/7414741823	fall in love with weibo fans	male	Inner Mongolia	0	108	3	Report Like[0] Reply 05/23/11:26 From webpage	0	2021-05-23 11:26:00
https://weibo.cn//u/7380232123	Md-llyynn	male	overseas	321	344	13	I miss you	0	2021-05-23 11:26:00
https://weibo.cn//zhaoyue19890130	0130 and 1006	Female	other	738	534	7687	Grandpa Yuan will miss you forever	0	2021-05-23 11:25:00
https://weibo.cn//u/7380232123	Md-llyynn	male	overseas	321	344	13	It is raining, and the sky is crying for you. Grandpa Yuan Longping, you have a good journey and a good rest in heaven.	0	2021-05-23 11:24:00
https://weibo.cn//u/3019034663	Xi Niu Little Sunshine	Female	Shaanxi	147	84	284	It's really been meticulously accompanying us since the first grade	0	2021-05-23 11:24:00
https://weibo.cn//u/7410326535	Xiaojie must work hard	Female	Hubei	3	70	6	farewell	0	2021-05-23 11:24:00
https://weibo.cn//u/6628478159	Confused at the foot of Qingcheng Mountain	Female	Hunan	106	151	3	Grandpa Yuan, thank you very much! I am not able to mourn you on the spot, I am very sorry 😭 😭 , I hope you have a good journey	0	2021-05-23 11:24:00
https://weibo.cn//u/6264970333	wan117 long	Female	Hubei	2092	1346	270	Has anyone ordered flowers at Meituan?	0	2021-05-23 11:24:00
https://weibo.cn//u/1997597781	I really want to eat ice cream	Female	overseas	1036	431	139	Grandpa Yuan, go all the way.	0	2021-05-23 11:23:00
https://weibo.cn//u/5527176022	you stupid forehead	male	Hubei	101	328	80	I just attended the memorial service of the master in this hall last weekend.	0	2021-05-23 11:23:00
https://weibo.cn//u/5861938667	How sweet are peaches	Female	Beijing	1	209	1103	Grandpa Yuan is going well	0	2021-05-23 11:23:00
https://weibo.cn//u/6570846291	see beauty	male	other	293	816	16	😭 😭😭😭	0	2021-05-23 11:22:00
https://weibo.cn//u/1840556255	Qijin-Mushroom Cool	Female	Shaanxi	1416	279	115	There are no words that can be uttered, only tears	0	2021-05-23 11:22:00
https://weibo.cn//u/1970176391	bear oice	Female	Fujian	7123	295	375	Grandpa Yuan, thank you, have a good way	0	2021-05-23 11:20:00
https://weibo.cn//u/7380232123	Md-llyynn	male	overseas	321	344	13	In my memory, he has always been with us growing up, from childhood to now, it seems that he has always been by our side	0	2021-05-23 11:20:00
https://weibo.cn//u/6463490810	Silence_Ye Qiu	Female	Zhejiang	58	389	41	My condolence video is for everyone to miss	0	2021-05-23 11:19:00
https://weibo.cn//twoh7	Lying under the locust tree in my hometown and basking in the sun	male	Hubei	775	342	139	The meaning of the woman who took the picture	0	2021-05-23 11:19:00
https://weibo.cn//u/1638191812	Zhang Zhuhan	male	Tianjin	710	317	648	The people of Hunan are very fortunate to be able to send off Mr. Yuan in person. I can only mourn silently in my heart: Grandpa Yuan, go all the way!	0	2021-05-23 11:19:00
https://weibo.cn//u/2680715343	Cabbage Ash	male	Fujian	616	110	54	Without you, the problem of food and clothing would not be solved so quickly. May heaven let you have a dream of enjoying the cool under the grass	0	2021-05-23 11:19:00
https://weibo.cn//u/5124342304	Alien with no stomachache	Female	Shanghai	57	43	50	Report Like[0] Reply 05/23/11:19 From webpage	0	2021-05-23 11:19:00
https://weibo.cn//u/6463490810	Silence_Ye Qiu	Female	Zhejiang	58	389	41	Cry if you want to cry, it's right to cry at this time	0	2021-05-23 11:18:00
https://weibo.cn//u/1365708022	Iraq Save Money Buy_Rebate Coupon	male	Guangdong	4120	308	767	so many people	0	2021-05-23 11:18:00
https://weibo.cn//u/6275937226	#NAME?	male	other	21	146	5	so sad	0	2021-05-23 11:17:00
https://weibo.cn//u/6628478159	Confused at the foot of Qingcheng Mountain	Female	Hunan	106	151	3	😭 😭 😭	0	2021-05-23 11:15:00
https://weibo.cn//u/7380232123	Md-llyynn	male	overseas	321	344	13	Why so suddenly, do not believe this is true.	0	2021-05-23 11:15:00
https://weibo.cn//u/6334673027	peach	Female	Hebei	3448	182	31	farewell	0	2021-05-23 11:14:00
https://weibo.cn//u/6463490810	Silence_Ye Qiu	Female	Zhejiang	58	389	41	Without Yuan Lao, there would be no rice	0	2021-05-23 11:12:00
https://weibo.cn//aptx920	theog cloth	Female	overseas	22319	2082	246	good grandpa	0	2021-05-23 11:11:00
https://weibo.cn//u/6463490810	Silence_Ye Qiu	Female	Zhejiang	58	389	41	I posted a Weibo, can you give me a like?	0	2021-05-23 11:10:00
https://weibo.cn//u/6411922093	work hard 111	Female	other	24	64	12	change screen	0	2021-05-23 11:09:00
https://weibo.cn//u/5514964333	really good hi	male	Hunan	324	374	201	The two deputies passed away one after another, and they were so uncomfortable for a while that they didn't know what to say!	0	2021-05-23 11:08:00
https://weibo.cn//u/6602055495	·Crazy Ice Cream·	Female	Shanghai	6575	433	355	farewell	0	2021-05-23 11:07:00
https://weibo.cn//u/6369346198	hello bye cllll	Female	other	38	1895	72	It's a pity you're gone, it feels like your childhood is over	0	2021-05-23 11:07:00
https://weibo.cn//u/6463490810	Silence_Ye Qiu	Female	Zhejiang	58	389	41	I posted a video of my condolences, you can watch it	0	2021-05-23 11:07:00
https://weibo.cn//u/5994664448	Bit by bit 111111	Female	Hunan	218	599	87	woohoo	0	2021-05-23 11:06:00
https://weibo.cn//u/5406432638	Peach Fungus-	Female	Guangxi	50	44	2	One rice helps the world's liver and gallbladder, two Kunlun	0	2021-05-23 11:05:00
https://weibo.cn//u/6669267546	LOFI products	male	other	103	115	19	Eat as much, order as much, don't waste	0	2021-05-23 11:05:00
https://weibo.cn//u/5610014125	Mumu has a lot of meat	Female	Zhejiang	5575	307	69	farewell	0	2021-05-23 11:03:00
https://weibo.cn//u/7510108569	Sendrella 202010	male	other	26	189	2	Grandpa Yuan is going well	0	2021-05-23 11:02:00
https://weibo.cn//u/5204370128	love orange	Female	Guizhou	381	138	143	Grandpa Yuan is going well	0	2021-05-23 11:00:00
https://weibo.cn//u/3517849613	Yuting 511	Female	other	854	216	109	What's up with taking pictures	0	2021-05-23 11:00:00
https://weibo.cn//u/5293192560	Small volume hawthorn	Female	Sichuan	246	403	174	Thank you grandpa, grandpa has a good way	0	2021-05-23 10:58:00
https://weibo.cn//u/3074208383	kid la la la six	Female	Fujian	64	108	134	Yuan, thank you	0	2021-05-23 10:57:00
https://weibo.cn//u/1865848130	Vegetable head panda	Female	Fujian	2145	778	532	Grandpa Yuan has a good way!	0	2021-05-23 10:56:00
https://weibo.cn//u/1865848130	Vegetable head panda	Female	Fujian	2145	778	532	Grandpa Yuan has a good way!	0	2021-05-23 10:56:00
https://weibo.cn//u/6369346198	hello bye cllll	Female	other	38	1895	72	Most people still wear black and white, some days, what does it mean to wear yellow and pink?	0	2021-05-23 10:56:00
https://weibo.cn//u/5369948147	Little Mengxin of Qizhen Lake	male	Zhejiang	238	399	154	Yuan Lao go all the way	0	2021-05-23 10:55:00
https://weibo.cn//u/6483000968	Ma Zhili Daizi	Female	other	59	151	3	Grandpa has a good journey, I miss you	0	2021-05-23 10:54:00
https://weibo.cn//u/6369346198	hello bye cllll	Female	other	38	1895	72	today	0	2021-05-23 10:53:00
https://weibo.cn//u/6369346198	hello bye cllll	Female	other	38	1895	72	Strongly appealing to fly the flag at half-mast for three days, I am afraid that people in the future will forget this day.	0	2021-05-23 10:53:00
https://weibo.cn//shandiankuizi	galaxy survey	male	Beijing	723	355	388	He lives for the one who lives better for the majority, and the people hold him up high, high!	0	2021-05-23 10:53:00
https://weibo.cn//u/5836722955	Doraemon Lu Alu	Female	other	59	256	32	Eat rice today: eat a lot and don't waste it	0	2021-05-23 10:53:00
https://weibo.cn//shandiankuizi	galaxy survey	male	Beijing	723	355	388	He or someone who lives better for more people, the people hold him up very high, very high!	0	2021-05-23 10:52:00
https://weibo.cn//u/3149606244	zakumi0	male	Guizhou	964	4977	3780	Go all the way, Yuan Lao	0	2021-05-23 10:52:00
https://weibo.cn//u/3019034663	Xi Niu Little Sunshine	Female	Shaanxi	147	84	284	It's really the confidence of us 🇨🇳🙏🙏	0	2021-05-23 10:52:00
https://weibo.cn//u/6097965091	trioiy	Female	other	17	82	72	Although I can't go to the scene, I have been watching	0	2021-05-23 10:51:00
https://weibo.cn//u/6669267546	LOFI products	male	other	103	115	19	Remembering in the heart, not with the form, and not wasting food, is what the old man wants to see the most! Keep everything simple, and don't be too mythical about him	0	2021-05-23 10:51:00
https://weibo.cn//u/6369346198	hello bye cllll	Female	other	38	1895	72	I can't open my eyes in the morning, I'm sleepy, I'm lying in bed watching the live broadcast, I'm 23 years old	0	2021-05-23 10:50:00
https://weibo.cn//u/5259637666	arianagrande's wife	Female	Guangdong	608	117	83	Grandpa Yuan went all the way, it's a pity he can't go	0	2021-05-23 10:49:00
https://weibo.cn//u/1794778257	Seven girls are Joanne	Female	Beijing	1111	394	477	Waiting at the high-speed railway station to watch the live broadcast, this is a monument, paying tribute to the watchman in the wheat field.	0	2021-05-23 10:49:00
https://weibo.cn//u/3019034663	Xi Niu Little Sunshine	Female	Shaanxi	147	84	284	Really like our grandfather	0	2021-05-23 10:49:00
https://weibo.cn//u/3002731341	Sima - Xiaojie	male	Shanghai	550	149	294	Twenty and thirty years old, extremely sad! Yuan Lao through the ages!	0	2021-05-23 10:49:00
https://weibo.cn//77catface	JouRney777777	Female	Shanghai	573	288	155	good old man	0	2021-05-23 10:49:00
https://weibo.cn//u/7380319940	Liu Guanghui 201305	male	other	30	182	2	Grandpa Yuan, go all the way	0	2021-05-23 10:49:00
https://weibo.cn//shandiankuizi	galaxy survey	male	Beijing	723	355	388	Yuan Lao Qiangu	0	2021-05-23 10:48:00
https://weibo.cn//u/5263873094	horse cadre	Female	Hunan	14	526	129	Eat well every day	0	2021-05-23 10:47:00
https://weibo.cn//u/5263873094	horse cadre	Female	Hunan	14	526	129	Grandpa Yuan is going well	0	2021-05-23 10:47:00
https://weibo.cn//u/6254997103	If you are okay, then you will get qz	Female	other	80	29	13	Great man, go all the way	0	2021-05-23 10:47:00
https://weibo.cn//u/3019034663	Xi Niu Little Sunshine	Female	Shaanxi	147	84	284	From knowing Grandpa Yuan in the first grade textbook until now the third year, I feel that you will always be with us	0	2021-05-23 10:46:00
https://weibo.cn//jiaxxxxxx	little star	Female	Hunan	930	231	333	Yuan Lao go all the way	0	2021-05-23 10:46:00
https://weibo.cn//u/2772101023	Lucia-xxw	Female	Hubei	556	1170	592	Grandpa Yuan, go all the way	0	2021-05-23 10:45:00
https://weibo.cn//u/2772101023	Lucia-xxw	Female	Hubei	556	1170	592	Grandpa Yuan, go all the way	0	2021-05-23 10:45:00
https://weibo.cn//u/1405628583	Snow dark flag painting	male	Guangdong	2960	559	250	Forward Weibo	0	2021-05-23 10:44:00
https://weibo.cn//u/5238298029	ethane removes one hydrogen	Female	other	2967	392	1629	Report Like[0] Reply May 23 at 10:44 from webpage	0	2021-05-23 10:44:00
https://weibo.cn//u/5554886282	silent bye	Female	other	563	308	171	farewell	0	2021-05-23 10:44:00
https://weibo.cn//u/2462139184	Southern Leisure Dream	Female	Guangdong	5065	227	328	I don't arrange so many people to go, it's really love from the heart	0	2021-05-23 10:43:00
https://weibo.cn//u/6097965091	trioiy	Female	other	17	82	72	Grandpa Yuan is going well	0	2021-05-23 10:43:00
https://weibo.cn//u/5620178601	The saint is simple and simple 01	Female	other	10	114	31	Grandpa Yuan is going well	0	2021-05-23 10:43:00
https://weibo.cn//u/5204518029	JoeyYao_	male	Jiangsu	221	161	203	Grandpa Yuan is going well	0	2021-05-23 10:42:00
https://weibo.cn//liruiliyes	Li Yige	Female	Henan	62	9	5203	Thanks to the reporters of the Beijing News for giving us the opportunity to mourn thousands of miles away! You have worked hard, Grandpa Yuan has a good way!	1	2021-05-23 10:42:00
https://weibo.cn//u/6669267546	LOFI products	male	other	103	115	19	Not wasting food is what the old man wants to see most. Keep everything simple and let the masses not be too mythical about him.	0	2021-05-23 10:42:00
https://weibo.cn//u/1804254382	Ball Ginger	Female	Hunan	99	774	197	farewell	0	2021-05-23 10:41:00
https://weibo.cn//liruiliyes	Li Yige	Female	Henan	62	9	5203	I will never waste food again 😔	1	2021-05-23 10:41:00
https://weibo.cn//sisysue	SisySue loses weight after this meal	Female	other	4920	889	1264	This is the ear of wheat, not the ear of rice, right?	0	2021-05-23 10:41:00
https://weibo.cn//u/1787927767	Qing Ruo Lianhua	male	Hainan	19	69	1592	Being in Hainan, I regret not being able to offer condolences on the spot, so I bow to Changsha three times to express my condolences. The backbone of China, the country is unparalleled!	0	2021-05-23 10:40:00
https://weibo.cn//u/1106033481	alptree	Female	Jiangsu	74	354	208	Grandpa Yuan, I will eat well	0	2021-05-23 10:40:00
https://weibo.cn//u/6599997627	Lingyuer	Female	Hunan	59	151	16	May grandpa go well	0	2021-05-23 10:38:00
https://weibo.cn//u/3197073154	goddess monkey	male	other	16776	1653	198	#The people bid farewell to Academician Yuan Longping#	0	2021-05-23 10:38:00
https://weibo.cn//u/6496254043	Three in your heart	male	Guangdong	1779	277	83	mourning grandpa	0	2021-05-23 10:38:00
https://weibo.cn//u/7037224604	can't be deformed	male	Guangdong	254	52	351	: Does the country fly the flag at half-staff in mourning for Mr. Yuan? Great contribution to the whole Chinese people! After solving the problem of eating, the Chinese people's rice bowl is in their own hands, and they will not panic, the people will have food and clothing, and the country will be prosperous and safe!	1	2021-05-23 10:38:00
https://weibo.cn//u/6669267546	LOFI products	male	other	103	115	19	Thanks to those who have contributed to the Republic, I hope that mourning is not based on formality, but should cherish food and not waste food	0	2021-05-23 10:38:00
https://weibo.cn//u/5599393194	Zhai Coin Reserve Security	male	other	372	244	37	nobody	0	2021-05-23 10:37:00
https://weibo.cn//u/6725644434	misty rain	male	Jiangxi	52	218	96	Salute, the silent dedication of the older generation, Grandpa Yuan wishes you to watch the younger generation realize your dream in heaven	0	2021-05-23 10:37:00
https://weibo.cn//u/7190352967	ke9999992	Female	other	6	84	1	Grandpa Yuan is going well	0	2021-05-23 10:36:00
https://weibo.cn//u/3019034663	Xi Niu Little Sunshine	Female	Shaanxi	147	84	284	I have known you from the first grade textbooks until now in my junior year. I feel that you will always be with us.	0	2021-05-23 10:35:00
https://weibo.cn//youmen911	Manny LJP	Female	Hebei	1644	810	441	Academician Yuan, go all the way 🙏	0	2021-05-23 10:34:00
https://weibo.cn//u/2012816831	spring city fish	Female	Yunnan	3844	279	657	The younger generation should inherit the mantle and fulfill the legacy of Yuan Lao	0	2021-05-23 10:34:00
https://weibo.cn//youmen911	Manny LJP	Female	Hebei	1644	810	441	send you off	0	2021-05-23 10:34:00
https://weibo.cn//u/2335706615	The red flag on the road rolls in the west wind	male	Shaanxi	10	148	180	Many agricultural workers give silently	0	2021-05-23 10:34:00
https://weibo.cn//u/2335706615	The red flag on the road rolls in the west wind	male	Shaanxi	10	148	180	That was a group of agricultural workers represented by Yuan Lao	0	2021-05-23 10:33:00
https://weibo.cn//u/3100443977	Orange Flavored Glutinous Rice Bun ii	Female	Hunan	294	294	265	Grandpa Yuan is going well	0	2021-05-23 10:33:00
https://weibo.cn//youmen911	Manny LJP	Female	Hebei	1644	810	441	Report Like[0] Reply 05/23/10:33 From webpage	0	2021-05-23 10:33:00
https://weibo.cn//u/2335706615	The red flag on the road rolls in the west wind	male	Shaanxi	10	148	180	Stop making people myths	0	2021-05-23 10:33:00
https://weibo.cn//guangchizhang	I'm George Zhang	male	other	8841	785	903	Grandpa Yuan is destined to be the god sent by God to save mankind.	0	2021-05-23 10:32:00
https://weibo.cn//liruiliyes	Li Yige	Female	Henan	62	9	5203	Seeing this grandfather with white hair in Wuhan is even more sad😔	0	2021-05-23 10:32:00
https://weibo.cn//u/6669267546	LOFI products	male	other	103	115	19	The life-saving Bodhisattva is the most simple expression of the common people	0	2021-05-23 10:32:00
https://weibo.cn//u/6427048902	A piece of sweet and sour pork	Female	overseas	11	85	20	People all over the country miss you, Grandpa Yuan	0	2021-05-23 10:31:00
https://weibo.cn//u/6158423251	Yangyang's teenage mother	Female	other	106	382	7	May you come to this world again to meet us	0	2021-05-23 10:31:00
https://weibo.cn//u/3019034663	Xi Niu Little Sunshine	Female	Shaanxi	147	84	284	oh my god cry	0	2021-05-23 10:31:00
https://weibo.cn//u/5726759339	BLUE_Ocean blue see whale	Female	other	788	177	54	Buddha and Bodhisattva come again!	0	2021-05-23 10:31:00
https://weibo.cn//u/1902595221	On the cloud_walking_	male	Shanghai	9918	3946	1032	Yuan Longping Star 8117	0	2021-05-23 10:31:00
https://weibo.cn//u/1800331963	Grinding lady	Female	other	242	389	760	Our Wuhan old man is awesome	0	2021-05-23 10:31:00
https://weibo.cn//u/3320172672	Mu Xi Yuuuu	Female	chongqing	34	203	134	I really want to give a bunch of flowers	0	2021-05-23 10:31:00
https://weibo.cn//u/6618910793	Pisces sucking Moe	Female	Beijing	4864	509	651	🙏🙏	0	2021-05-23 10:30:00
https://weibo.cn//u/6607155990	_Still waiting for you_	Female	Shanghai	1218	197	20	Don't send it, didn't you send it earlier?	0	2021-05-23 10:30:00
https://weibo.cn//u/3973809268	Wind Chimes GMCC	male	Gansu	103	154	18	8817	0	2021-05-23 10:30:00
https://weibo.cn//liruiliyes	Li Yige	Female	Henan	62	9	5203	8117	0	2021-05-23 10:30:00
https://weibo.cn//u/1789407904	rubbed the moon face	Female	Guangdong	508	328	672	I cried for a long time, but I still don't want to believe this fact...	0	2021-05-23 10:30:00
https://weibo.cn//u/1716170530	Eliza	Female	other	1205	83	64	8117	0	2021-05-23 10:30:00
https://weibo.cn//u/5815887810	23. HYF	male	other	19	74	23	8117	0	2021-05-23 10:30:00
https://weibo.cn//liruiliyes	Li Yige	Female	Henan	62	9	5203	Yuan Longpingxing	0	2021-05-23 10:30:00
https://weibo.cn//u/3019034663	Xi Niu Little Sunshine	Female	Shaanxi	147	84	284	He deserves everything	0	2021-05-23 10:29:00
https://weibo.cn//u/1648522724	nevog	male	other	725	1014	210	8117	0	2021-05-23 10:29:00
https://weibo.cn//u/5726759339	BLUE_Ocean blue see whale	Female	other	788	177	54	8117	0	2021-05-23 10:29:00
https://weibo.cn//u/7375294789	Come and save the crazy batch	Female	Fujian	6274	347	13	Yuan Lao go all the way	0	2021-05-23 10:29:00
https://weibo.cn//u/5726759339	BLUE_Ocean blue see whale	Female	other	788	177	54	Report Like[0] Reply 05/23/10:29 From webpage	0	2021-05-23 10:29:00
https://weibo.cn//u/6352773489	Cangyang Gyatso's number one powder	Female	Guangxi	1151	96	36	Yuan Lao go all the way	0	2021-05-23 10:29:00
https://weibo.cn//u/7427578300	Doudoudoudoudoudou	Female	Hunan	74	97	3	Grandpa Yuan is going well	0	2021-05-23 10:29:00
https://weibo.cn//u/5100133826	little sun stealing shadow	male	Liaoning	1262	137	292	Yuan Lao go all the way	0	2021-05-23 10:28:00
https://weibo.cn//u/5605597976	Kaoru Nando	Female	Sichuan	417	95	55	Grandpa Yuan is going well	0	2021-05-23 10:28:00
https://weibo.cn//u/6525015361	The Cape of the Seventh Day	Female	Anhui	189	64	129	😭	0	2021-05-23 10:28:00
https://weibo.cn//u/6492036409	Style, Kuga	male	other	53	65	2	Report Like[0] Reply 05/23/10:28 From webpage	0	2021-05-23 10:28:00
https://weibo.cn//u/3019034663	Xi Niu Little Sunshine	Female	Shaanxi	147	84	284	yeah so many contributions	0	2021-05-23 10:28:00
https://weibo.cn//dinyojin	A confused bunny	Female	Fujian	3519	572	571	Yuan Lao walked all the way	0	2021-05-23 10:27:00
https://weibo.cn//u/6618910793	Pisces sucking Moe	Female	Beijing	4864	509	651	🙏🙏	0	2021-05-23 10:27:00
https://weibo.cn//u/5645428325	Is Haw here?	Female	Guangxi	104	50	79	I don't know what to say, I feel very sad, I can't stop the tears	0	2021-05-23 10:27:00
https://weibo.cn//liruiliyes	Li Yige	Female	Henan	62	9	5203	Seeing such a shocking scene, the tears have never dried up. Yuan Lao is doing well. Thank you for the report sent back by the Beijing News reporter for your hard work.	0	2021-05-23 10:26:00
https://weibo.cn//u/3973202170	Both 2003	male	Fujian	87	82	3	farewell	0	2021-05-23 10:26:00
https://weibo.cn//u/3496534703	Too bad I'm a chestnut	Female	other	437	507	74	Grandpa Yuan is going well 🙏	0	2021-05-23 10:26:00
https://weibo.cn//u/5643394569	Xiao Wu drinking soy milk	male	other	5	128	149	I hope everyone can make our next generation remember Yuan Lao's achievements forever	0	2021-05-23 10:26:00
https://weibo.cn//u/5874280660	SEnmich	Female	chongqing	5	33	1	Can you take a last look at Mrs. Yuan?	0	2021-05-23 10:26:00
https://weibo.cn//u/5726759339	BLUE_Ocean blue see whale	Female	other	788	177	54	Amitabha	0	2021-05-23 10:25:00
https://weibo.cn//u/5346811099	Kikig66366	male	other	2	112	2	There are many young people on the scene, our motherland will become stronger and stronger	0	2021-05-23 10:25:00
https://weibo.cn//liruiliyes	Li Yige	Female	Henan	62	9	5203	It is still our God now, but this God has returned to his place at this moment! Yuan Lao through the ages!	0	2021-05-23 10:24:00
https://weibo.cn//u/6669267546	LOFI products	male	other	103	115	19	People take food as their heaven. If one day there is not enough food, other countries will choke their necks, and food security is also a national security issue.	0	2021-05-23 10:23:00
https://weibo.cn//u/6387583296	Shuo Jin Jade 2018	Female	Hebei	745	867	1081	Facing the screen of the mobile phone, I bow to the south for you, thank you	0	2021-05-23 10:23:00
https://weibo.cn//u/5346811099	Kikig66366	male	other	2	112	2	Can you send a flower to the live broadcaster?	0	2021-05-23 10:23:00
https://weibo.cn//u/6352773489	Cangyang Gyatso's number one powder	Female	Guangxi	1151	96	36	The original People's Daily's camera is on the other side	0	2021-05-23 10:23:00
https://weibo.cn//u/7183331780	amber fruit	Female	other	56	97	2	Yuan Lao through the ages, go all the way	0	2021-05-23 10:23:00
https://weibo.cn//u/5643394569	Xiao Wu drinking soy milk	male	other	5	128	149	Yuan Lao really belongs to the person that ordinary people in our era can reach and respect.	0	2021-05-23 10:22:00
https://weibo.cn//u/7406654952	happy at twenty	Female	other	35	333	3	Can you line up to see the remains?	0	2021-05-23 10:22:00
https://weibo.cn//u/1969658855	Lonely and brilliant broken thoughts_	Female	Anhui	870	362	195	I ordered flowers online, but I don't know if they can be delivered	0	2021-05-23 10:22:00
https://weibo.cn//lizi89	laugh z	Female	Guizhou	202	111	151	Can you line up to see the remains?	0	2021-05-23 10:22:00
https://weibo.cn//u/1968345403	Tan Xin Sun Egg	Female	Hunan	966	383	440	Silently bowing in front of the phone to bid farewell to Grandpa Yuan	0	2021-05-23 10:22:00
https://weibo.cn//u/2322319394	Haaaaaaaarry	Female	Zhejiang	35	458	2500	Squat a friend who is going to the scene to help send a flower to Yuan Lao	0	2021-05-23 10:21:00
https://weibo.cn//u/5654552209	One day the clouds dissipate	male	Jiangxi	717	222	1918	Many people in Jiujiang must have gone to the Yuan family in De'an to mourn.	0	2021-05-23 10:21:00
https://weibo.cn//u/5346811099	Kikig66366	male	other	2	112	2	Far away in Shangqiu, Henan, I want to see Grandpa Yuan	0	2021-05-23 10:21:00
https://weibo.cn//u/5417542442	123 Go to Qingqing Grassland to Catch Sheep	Female	other	53	348	27	Grandpa Yuan is going well	0	2021-05-23 10:21:00
https://weibo.cn//u/5203532879	Wine and brewing small round garden	Female	Zhejiang	112	358	64	Grandpa Yuan is going well	0	2021-05-23 10:21:00
https://weibo.cn//liruiliyes	Li Yige	Female	Henan	62	9	5203	It should be possible, but there must be a long queue! There are too many people saying goodbye to Grandpa Yuan!	0	2021-05-23 10:21:00
https://weibo.cn//u/5536624845	Xinzi 0130	Female	other	276	76	65	Grandpa Yuan is going well	0	2021-05-23 10:21:00
https://weibo.cn//u/7382486918	Sen Lin 201403	Female	Liaoning	6	10	1	Yuan Lao go all the way 🙏🙏🙏	0	2021-05-23 10:21:00
https://weibo.cn//u/5278420388	Mr. A Guo	male	Hunan	53	46	67	I was going to go by myself but so many people didn't go	0	2021-05-23 10:21:00
https://weibo.cn//u/5278420388	Mr. A Guo	male	Hunan	53	46	67	definitely can't get in	0	2021-05-23 10:20:00
https://weibo.cn//jiangruiying617	Jiang Ruiying	Female	Beijing	370	342	1363	Yuan Lao walks well, bows	0	2021-05-23 10:20:00
https://weibo.cn//u/2306476021	I am a pig who loves to watch	Female	other	1123	577	312	high mountain	0	2021-05-23 10:20:00
https://weibo.cn//u/1778756847	yedda19 hours long	Female	Shanghai	2181	1114	458	Report Like[0] Reply 05/23/10:20 From webpage	0	2021-05-23 10:20:00
https://weibo.cn//u/5346811099	Kikig66366	male	other	2	112	2	Can I bring in the flowers from the takeaway?	0	2021-05-23 10:20:00
https://weibo.cn//u/1716170530	Eliza	Female	other	1205	83	64	Report Like[0] Reply 05/23/10:20 From webpage	0	2021-05-23 10:20:00
https://weibo.cn//601227898	Jiack057	male	Zhejiang	672	496	137	Report Like[0] Reply 05/23/10:20 From webpage	0	2021-05-23 10:20:00
https://weibo.cn//u/1694981861	Chen Yubao	male	Liaoning	3464	347	128	Grandpa Yuan is going well	0	2021-05-23 10:19:00
https://weibo.cn//liruiliyes	Li Yige	Female	Henan	62	9	5203	Thanks to the reporters of the Beijing News for their reports in front of us for letting us see such a grand event! That's the power of a hero! Grandpa Yuan has a good way!	0	2021-05-23 10:19:00
https://weibo.cn//u/2898056614	Cloud Shadow Falls	Female	Zhejiang	1327	839	28	Grandpa Yuan is going well	0	2021-05-23 10:19:00
https://weibo.cn//u/1040313770	Red Bamboo Forest v	Female	Liaoning	176	240	213	🙏🙏🙏	0	2021-05-23 10:19:00
https://weibo.cn//u/5032812979	where by	Female	Beijing	151	69	48	I hope that tomorrow's business groups across the country will observe a three-minute silence - the flag will be lowered to half mast	0	2021-05-23 10:19:00
https://weibo.cn//u/5278420388	Mr. A Guo	male	Hunan	53	46	67	Grandpa Yuan is going well	0	2021-05-23 10:18:00
https://weibo.cn//u/5278420388	Mr. A Guo	male	Hunan	53	46	67	I'm ready to go, or not to create tension	0	2021-05-23 10:18:00
https://weibo.cn//u/2518477472	Iris-0706	Female	Shandong	1909	976	184	Although we can't send flowers to the scene, we all over the country are seeing you off, Grandpa Yuan, go all the way!	0	2021-05-23 10:18:00
https://weibo.cn//u/3859520568	Little red big fake crow	Female	Zhejiang	40757	950	169	Yuan Lao Qiangu	0	2021-05-23 10:17:00
https://weibo.cn//u/1925079825	Thorn's Troubles	Female	other	5	30	17	Yuan Lao has a good journey through the ages	0	2021-05-23 10:17:00
https://weibo.cn//u/6081976171	cfbxxwj	male	other	0	358	17	go well	0	2021-05-23 10:17:00
https://weibo.cn//u/2430612955	Liu Xiqiang qq	male	Guangdong	207	605	4	ear of wheat	0	2021-05-23 10:17:00
https://weibo.cn//u/7335317171	Mr. Yilu	male	Shaanxi	6	106	5	Yuan Lao Qiangu	0	2021-05-23 10:17:00
https://weibo.cn//u/5654552209	One day the clouds dissipate	male	Jiangxi	717	222	1918	Yuan Lao's contribution is really great	0	2021-05-23 10:16:00
https://weibo.cn//u/1993786197	XLHDFBNDLL	Female	other	1509	540	689	Our pride in Jiujiang🙏🙏🙏	0	2021-05-23 10:15:00
https://weibo.cn//u/5185531749	Xia Xiaochun 5185531749	male	Zhejiang	3714	2677	1282	Grandpa Yuan is going well	0	2021-05-23 10:15:00
https://weibo.cn//queena20	Luo Yizhou's little princess Oreo Yakult	Female	Fujian	4405	751	1.6*10000	Grandpa Yuan is going all the way 🙏🙏🙏	0	2021-05-23 10:15:00
https://weibo.cn//u/1716170530	Eliza	Female	other	1205	83	64	Journalists work hard! Yuan Lao, go all the way!	0	2021-05-23 10:15:00
https://weibo.cn//u/5367774018	Tathagata lives up to QING	male	Fujian	168	1704	184	Watching quietly. farewell.	0	2021-05-23 10:15:00
https://weibo.cn//u/2491120575	feather d	Female	other	88	174	310	🙏🙏🙏	0	2021-05-23 10:14:00
https://weibo.cn//u/5872120068	dizzy sister	Female	other	649	100	11	We can all have enough to eat, don't worry	0	2021-05-23 10:14:00
https://weibo.cn//u/6352773489	Cangyang Gyatso's number one powder	Female	Guangxi	1151	96	36	Thanks to the reporter of the Beijing News for the report. Farewell to Yuan Lao, Yuan Lao has a good way	0	2021-05-23 10:14:00
https://weibo.cn//u/2574396037	Feifei is also on the way	Female	Guangdong	12	77	38	Yuan Lao, go all the way, everyone will love you forever	0	2021-05-23 10:14:00
https://weibo.cn//u/5367774018	Tathagata lives up to QING	male	Fujian	168	1704	184	stop interviewing	0	2021-05-23 10:14:00
https://weibo.cn//u/6044514236	Bachelor's degree from the University of	male	Jiangxi	753	93	1102	fall	0	2021-05-23 10:13:00
https://weibo.cn//u/2322319394	Haaaaaaaarry	Female	Zhejiang	35	458	2500	stop interviewing	0	2021-05-23 10:13:00
https://weibo.cn//u/6734896465	Second Master's beautiful girl Qin Shihua'er	Female	Guangxi	1415	464	6	Grandpa Yuan, go all the way!	0	2021-05-23 10:13:00
https://weibo.cn//u/3216326765	Xiao Sisi named Li Siqin	Female	Hunan	407	98	184	Can you still go? How long does it last?	0	2021-05-23 10:13:00
https://weibo.cn//u/3032856492	It was Qiu Ge	male	Jiangxi	477	54	110	what is that girl filming...	0	2021-05-23 10:13:00
https://weibo.cn//u/5032812979	where by	Female	Beijing	151	69	48	Hope to see the remains tomorrow	0	2021-05-23 10:12:00
https://weibo.cn//u/5015780847	Ji Tianming	male	other	9061	464	526	farewell	0	2021-05-23 10:12:00
https://weibo.cn//u/6309963445	rusty drawer	male	Henan	138	388	58	Grandpa Yuan went well all the way.	0	2021-05-23 10:12:00
https://weibo.cn//u/6090956985	After entering graduate school, change your name-	male	Jilin	184	147	32	Yuan Lao go all the way	0	2021-05-23 10:12:00
https://weibo.cn//u/2797580765	Band-Aid by Blue-rainbow	male	Tianjin	464	246	248	It is recommended to fly the flag at half-staff and observe three minutes of silence	0	2021-05-23 10:12:00
https://weibo.cn//u/5815887810	23. HYF	male	other	19	74	23	Can I pay my respects to the remains?	0	2021-05-23 10:12:00
https://weibo.cn//u/6669267546	LOFI products	male	other	103	115	19	You knew from last year's epidemic that the world had to ban food exports. You can't be self-sufficient. Can you buy it if you have money? Be prepared for danger	0	2021-05-23 10:12:00
https://weibo.cn//u/2012816831	spring city fish	Female	Yunnan	3844	279	657	Tomorrow morning is a memorial service. If possible, I call on teachers to lead the class to pay tribute to the silence.	0	2021-05-23 10:11:00
https://weibo.cn//u/5654552209	One day the clouds dissipate	male	Jiangxi	717	222	1918	The pride of our Jiujiang people	0	2021-05-23 10:11:00
https://weibo.cn//u/2879541127	I_have_a_big_dog	male	Henan	26	158	217	Hope to fly the flag at half mast for Grandpa Yuan	10	2021-05-23 10:11:00
https://weibo.cn//u/6172722585	Luo Kunyu's first naive	male	Hunan	38	48	6	Can I pay homage to the remains?	0	2021-05-23 10:11:00
https://weibo.cn//u/6387583296	Shuo Jin Jade 2018	Female	Hebei	745	867	1081	I'm still a little dazed when I see your portrait now, I can't believe you're gone	0	2021-05-23 10:11:00
https://weibo.cn//u/3215077497	boboerh	Female	Hunan	387	862	139	Grandpa Yuan is going well	0	2021-05-23 10:11:00
https://weibo.cn//u/6669267546	LOFI products	male	other	103	115	19	Isn't it Yuan Lao's technology, can one mu of land produce more grain? There is only so much arable land in our country, which can support hundreds of millions of people.	0	2021-05-23 10:11:00
https://weibo.cn//u/7313840690	Kawai Tianna	Female	chongqing	75	207	3	Grandpa Yuan is going well	0	2021-05-23 10:10:00
https://weibo.cn//u/5251985416	It's time to know	Female	Jiangxi	305	598	143	The kid is still wearing a red scarf, so nice	0	2021-05-23 10:10:00
https://weibo.cn//u/2623484902	Like - Around the World	Female	Guangdong	71	164	50	? come yet?	0	2021-05-23 10:09:00
https://weibo.cn//u/5651993129	Lin stepping on fire and wind	male	Zhejiang	2449	382	96	go well	0	2021-05-23 10:09:00
https://weibo.cn//u/6984233750	Realistic 19511021	male	Jiangxi	1394	1919	892	Support the state funeral and fly the flag at half mast! Rightfully so, well deserved!	0	2021-05-23 10:09:00
https://weibo.cn//u/2091968053	Angry 2019	Female	Anhui	18	333	41	Grandpa Yuan Longping, go all the way, you will always live in our hearts	0	2021-05-23 10:09:00
https://weibo.cn//u/2034539122	unmistakably	male	Guangdong	18	88	97	I live near the Agricultural University. I passed by Grandpa Yuan’s house before, and I thought that I would see it again in the future, but I really didn’t have a chance.	0	2021-05-23 10:09:00
https://weibo.cn//u/2623484902	Like - Around the World	Female	Guangdong	71	164	50	come yet?	0	2021-05-23 10:09:00
https://weibo.cn//u/3358897622	Swordsman Ace	male	Shanghai	697	143	194	farewell!	0	2021-05-23 10:09:00
https://weibo.cn//u/5524755483	Zifei Fish Skip	male	Hubei	161	157	61	Without fear, it is better not to go	0	2021-05-23 10:09:00
https://weibo.cn//u/5626207326	Don't call me annoyed-	Female	Inner Mongolia	33	39	10	What is the composition of the photo	0	2021-05-23 10:09:00
https://weibo.cn//u/1716170530	Eliza	Female	other	1205	83	64	Yuan Lao, go all the way! We will eat well and cherish food	0	2021-05-23 10:09:00
https://weibo.cn//u/5360223036	Xiaoxiao Mushroom Stuffed	Female	Jiangxi	321	95	58	That one is lost	0	2021-05-23 10:08:00
https://weibo.cn//u/5671490642	charming little lady	Female	Guangdong	521	163	104	miss you forever	0	2021-05-23 10:08:00
https://weibo.cn//u/5498313333	flag 0 euro 0 bar	male	other	5	109	22	I personally think that it is not the majority contribution, his research has benefited all Chinese people! is every one!	0	2021-05-23 10:08:00
https://weibo.cn//u/2108567061	panpan love panpan	Female	Fujian	193	537	162	Grandpa Yuan, all the way, we love you.	0	2021-05-23 10:08:00
https://weibo.cn//u/1738691924	Interesting Zhouyi	male	Guangdong	14	242	1617	There should be a state funeral, the flag should be lowered	0	2021-05-23 10:08:00
https://weibo.cn//foreversherryl	With POWER small charge	Female	overseas	1046	256	370	Report Like[0] Reply 05/23/10:07 From webpage	0	2021-05-23 10:07:00
https://weibo.cn//cnlujunfeng	two	male	overseas	85	191	179	Put the flowers well, and there are still some lost	0	2021-05-23 10:07:00
https://weibo.cn//u/1167275823	Talk about things_Larry	male	Zhejiang	840	133	260	Don't forget Yuan Longping and Yuan Lao when you eat	0	2021-05-23 10:07:00
https://weibo.cn//foreversherryl	With POWER small charge	Female	overseas	1046	256	370	Grandpa is well in heaven, miss you forever	0	2021-05-23 10:07:00
https://weibo.cn//u/2012816831	spring city fish	Female	Yunnan	3844	279	657	The real parents of 1.4 billion people should fly the flag at half mast to mourn	0	2021-05-23 10:07:00
https://weibo.cn//u/5498313333	flag 0 euro 0 bar	male	other	5	109	22	Grandpa Yuan, who has solved the problem of food and clothing for 4 billion people in the world, is not too much to fly the flag at half mast!	0	2021-05-23 10:06:00
https://weibo.cn//u/5032812979	where by	Female	Beijing	151	69	48	Support the flag at half mast	0	2021-05-23 10:06:00
https://weibo.cn//u/5498313333	flag 0 euro 0 bar	male	other	5	109	22	Yuan Lao has made great contributions to the world, and it is not too much to fly the flag at half mast	0	2021-05-23 10:06:00
https://weibo.cn//u/6984233750	Realistic 19511021	male	Jiangxi	1394	1919	892	Deeply mourn the great scientist Yuan Longping, the father of Chinese hybrid rice, and wish you a good journey!	0	2021-05-23 10:05:00
https://weibo.cn//u/5652530729	Jiyue Breeze LL	Female	Beijing	429	129	134	Support the flag at half mast	0	2021-05-23 10:05:00
https://weibo.cn//u/5498313333	flag 0 euro 0 bar	male	other	5	109	22	Support the flag at half mast	0	2021-05-23 10:05:00
https://weibo.cn//u/5498313333	flag 0 euro 0 bar	male	other	5	109	22	Support the flag at half mast	0	2021-05-23 10:05:00
https://weibo.cn//u/2178982890	ZN_ Hearted Onion	male	Jilin	23	982	458	🙏🙏🙏	0	2021-05-23 10:04:00
https://weibo.cn//u/5296497465	no only forever	Female	Jiangsu	2437	2445	471	Probably not.	0	2021-05-23 10:04:00
https://weibo.cn//u/6352773489	Cangyang Gyatso's number one powder	Female	Guangxi	1151	96	36	You will always live in our hearts and we will eat well	0	2021-05-23 10:04:00
https://weibo.cn//u/5296497465	no only forever	Female	Jiangsu	2437	2445	471	Yuan Lao did not really leave, he has always lived in our hearts	0	2021-05-23 10:04:00
https://weibo.cn//u/7265165213	Cheese Pancakes_	Female	Beijing	750	342	20	farewell	0	2021-05-23 10:04:00
https://weibo.cn//u/1933646234	Chai Liuyi	Female	Beijing	4307	291	116	Report Like[0] Reply 05/23/10:04 From webpage	0	2021-05-23 10:04:00
https://weibo.cn//u/6352773489	Cangyang Gyatso's number one powder	Female	Guangxi	1151	96	36	Yuan Lao go all the way	0	2021-05-23 10:04:00
https://weibo.cn//u/5296497465	no only forever	Female	Jiangsu	2437	2445	471	We must all advocate saving, not extravagance and waste, and cherish food	0	2021-05-23 10:04:00
https://weibo.cn//u/3502847987	The lonely little aunt who lives next door	Female	other	6	57	74	After Xiaoman, wait for us to finish inserting Yang, wait for us to finish lunch, wait for us to finish lunch, Grandpa is going all the way	0	2021-05-23 10:03:00
https://weibo.cn//u/5124342304	Alien with no stomachache	Female	Shanghai	57	43	50	I used to think he was an immortal and would not leave	0	2021-05-23 10:03:00
https://weibo.cn//u/2012816831	spring city fish	Female	Yunnan	3844	279	657	Our class rules: no leftovers	0	2021-05-23 10:03:00
https://weibo.cn//u/6031363606	QUEEN is awesome	Female	Beijing	162	690	133	My friend always throws away the last two bites of rice in the bowl. I told him last night to never waste food again...	0	2021-05-23 10:03:00
https://weibo.cn//u/5778701956	Outside the Indus _July	Female	Guangdong	661	783	134	Cherish every grain is the best mourning for Yuan Lao	0	2021-05-23 10:03:00
https://weibo.cn//u/2811565530	Sunny Li 1202	Female	Guangxi	34	28	104	You can also go to Hunan Daily's online condolence platform to send grandpa	0	2021-05-23 10:03:00
https://weibo.cn//u/5296497465	no only forever	Female	Jiangsu	2437	2445	471	It's raining here too	0	2021-05-23 10:03:00
https://weibo.cn//u/3502847987	The lonely little aunt who lives next door	Female	other	6	57	74	Grandpa Yuan good to go	0	2021-05-23 10:02:00
https://weibo.cn//u/1993594167	little fish in water	Female	Beijing	747	801	318	Grandpa Yuan, go all the way	0	2021-05-23 10:02:00
https://weibo.cn//u/2623484902	Like - Around the World	Female	Guangdong	71	164	50	? save water from me	0	2021-05-23 10:02:00
https://weibo.cn//u/2012816831	spring city fish	Female	Yunnan	3844	279	657	Grandpa Yuan said that he wanted to fight from the post-90s to the post-100s, but... it was too sudden	0	2021-05-23 10:02:00
https://weibo.cn//u/2713608853	Yan m_m Yan	Female	Hunan	486	301	93	Thank you Grandpa Yuan, you have a good journey, people all over the world love you	0	2021-05-23 10:02:00
https://weibo.cn//u/6576255064	Got a hammer	male	Henan	701	357	656	Yuan Lao go all the way	0	2021-05-23 10:02:00
https://weibo.cn//u/5885295394	0318954 too spicy	male	other	255	511	134	cherish the moment. remembrance	0	2021-05-23 10:02:00
https://weibo.cn//u/6417689795	Fu Youyou	Female	other	5117	149	91	go all the way, mourning	0	2021-05-23 10:02:00
https://weibo.cn//u/2543713454	silver_hua	Female	Jiangsu	423	384	195	Grandpa Yuan, go all the way	0	2021-05-23 10:01:00
https://weibo.cn//u/1800331963	Grinding lady	Female	other	242	389	760	don't waste food	0	2021-05-23 10:01:00
https://weibo.cn//u/1800331963	Grinding lady	Female	other	242	389	760	Cherish every grain	0	2021-05-23 10:01:00
https://weibo.cn//u/5296497465	no only forever	Female	Jiangsu	2437	2445	471	Yuan Lao go all the way	0	2021-05-23 10:01:00
https://weibo.cn//u/6669267546	LOFI products	male	other	103	115	19	My grandfather often talked to me. At that time, they had eaten rice and bark, and the better one was corn soup.	0	2021-05-23 10:01:00
https://weibo.cn//u/5464164278	Mori Miao_Yuki	Female	other	407	309	44	Did he keep his saxophone?	0	2021-05-23 10:00:00
https://weibo.cn//u/5652530729	Jiyue Breeze LL	Female	Beijing	429	129	134	Yuan Lao is the eternal god in our hearts!	0	2021-05-23 10:00:00
https://weibo.cn//u/5864590676	fyx golden branches and jade leaves	Female	Hunan	162	348	62	have been watching the live broadcast, and I have been crying. Yuan Lao all the way! You will always live in our hearts!	0	2021-05-23 10:00:00
https://weibo.cn//u/2840583153	Yu_Kiii	Female	other	208	171	2036	I really can't accept that my grandpa is only 91 years old	0	2021-05-23 10:00:00
https://weibo.cn//u/3279983212	Gardenias and Tangerines	Female	Liaoning	2266	679	116	treasure food	0	2021-05-23 10:00:00
https://weibo.cn//u/2012816831	spring city fish	Female	Yunnan	3844	279	657	A national scholar like Yuan Lao should be remembered from generation to generation	0	2021-05-23 10:00:00
https://weibo.cn//u/1401596075	siciliandefence	male	Sichuan	118	567	101	I don't know simple etiquette and wear a hat	0	2021-05-23 09:59:00
https://weibo.cn//u/3170640220	Classmate Liu, who is both soil and wood_	male	other	640	323	1413	The bar spirits in the comment area go to the Olympics single parallel bars to win glory for the country	0	2021-05-23 09:59:00
https://weibo.cn//u/7255307569	aestheticsofSilence	Female	Hubei	8244	215	51	treasure food	0	2021-05-23 09:59:00
https://weibo.cn//u/5296497465	no only forever	Female	Jiangsu	2437	2445	471	A porridge and a meal are hard to come by	0	2021-05-23 09:59:00
https://weibo.cn//u/2084710791	april	Female	Shanxi	898	282	331	The disc action is here to stay	0	2021-05-23 09:59:00
https://weibo.cn//u/5652530729	Jiyue Breeze LL	Female	Beijing	429	129	134	Report Like[0] Reply 05/23/09:59 From webpage	0	2021-05-23 09:59:00
https://weibo.cn//u/6669267546	LOFI products	male	other	103	115	19	The older generation of people in that era felt the same way.	0	2021-05-23 09:59:00
https://weibo.cn//u/7349060541	Eggplant Carrots 95	Female	other	532	526	25	Good luck~ Grandpa Yuan	0	2021-05-23 09:59:00
https://weibo.cn//u/1800331963	Grinding lady	Female	other	242	389	760	Not wasting food is the best memory for Yuan Lao	0	2021-05-23 09:59:00
https://weibo.cn//u/5737877197	Guest Changan 1 Yihui	male	Shanxi	156	340	62	Good deeds need publicity	0	2021-05-23 09:59:00
https://weibo.cn//u/6669267546	LOFI products	male	other	103	115	19	Many young people are very relieved, because you were not born in that era of hunger, and you should cherish this era even more	0	2021-05-23 09:58:00
https://weibo.cn//u/2012816831	spring city fish	Female	Yunnan	3844	279	657	The little brother who blew away a song for Yuan Lao made people cry	0	2021-05-23 09:58:00
https://weibo.cn//u/1401596075	siciliandefence	male	Sichuan	118	567	101	It's not too rude to take off your hat	0	2021-05-23 09:58:00
https://weibo.cn//u/5464164278	Mori Miao_Yuki	Female	other	407	309	44	He is so pious	0	2021-05-23 09:58:00
https://weibo.cn//u/7255307569	aestheticsofSilence	Female	Hubei	8244	215	51	It's raining at my house	0	2021-05-23 09:58:00
https://weibo.cn//u/5839965072	Big waves scouring leeks	male	other	3	47	14	Okay, thank you	0	2021-05-23 09:57:00
https://weibo.cn//u/5464164278	Mori Miao_Yuki	Female	other	407	309	44	Is someone blowing home?	0	2021-05-23 09:57:00
https://weibo.cn//u/3019034663	Xi Niu Little Sunshine	Female	Shaanxi	147	84	284	I feel really like a grandpa, very kind	0	2021-05-23 09:57:00
https://weibo.cn//u/1800331963	Grinding lady	Female	other	242	389	760	You don't have to buy flowers, white paper cranes can also	0	2021-05-23 09:57:00
https://weibo.cn//u/5652530729	Jiyue Breeze LL	Female	Beijing	429	129	134	Flying the flag at half mast	0	2021-05-23 09:57:00
https://weibo.cn//u/5464164278	Mori Miao_Yuki	Female	other	407	309	44	The flowers can't be placed	0	2021-05-23 09:57:00
https://weibo.cn//u/5469587995	you are baby too	Female	other	247	105	281	Don't buy flowers, donate online	0	2021-05-23 09:57:00
https://weibo.cn//u/1800331963	Grinding lady	Female	other	242	389	760	You can also fold a white paper crane	0	2021-05-23 09:57:00
https://weibo.cn//u/5296497465	no only forever	Female	Jiangsu	2437	2445	471	Benefit mankind	0	2021-05-23 09:57:00
https://weibo.cn//u/2127144420	poetry all the way	male	Hunan	1686	538	362	The rain is getting heavier and heavier, the heaven and the earth are sad, the sun and the moon are dull, our sadness is getting stronger and stronger, Yuan Lao Qiangu	63	2021-05-23 09:05:00
https://weibo.cn//u/2549869070	Winter Sonata Polaris	Female	Shanghai	1957	464	295	Never seen such a scene, the whole country mourns a scientist.	53	2021-05-23 09:15:00
https://weibo.cn//u/5771280946	xn Nanshen King	male	other	189	192	66	The worship has been completed, Yuan Lao has been doing well, I will go back to school and continue to work hard on scientific research	29	2021-05-23 09:21:00
https://weibo.cn//li8833	Huizhou Jindajia Firm	male	Guangdong	9687	247	123	//	0	2021-06-03 10:13:00
https://weibo.cn//u/7348917532	live happily	male	Sichuan	1072	48	85	🙏🙏🙏	0	2021-05-23 21:59:00
https://weibo.cn//u/7280470783	arctic fox 199806	male	Jiangsu	1078	949	21	what are you doing	0	2021-05-23 19:33:00
https://weibo.cn//u/7503990403	oil shop	male	Guangdong	1	53	1	farewell	0	2021-05-23 19:00:00
https://weibo.cn//xiaoranrandian	Xiao Nan went to jump rope	Female	Hainan	810	198	504	sour	0	2021-05-23 18:54:00
https://weibo.cn//u/1559007981	LovingKitten	male	other	162	58	54	Respect admirable idols! Always remember!	0	2021-05-23 18:24:00
https://weibo.cn//u/5635678239	Yingying 158888	Female	Guangdong	2020	54	720	Great people, life is worth it, we will always remember you for your dedication	0	2021-05-23 18:16:00
https://weibo.cn//u/2554027340	Xiaonan Naner	Female	Shanghai	305	988	122	farewell	0	2021-05-23 18:11:00
https://weibo.cn//u/7489714946	Memories 201872982	male	other	7	120	3	farewell	0	2021-05-23 18:01:00
https://weibo.cn//u/2445212901	CC_Andy	male	Beijing	1873	774	406	farewell!	0	2021-05-23 17:17:00
https://weibo.cn//618797398	sand in the desert	male	Hebei	49	386	46	bow down	0	2021-05-23 17:12:00
https://weibo.cn//u/6391757993	Ling yyh	male	Guizhou	2	35	30	Mountains and rivers are sad!	0	2021-05-23 17:05:00
https://weibo.cn//u/3922156628	weiyue wy	male	Shanghai	1203	2035	157	It is one of his wishes that people all over the world can have food, and he hopes that one day it will come true. At the same time, we must also remember his words. Everyone should eat well. I hope that Yuan Lao will have a good journey in heaven, and the people of the world will remember him.	0	2021-05-23 17:03:00
https://weibo.cn//u/1476358647	happy fish 19	Female	Zhejiang	193	242	72	Tears, can't see	0	2021-05-23 16:58:00
https://weibo.cn//u/6331838210	Forgetful dust mandarin duck	Female	Guangdong	35	136	43	he deserves	0	2021-05-23 16:42:00
https://weibo.cn//u/6555325101	you see i won again hehe	Female	Beijing	3282	648	236	It is an elder, more worthy of kneeling	0	2021-05-23 16:33:00
https://weibo.cn//u/7570279454	web novel withdrawal	Female	other	211	93	2	farewell	0	2021-05-23 16:18:00
https://weibo.cn//u/6463620092	lulu little lulu	Female	Shanxi	526	177	67	Our juniors here are going to kneel	0	2021-05-23 15:34:00
https://weibo.cn//daisywatermelon	Daisy Daisy	Female	Hunan	859	515	622	We De'an people mourn by kowtowing and bowing.	0	2021-05-23 15:34:00
https://weibo.cn//u/3008905204	mythical kobe	male	Jiangxi	1001	592	89	am from De'an, he is the symbol of our De'an, the belief of the people of De'an, I heard the story of him since I was a child, and he came to De'an several times. De'an has his imprint everywhere and is named after him. There are libraries and squares everywhere. Dear Grandpa Yuan Longping, you are gone. The people of De'an will miss you forever. I wish you all the best in heaven! ! !	0	2021-05-23 15:00:00
https://weibo.cn//u/5938321172	If it can be picked up in the evening	Female	Shandong	543	801	203	Grandpa Yuan	0	2021-05-23 14:47:00
https://weibo.cn//u/5707185489	fugitive class teacher	Female	Liaoning	38	189	398	How to say goodbye to people	0	2021-05-23 14:42:00
https://weibo.cn//277773582	ironing	Female	Shandong	3648	523	1283	🕯🕯🕯	0	2021-05-23 14:41:00
https://weibo.cn//u/7612847838	Chen Hengyi 921	male	other	27	63	2	farewell.	0	2021-05-23 14:32:00
https://weibo.cn//u/2335706615	The red flag on the road rolls in the west wind	male	Shaanxi	10	148	180	Kneeling is not necessary	0	2021-05-23 14:29:00
https://weibo.cn//u/7525524379	AugNicc	Female	Guangdong	118	56	1	Yuan Lao go all the way	0	2021-05-23 14:28:00
https://weibo.cn//u/1833986537	What a long bear	Female	Shanghai	469	1175	923	Rest well, Mr. Yuan, I will always remember you	0	2021-05-23 14:28:00
https://weibo.cn//u/2862826580	Landscapes chasing time	male	Shaanxi	783	150	251	kneeling in gratitude	0	2021-05-23 14:26:00
https://weibo.cn//u/3178149780	Maggie Morley	male	other	935	551	136	Why don't you take down the fake news?	0	2021-05-23 14:25:00
https://weibo.cn//u/6182955264	Sister Yilin	Female	chongqing	14	108	5	Idols are gone	0	2021-05-23 14:24:00
https://weibo.cn//u/7051319387	I was too lazy to change my name	male	other	230	114	2	please wear masks	0	2021-05-23 14:24:00
https://weibo.cn//u/2335706615	The red flag on the road rolls in the west wind	male	Shaanxi	10	148	180	Report Like[0] Reply 05/23 at 14:24 from webpage	0	2021-05-23 14:24:00
https://weibo.cn//u/6182955264	Sister Yilin	Female	chongqing	14	108	5	Report Like[0] Reply 05/23 at 14:24 from webpage	0	2021-05-23 14:24:00
https://weibo.cn//u/3214921074	Miss Fish wants to get rich	Female	Tianjin	3252	232	151	Grandpa Yuan worked hard, you walk all the way and love you	0	2021-05-23 14:24:00
https://weibo.cn//u/2521189633	Listen to the wind and watch the rain ZM6677	Female	Yunnan	629	187	1501	Go all the way, always remember you🙏🙏🙏	0	2021-05-23 14:22:00
https://weibo.cn//u/2566317765	Xpress 2012 Xpress	Female	other	608	181	73	Grandpa Yuan is going well	0	2021-05-23 14:22:00
https://weibo.cn//u/5749967951	baa acridine	Female	Guangdong	100	235	49	Grandpa Yuan, go all the way	0	2021-05-23 14:21:00
https://weibo.cn//u/7257228898	Shi Jin yyds	Female	other	2	88	2	Report Like[0] Reply 05/23 at 14:20 from webpage	0	2021-05-23 14:20:00
https://weibo.cn//u/7526559467	today bk hot fried chicken for pp	Female	Hebei	186	134	27	Grandpa Yuan, go all the way	0	2021-05-23 14:16:00
https://weibo.cn//u/2968470244	Mo Zinier	Female	Shandong	207	240	6	Grandpa Yuan, go all the way, we will always remember you	0	2021-05-23 14:15:00
https://weibo.cn//u/5674822937	I love drinking Coke	Female	Shandong	8	34	45	Grandpa Yuan is going well	0	2021-05-23 14:14:00
https://weibo.cn//u/7186638727	Yueyue6677	Female	Hubei	253	69	2	Grandpa Yuan, go all the way, we will always remember you!	0	2021-05-23 14:12:00
https://weibo.cn//u/7408455293	A musty beauty forgotten in a corner	Female	other	11	286	1	good grandpa	0	2021-05-23 14:12:00
https://weibo.cn//u/2196462102	2021 star eye	Female	Guangdong	1345	1302	56	Grandpa Yuan Longping has worked hard all the way, thank you for your dedication and contribution	1	2021-05-23 14:12:00
https://weibo.cn//u/6866962605	Shushu Cecilia	Female	other	3	95	12	thank you	0	2021-05-23 14:12:00
https://weibo.cn//u/6387434427	what the hell	Female	Anhui	14	60	1	Grandpa Yuan, go all the way, we will always remember you	0	2021-05-23 14:12:00
https://weibo.cn//u/6866962605	Shushu Cecilia	Female	other	3	95	12	Grandpa, go well. miss you	0	2021-05-23 14:11:00
https://weibo.cn//u/3260841803	Secretly nympho little fan girl	Female	chongqing	657	152	72	we will never forget you	0	2021-05-23 14:09:00
https://weibo.cn//u/3297212694	Di_Vinguan	male	Beijing	888	342	106	The savior, Grandpa Yuan, go all the way 🙏	0	2021-05-23 14:09:00
https://weibo.cn//u/3260841803	Secretly nympho little fan girl	Female	chongqing	657	152	72	Grandpa Yuan, go all the way	0	2021-05-23 14:09:00
https://weibo.cn//u/5892100194	Principal, are you asleep?	male	other	4	188	5	Grandpa Yuan is going well	0	2021-05-23 14:09:00
https://weibo.cn//u/2672092825	Chubby Bamboo Sister	Female	Guangdong	1878	2389	294	Grandpa Yuan, go all the way	0	2021-05-23 14:07:00
https://weibo.cn//u/2073888481	Indifferent and thick wipe He Weiqiao	male	Sichuan	92	205	64	Yuan Lao all the way!	0	2021-05-23 14:07:00
https://weibo.cn//u/2719471107	sister bomb	Female	overseas	1969	1100	3011	Grandpa Yuan thank you for coming to the Republic for a good trip	0	2021-05-23 14:06:00
https://weibo.cn//u/2495663874	KissAllure	male	Zhejiang	174	118	253	Amen	0	2021-05-23 14:05:00
https://weibo.cn//u/6045412042	Dusty Jane	Female	Sichuan	41	243	64	Grandpa go well!!!	0	2021-05-23 14:04:00
https://weibo.cn//u/5082011751	love summer lotus autumn wind wd	Female	Liaoning	907	238	43	Grandpa Yuan, go all the way, we miss you!	0	2021-05-23 14:03:00
https://weibo.cn//u/7535083577	Peaches Sus	Female	Beijing	718	1188	9	China is so fortunate to have you, Grandpa Yuan, go all the way.	0	2021-05-23 14:03:00
https://weibo.cn//u/5495100455	a pear and a peach	Female	Guangxi	556	256	251	Yuan Lao, go all the way	0	2021-05-23 14:02:00
https://weibo.cn//ftialand4v1ka	three sentences	Female	overseas	460	171	405	Don't worry, go have fun	0	2021-05-23 14:01:00
https://weibo.cn//ftialand4v1ka	three sentences	Female	overseas	460	171	405	farewell! !	0	2021-05-23 14:00:00
https://weibo.cn//604552784	Li Xunhuan	Female	other	19386	1298	758	Grandpa Yuan, go all the way	0	2021-05-23 14:00:00
https://weibo.cn//ftialand4v1ka	three sentences	Female	overseas	460	171	405	Report Like[0] Reply 05/23/14:00 From webpage	0	2021-05-23 14:00:00
https://weibo.cn//u/5540634281	Endless Daydream	Female	Shandong	514	982	118	Yuan Lao, go all the way	0	2021-05-23 14:00:00
https://weibo.cn//u/5540634281	Endless Daydream	Female	Shandong	514	982	118	Yuan Lao, go all the way	0	2021-05-23 14:00:00
https://weibo.cn//u/5669256233	Probably suddenly grew ears	Female	Zhejiang	29	122	614	Go all the way, Yuan Lao	0	2021-05-23 13:59:00
https://weibo.cn//u/6685923834	HoydeA Pot Rice	Female	Jiangsu	1146	1373	240	Yuan Lao go all the way 🕯️	0	2021-05-23 13:59:00
https://weibo.cn//u/1011093512	Renjiayuan 5018	Female	Jiangsu	418	661	102	Yuan Lao go all the way	0	2021-05-23 13:59:00
https://weibo.cn//u/5652498079	Roadside Zhang San yoo	Female	Gansu	101	817	120	The wind blows the fragrance of rice and flowers on both sides of the strait, this time, on the ridges of the fields, you are no longer there	0	2021-05-23 13:59:00
https://weibo.cn//u/6088354101	Fameng 6088354101	male	Beijing	414	373	202	Respect to Grandpa Yuan Longping! Joyfully praise Grandpa Yuan for the boundless merits and virtues of benefiting all beings!	0	2021-05-23 13:57:00
https://weibo.cn//u/1600809592	The Capital of Soup Spoons - Li Yingzai	Female	Zhejiang	4094	710	321	Grandpa Yuan, go all the way	0	2021-05-23 13:56:00
https://weibo.cn//u/5642034633	In the fog to see your heart	Female	Henan	115	210	74	Report Like[0] Reply 05/23/13:55 From webpage	0	2021-05-23 13:55:00
https://weibo.cn//u/5893980702	The oath of the flag	male	Jiangxi	0	94	2	Yuan Lao, go all the way	0	2021-05-23 13:55:00
https://weibo.cn//u/6335553411	There is wood in the south of the mountain, called Nanshan	Female	other	1374	1039	96	Grandpa Yuan is going well	0	2021-05-23 13:55:00
https://weibo.cn//love0megan	love0 little flower	Female	Guangdong	1471	467	660	bye and thank you	0	2021-05-23 13:54:00
https://weibo.cn//wuhb85	Caiweizi 85	male	Zhejiang	3023	247	1274	cloud memorial	0	2021-05-23 13:54:00
https://weibo.cn//u/6074006423	xxxJFACE	Female	Liaoning	98	265	22	Yuan Lao, go all the way	0	2021-05-23 13:54:00
https://weibo.cn//u/5131069392	Vae Xu Luochuan	male	Fujian	75	127	48	Yuan Lao, go all the way	0	2021-05-23 13:54:00
https://weibo.cn//u/6412724221	of a maverick pig	Female	Beijing	306	270	81	tears	0	2021-05-23 13:53:00
https://weibo.cn//u/2735261634	Mood easily ups and downs	Female	other	1144	287	188	Yuan Lao go all the way 🙏🙏🙏	0	2021-05-23 13:53:00
https://weibo.cn//u/6412724221	of a maverick pig	Female	Beijing	306	270	81	Grandpa Yuan, go all the way	0	2021-05-23 13:53:00
https://weibo.cn//u/5657664507	kkj	male	Hongkong	0	30	157	🙏	0	2021-05-23 13:51:00
https://weibo.cn//u/5322201695	Erwa Erwa female man	Female	Sichuan	14	280	11	Grandpa Yuan, go all the way 🙏🙏🙏🙏	0	2021-05-23 13:51:00
https://weibo.cn//u/3905334899	The silent dawn here	Female	Jiangsu	57	90	60	grandpa through the ages	0	2021-05-23 13:51:00
https://weibo.cn//u/2931687105	wx Xiaotao	male	Anhui	1155	1397	361	Grandpa Yuan is going well	0	2021-05-23 13:50:00
https://weibo.cn//u/1026416747	Xiaotian studio	Female	Yunnan	299	336	54	Yuan Gong, go all the way 🙏🙏🙏	0	2021-05-23 13:50:00
https://weibo.cn//u/5123660349	Jaygned	Female	other	0	26	27	Grandpa Yuan, go all the way	0	2021-05-23 13:50:00
https://weibo.cn//u/7613149504	Xiao Pei 198111	Female	other	2	129	1	Grandpa Yuan, go all the way	0	2021-05-23 13:50:00
https://weibo.cn//u/6582380858	baby and turtle	Female	Jiangsu	0	41	23	Grandpa Yuan is going well	0	2021-05-23 13:49:00
https://weibo.cn//u/2714225953	Minimalist J	male	Beijing	958	638	354	🙏🙏🙏	0	2021-05-23 13:48:00
https://weibo.cn//u/5667166675	living like a fool	Female	Fujian	64	810	299	Yuan Lao: Good luck all the way 🙏🙏🙏	0	2021-05-23 13:48:00
https://weibo.cn//u/6439036962	Mofan-ING	male	Xinjiang	0	194	5	Grandpa Yuan, I am determined to be a good seed	0	2021-05-23 13:48:00
https://weibo.cn//u/2944731215	the evening of the wood	Female	Hubei	571	378	426	Grandpa Yuan, you have a good journey	0	2021-05-23 13:47:00
https://weibo.cn//u/6884099858	touristui6884099858	male	other	3	108	8	Yuan Lao went well all the way.	0	2021-05-23 13:47:00
https://weibo.cn//u/2326318983	Seven feet of sunshine is very bright	Female	Henan	12	87	94	Grandpa Yuan, take good care of yourself over there and have a good rest	0	2021-05-23 13:47:00
https://weibo.cn//u/7614409638	Little broken child 71614	Female	Guangdong	0	57	1	Grandpa Yuan, go all the way	0	2021-05-23 13:45:00
https://weibo.cn//u/5844281260	Han Yu's girlfriend	Female	other	87	91	30	Yuan Lao is going all the way ❤️	0	2021-05-23 13:45:00
https://weibo.cn//u/6201280048	black cat is rot	Female	Shandong	963	817	1179	Grandpa Yuan is going well	0	2021-05-23 13:42:00
https://weibo.cn//u/5660922590	Cheng Ziyan	Female	Shandong	25	186	220	Grandpa Yuan, go all the way!	0	2021-05-23 13:41:00
https://weibo.cn//u/1755378723	FoleyLeung is me	Female	Guangdong	176	580	852	On the day of hoeing the weeds, the sweat drips down the soil at noon, who knows that every grain of food in the plate is hard work	0	2021-05-23 13:40:00
https://weibo.cn//u/6261934246	丨, orange raw Huainan	Female	other	185	740	7	farewell	0	2021-05-23 13:40:00
https://weibo.cn//u/6261934246	丨, orange raw Huainan	Female	other	185	740	7	Grandpa Yuan,	0	2021-05-23 13:40:00
https://weibo.cn//u/2979634652	Pinger fiona	Female	Jilin	1448	684	255	Yuan Lao, go all the way, the people of the world will always remember you	0	2021-05-23 13:40:00
https://weibo.cn//u/6974221827	Stars 02851	male	other	0	44	2	Grandpa Yuan, go all the way	0	2021-05-23 13:40:00
https://weibo.cn//u/6028003479	Lee Ji-an-Eighteen	Female	Shandong	41	60	41	Grandpa Yuan is going well	0	2021-05-23 13:39:00
https://weibo.cn//u/3665113647	witty little Y-	Female	other	163	1065	1026	Report Like[0] Reply 05/23/13:39 From webpage	0	2021-05-23 13:39:00
https://weibo.cn//u/7444889495	Space Commissioner Ci Xi	Female	Fujian	3	76	1	Grandpa Yuan is going well	0	2021-05-23 13:39:00
https://weibo.cn//u/5046793231	Shu Aohan	Female	Gansu	239	216	295	Grandpa Yuan	0	2021-05-23 13:39:00
https://weibo.cn//u/1804673057	Tao Daxin	Female	other	7	70	160	Yuan Lao rest in peace, rest well in heaven	0	2021-05-23 13:38:00
https://weibo.cn//u/5960572775	Tong En 112233	Female	Zhejiang	372	160	104	Yuan Lao, go all the way	0	2021-05-23 13:38:00
https://weibo.cn//u/5019584807	Starbucks at zero	male	Jiangsu	49	174	300	Grandpa Yuan has a good way!	0	2021-05-23 13:38:00
https://weibo.cn//u/6405371454	so easy	Female	Beijing	26	339	18	Thank you grandpa, goodbye grandpa	0	2021-05-23 13:37:00
https://weibo.cn//fishies88	fish old blog	male	Guangdong	46	93	52	Grandpa Yuan through the ages	0	2021-05-23 13:36:00
https://weibo.cn//u/2761671105	Ray Moza	Female	Hubei	3296	588	508	please go all the way	0	2021-05-23 13:36:00
https://weibo.cn//demoncaojiaying	is it?	Female	Hubei	64	122	13	farewell	0	2021-05-23 13:36:00
https://weibo.cn//u/6493563054	passed the test passed the test	Female	chongqing	2387	1103	1724	Grandpa Yuan is going well	0	2021-05-23 13:36:00
https://weibo.cn//u/2326318983	Seven feet of sunshine is very bright	Female	Henan	12	87	94	Grandpa Yuan, from yesterday afternoon till now, I can't hold back the tears. I miss you very much.	0	2021-05-23 13:36:00
https://weibo.cn//u/1435550104	-memory-of-hot summer-	Female	Jiangsu	2973	535	496	Grandpa Yuan is going well	0	2021-05-23 13:36:00
https://weibo.cn//u/1823529320	Manchester on the coast	Female	Henan	199	162	220	Grandpa Yuan is going well	0	2021-05-23 13:36:00
https://weibo.cn//u/7403455563	Jiaaayan	Female	other	171	267	11	Grandpa Yuan is grateful for your kindness, thank you	0	2021-05-23 13:35:00
https://weibo.cn//u/1871835433	The eyes of the leaves are transparent	Female	Heilongjiang	159	455	141	thank you	0	2021-05-23 13:35:00
https://weibo.cn//512012684	yanc on the way	Female	other	8	83	89	Grandpa Yuan thank you for giving us a full meal, a good journey along the way, and cherish the memory forever.	0	2021-05-23 13:35:00
https://weibo.cn//u/6977545978	lord of the nation	male	Jiangsu	61	50	1	farewell	0	2021-05-23 13:35:00
https://weibo.cn//511731123	The fog slows the eardrums	Female	other	17246	470	1921	Grandpa Yuan is going well	0	2021-05-23 13:35:00
https://weibo.cn//u/6932976937	Why Sheng Xiao Mo 61804	Female	other	53	78	5	He seems to have been growing up with us born in the 90s, and he never thought that he would grow old	0	2021-05-23 13:35:00
https://weibo.cn//u/6992308426	Judymz98	Female	Zhejiang	17	100	2	farewell	0	2021-05-23 13:34:00
https://weibo.cn//u/5540398749	I want to be quiet 007008009	Female	other	85	424	1	please go all the way	0	2021-05-23 13:34:00
https://weibo.cn//u/6616600408	Ftzlx	male	other	2088	728	14	Go all the way, Grandpa Yuan	0	2021-05-23 13:34:00
https://weibo.cn//u/1854481623	Xiaoqianqianqianqianx_q	Female	Guangdong	639	468	296	Grandpa Yuan has gone well all the way, you will always live in our hearts, and the people will always miss you	0	2021-05-23 13:34:00
https://weibo.cn//u/5645325942	Rubi_Li	Female	Beijing	22	1729	1245	Grandpa Yuan, I will always remember you!	0	2021-05-23 13:34:00
https://weibo.cn//u/6282074423	Zhuo_J	male	other	135	197	74	farewell	0	2021-05-23 13:34:00
https://weibo.cn//wunaizhangning	Nian'an_NING	male	Shandong	2140	1675	298	farewell	0	2021-05-23 13:32:00
https://weibo.cn//goruru	Goruru	Female	Henan	7826	696	659	Grandpa Yuan is going well all the way, we will definitely eat well and not waste a grain of food.	0	2021-05-23 13:31:00
https://weibo.cn//u/6414001479	A small potato 008	male	Guizhou	1	11	2	good old Yuan	0	2021-05-23 13:30:00
https://weibo.cn//u/7542328871	snail loving leaves	Female	other	8	30	1	Grandpa Yuan, you have worked hard all your life	0	2021-05-23 13:29:00
https://weibo.cn//u/5768143075	sunny face	Female	Jiangsu	590	318	45	The world's food and clothing. The ridge will last forever. It's a pity! The cutest people all the way!	0	2021-05-23 13:28:00
https://weibo.cn//u/1280888977	Lily2008	Female	Beijing	4475	108	61	Yuan Lao, you are going well, you will always live in our hearts	0	2021-05-23 13:28:00
https://weibo.cn//u/7452899842	Sister Bo Bo 1989	Female	Guangxi	4272	405	35	Grandpa Yuan, go all the way	0	2021-05-23 13:27:00
https://weibo.cn//u/7542328871	snail loving leaves	Female	other	8	30	1	Grandpa Yuan, go all the way	0	2021-05-23 13:25:00
https://weibo.cn//u/2103106055	Muzi Wang Wang Jin o	Female	Guangxi	802	240	146	farewell	0	2021-05-23 13:25:00
https://weibo.cn//u/5586192478	丨 Mendeleev 丨	male	overseas	175	134	14	Grandpa Yuan, go all the way!	0	2021-05-23 13:24:00
https://weibo.cn//terry88long	Zhang Long HCE	male	Shanghai	8215	511	1445	Report Like[0] Reply 05/23/13:24 From webpage	0	2021-05-23 13:24:00
https://weibo.cn//u/2859805952	Heshan Bufang	male	Shanghai	1214	187	52	Therefore, the common people know best in their hearts who is the real sky above them.	0	2021-05-23 13:23:00
https://weibo.cn//u/5995196748	Xiao Zhao doesn't want to eat anymore	Female	Henan	194	319	874	Grandpa Yuan is going well	0	2021-05-23 13:21:00
https://weibo.cn//u/6617230293	Troubled dundundun's run	Female	Guangxi	1	71	3	Grandpa Yuan, go all the way	0	2021-05-23 13:21:00
https://weibo.cn//u/6050881550	Chengering	male	other	38	79	76	Grandpa Yuan is going well	0	2021-05-23 13:19:00
https://weibo.cn//u/2246203082	cute little island er	Female	Zhejiang	727	670	250	farewell	0	2021-05-23 13:18:00
https://weibo.cn//u/6400474051	it's over	Female	other	68	14	1	Grandpa Yuan is going well	0	2021-05-23 13:18:00
https://weibo.cn//u/3627710132	Q acquaintance is fate Q	male	Hunan	0	135	14	Grandpa Yuan is going well	0	2021-05-23 13:16:00
https://weibo.cn//u/7375072336	He Xian girl	Female	Guangdong	10	77	1	farewell	0	2021-05-23 13:15:00
https://weibo.cn//u/5253117163	YuTang_Bai	Female	Sichuan	1853	444	45	farewell	0	2021-05-23 13:15:00
https://weibo.cn//u/2530896867	Jacky_0425	male	Beijing	941	45	219	Yuan Lao go all the way	0	2021-05-23 13:15:00
https://weibo.cn//u/5982107007	grow your own flowers	Female	Jiangsu	26	77	22	🌼🌼🌼🌼🌼	0	2021-05-23 13:15:00
https://weibo.cn//u/5982107007	grow your own flowers	Female	Jiangsu	26	77	22	go well	0	2021-05-23 13:15:00
https://weibo.cn//u/5982107007	grow your own flowers	Female	Jiangsu	26	77	22	Although I have never met, I am deeply grateful	0	2021-05-23 13:15:00
https://weibo.cn//u/5786354440	Mrluoshao	male	Inner Mongolia	500	533	412	Grandpa Yuan is going well	0	2021-05-23 13:14:00
https://weibo.cn//u/7024103861	happiness remember sum	Female	other	4461	150	37	These people, with their family and country in mind, have transcended fame, fortune and personalities, and are so lofty that they can only look up. Scientists, police officers, firefighters, doctors, police officers, soldiers, and grass-roots cadres... are the backbone of the country and work together to protect the people	0	2021-05-23 13:14:00
https://weibo.cn//u/6336563825	Boom lll	Female	Fujian	83	73	61	Report Like[0] Reply 05/23 at 13:14 from webpage	0	2021-05-23 13:14:00
https://weibo.cn//u/2498172875	Three Inch Snow H	Female	Zhejiang	829	126	174	good old Yuan	0	2021-05-23 13:13:00
https://weibo.cn//wenhui1985	fantasy0606	Female	Beijing	506	249	87	Yuan Lao go all the way	0	2021-05-23 13:12:00
https://weibo.cn//301274329	Creation has eaten each other	male	Zhejiang	7726	2555	558	Outside the pavilion, by the ancient road,	0	2021-05-23 13:12:00
https://weibo.cn//u/5670132565	Margaret's Insomnia Drink Tonight	Female	Guangdong	157	73	109	Grandpa Yuan has gone well all the way, thank you for coming and brightening our lives	0	2021-05-23 13:10:00
https://weibo.cn//u/7080571824	Nicknames that can be used forget	Female	Henan	412	156	80	goodbye, go	0	2021-05-23 13:09:00
https://weibo.cn//u/5666683175	Can I skip the spicy food today?	Female	Jilin	228	150	281	Grandpa Yuan just changed a place to shine, no matter where you go, it is a sea of stars	0	2021-05-23 13:08:00
https://weibo.cn//u/7501129141	Macachi	Female	Hunan	9	73	1	Grandpa Yuan is going well	0	2021-05-23 13:08:00
https://weibo.cn//u/1812017293	Jiang Zhigang, the father of the century	male	Hunan	7603	535	1709	Grandpa Yuan is going well	0	2021-05-23 13:08:00
https://weibo.cn//u/1360514074	Jane_Hidden	Female	Fujian	1116	661	228	It's hard to go all the way	0	2021-05-23 13:07:00
https://weibo.cn//u/3283365184	flwoerzhang	Female	Hunan	715	835	44	Grandpa Yuan is going well	0	2021-05-23 13:07:00
https://weibo.cn//u/5375782257	yy Mr. Sheep	male	Guizhou	246	109	113	Report Like[0] Reply 05/23/13:07 From webpage	0	2021-05-23 13:07:00
https://weibo.cn//u/6223127919	Beijing Mo with White Peach Bubble Flavor	Female	other	80	86	7	Grandpa Yuan is going well	0	2021-05-23 13:06:00
https://weibo.cn//u/5327733184	empty one y	Female	Shandong	210	583	108	Report Like[0] Reply 05/23/13:06 From webpage	0	2021-05-23 13:06:00
https://weibo.cn//u/6011900084	ruffian mg63810	male	other	31	83	1	farewell	0	2021-05-23 13:05:00
https://weibo.cn//u/5940510581	faceless mask	Female	Hebei	5565	436	328	Grandpa Yuan is going well	0	2021-05-23 13:04:00
https://weibo.cn//u/5480891737	a Jingjing wants to be quiet	Female	Heilongjiang	126	314	108	farewell	0	2021-05-23 13:04:00
https://weibo.cn//u/6596085290	Hanhan who doesn't like to drink milk tea	Female	chongqing	39	263	263	Grandpa Yuan is going well	0	2021-05-23 13:03:00
https://weibo.cn//chenziying82	Everyone calls me Chenchen	Female	Fujian	4976	474	518	farewell	0	2021-05-23 13:03:00
https://weibo.cn//u/1728404594	I really want to see Zhao Zhongxiang--	Female	Shanghai	629	950	551	Grandpa Yuan is going well	0	2021-05-23 13:02:00
https://weibo.cn//u/5665149363	Wang family Kay baby	Female	Shanxi	3519	890	256	Grandpa Yuan is going well	0	2021-05-23 13:01:00
https://weibo.cn//u/5262050767	black and white people	male	other	412	332	76	Report Like[0] Reply 05/23 at 13:00 from webpage	0	2021-05-23 13:00:00
https://weibo.cn//u/3225294647	Life is only summer and winter	Female	Liaoning	1787	117	1.5*10000	Grandpa Yuan is going well	0	2021-05-23 13:00:00
https://weibo.cn//u/3504521742	The first snow is too clear	Female	Jiangxi	277	383	200	The stars are back in the universe	0	2021-05-23 12:59:00
https://weibo.cn//u/5470328172	Yuriju Zeng xql shark crazy	Female	other	165	85	1	Grandpa Yuan is going well	0	2021-05-23 12:58:00
https://weibo.cn//720924840	Xiao Zhao's purple potato	Female	Anhui	25659	1396	263	farewell	0	2021-05-23 12:58:00
https://weibo.cn//u/1883057450	Note - Ink	male	Liaoning	47	75	133	Grandpa Yuan, go all the way	0	2021-05-23 12:57:00
https://weibo.cn//u/2668831167	LILING Li Wangling	Female	Sichuan	354	348	733	🙏🙏🙏	0	2021-05-23 12:57:00
https://weibo.cn//u/2901310063	Meng Chong	Female	Guangdong	285	231	21	Report Like[0] Reply 05/23/12:56 From webpage	0	2021-05-23 12:56:00
https://weibo.cn//u/5802851550	moqi29823	male	other	40	203	7	Grandpa Yuan is going well	0	2021-05-23 12:56:00
https://weibo.cn//u/5693301448	Aryan 341	male	Gansu	293	218	186	good country	0	2021-05-23 12:54:00
https://weibo.cn//u/5964301515	Meng Yan Ye Xue	Female	Hebei	136	173	18	Grandpa Yuan, go all the way	0	2021-05-23 12:53:00
https://weibo.cn//u/6324586992	two am 866	male	other	6	73	1	Grandpa Yuan is going well	0	2021-05-23 12:53:00
https://weibo.cn//u/6512947039	fish cvo	Female	Xinjiang	16	25	89	It's a pity I can't be there.	0	2021-05-23 12:49:00
https://weibo.cn//u/6512947039	fish cvo	Female	Xinjiang	16	25	89	Grandpa Yuan is going well	0	2021-05-23 12:47:00
https://weibo.cn//u/5737581756	classmate 1952	Female	Beijing	61	540	302	Grandpa Yuan is going well	0	2021-05-23 12:47:00
https://weibo.cn//u/5246125840	Deep sea xian fish_	Female	Shandong	174	627	108	Grandpa Yuan is going well	0	2021-05-23 12:47:00
https://weibo.cn//u/7439875937	Long ago, Beware 666	Female	other	2	15	2	Grandpa Yuan is going well	0	2021-05-23 12:47:00
https://weibo.cn//u/7334774596	eN09848	male	other	1	6	1	Grandpa Yuan is going well	0	2021-05-23 12:47:00
https://weibo.cn//u/1792381210	Akimoto Chichi-chan	Female	Jiangsu	484	972	255	Grandpa Yuan is going well	0	2021-05-23 12:46:00
https://weibo.cn//u/6512947039	fish cvo	Female	Xinjiang	16	25	89	field	0	2021-05-23 12:45:00
https://weibo.cn//u/6512947039	fish cvo	Female	Xinjiang	16	25	89	So moving now	0	2021-05-23 12:45:00
https://weibo.cn//u/5088915290	Dodo don't eat fish	Female	Hubei	84	135	51	Grandpa Yuan is going well	0	2021-05-23 12:45:00
https://weibo.cn//u/6512947039	fish cvo	Female	Xinjiang	16	25	89	I cried when I saw it	0	2021-05-23 12:45:00
https://weibo.cn//u/6118245531	let go to eat	Female	other	450	140	21	Grandpa Yuan is going well	0	2021-05-23 12:44:00
https://weibo.cn//u/5938235598	Miss Beardfish	Female	Guangdong	21	128	4	Grandpa Yuan is going well	0	2021-05-23 12:43:00
https://weibo.cn//u/6646913149	Rabbit-Doll	Female	other	4436	386	21	Grandpa Yuan is going well	0	2021-05-23 12:43:00
https://weibo.cn//ginny0503	Fat chirp aaaa	Female	Fujian	755	219	223	Grandpa Yuan is going well	0	2021-05-23 12:43:00
https://weibo.cn//u/7520248621	Thick ink time and space	Female	Hunan	3	50	1	Grandpa Yuan is going well	0	2021-05-23 12:43:00
https://weibo.cn//u/3544154921	Mengze Xiaoxiang 2013	male	other	545	293	138	Grandpa Yuan is going well	0	2021-05-23 12:42:00
https://weibo.cn//u/3279983212	Gardenias and Tangerines	Female	Liaoning	2266	679	116	Grandpa Yuan is going well	0	2021-05-23 12:42:00
https://weibo.cn//u/2781549522	Thigh socks with holes	Female	Hubei	2102	685	521	Grandpa Yuan is going well	0	2021-05-23 12:41:00
https://weibo.cn//u/7418062718	0618 Fresh Breeze Grapefruit Tea	Female	other	58	84	2	Grandpa Yuan is going well	0	2021-05-23 12:41:00
https://weibo.cn//u/2524017540	Cheese Phoebe	Female	Guangdong	1773	269	448	Yuan Lao through the ages, go all the way, you will always be in our hearts	0	2021-05-23 12:38:00
https://weibo.cn//u/6512947039	fish cvo	Female	Xinjiang	16	25	89	Grandpa Yuan is going well	0	2021-05-23 12:38:00
https://weibo.cn//u/6512947039	fish cvo	Female	Xinjiang	16	25	89	Grandpa Yuan is going well	0	2021-05-23 12:37:00
https://weibo.cn//u/6727863750	Cow and Grasshopper	male	Beijing	274	64	49	Yuan Lao, go all the way, continue to bless my Chinese people in heaven.	0	2021-05-23 12:36:00
https://weibo.cn//u/6275079400	It's Zhao Jiwei's little follower	Female	Hubei	203	229	22	Grandpa Yuan is going well	0	2021-05-23 12:35:00
https://weibo.cn//u/6120395205	Jujube date Nazao	male	Shanxi	7	68	62	Grandpa Yuan is going well	0	2021-05-23 12:35:00
https://weibo.cn//u/1913830313	BARCA37 Wei Wei	male	Sichuan	85	161	378	Report Like[0] Reply 05/23/12:34 From webpage	0	2021-05-23 12:34:00
https://weibo.cn//u/5648230394	good night	male	Sichuan	0	170	50	Grandpa Yuan is going well	0	2021-05-23 12:34:00
https://weibo.cn//u/5825742937	Cute Queen 2000	Female	Hunan	12	100	56	Grandpa, you are well on your way,	0	2021-05-23 12:33:00
https://weibo.cn//u/5825742937	Cute Queen 2000	Female	Hunan	12	100	56	Report Like[0] Reply 05/23/12:33 From webpage	0	2021-05-23 12:33:00
https://weibo.cn//u/2711037201	big wooden man	Female	Shandong	4322	529	348	Grandpa Yuan is going well	0	2021-05-23 12:33:00
https://weibo.cn//u/6702151963	Affectionate Pagoda Sugar	male	Hebei	8	264	3	Grandpa Yuan is going well 🙏	0	2021-05-23 12:32:00
https://weibo.cn//u/5904126987	loli big head ling is me	Female	Jiangsu	511	503	21	Yuan Lao Qiangu	0	2021-05-23 12:32:00
https://weibo.cn//u/5023197268	Indian Little Blacksmith x	Female	Fujian	74	133	31	Grandpa Yuan is going well	0	2021-05-23 12:31:00
https://weibo.cn//u/5967338635	Mo Hanyu	Female	Shaanxi	931	251	49	Grandpa Yuan is going well	0	2021-05-23 12:31:00
https://weibo.cn//u/5904126987	loli big head ling is me	Female	Jiangsu	511	503	21	When I'm old, I see tears streaming down my face	0	2021-05-23 12:31:00
https://weibo.cn//u/5726084037	flying pink bunny	Female	other	392	300	177	Grandpa Yuan goes well, we will always remember you	0	2021-05-23 12:31:00
https://weibo.cn//u/2514541253	MyFiJm	male	Fujian	2	42	17	farewell	0	2021-05-23 12:31:00
https://weibo.cn//u/6226293316	A-V one article	male	other	119	87	6	Yuan Lao Qiangu	0	2021-05-23 12:31:00
https://weibo.cn//u/6512565662	yeeeee Jonai	Female	overseas	46	594	26	Grandpa Yuan is going well	0	2021-05-23 12:31:00
https://weibo.cn//u/3829749326	Beauty recommendation	Female	Beijing	856	268	36	Yuan Lao go all the way	0	2021-05-23 12:30:00
https://weibo.cn//u/5904126987	loli big head ling is me	Female	Jiangsu	511	503	21	farewell	0	2021-05-23 12:29:00
https://weibo.cn//u/7044579283	I'm awesome every day	Female	Hunan	160	173	13	Grandpa Yuan is going well	0	2021-05-23 12:29:00
https://weibo.cn//u/1808808952	YYSLL	Female	chongqing	1323	244	131	Go all the way, Grandpa Yuan	0	2021-05-23 12:29:00
https://weibo.cn//u/2181872732	Clover_early	Female	Hubei	1014	443	345	Grandpa Yuan is going well	0	2021-05-23 12:28:00
https://weibo.cn//u/6214974717	Abu 28270	male	other	22	92	5	farewell	0	2021-05-23 12:28:00
https://weibo.cn//u/6048463942	whales that can't see the sea	Female	Hubei	2481	216	96	Yuan Lao through the ages!	0	2021-05-23 12:28:00
https://weibo.cn//u/2797198513	Protagonisttang	Female	Sichuan	0	291	277	farewell	0	2021-05-23 12:27:00
https://weibo.cn//u/5992820323	ugly-6	Female	Guangdong	75	503	56	[tears	0	2021-05-23 12:27:00
https://weibo.cn//sealovely	Tang Chao	male	Guangdong	2437	722	765	farewell!	0	2021-05-23 12:26:00
https://weibo.cn//u/5229657904	peach and pomelo	Female	other	951	298	182	farewell	0	2021-05-23 12:23:00
https://weibo.cn//u/6571267809	Shen Yue's Hair Loss Treatment Expert	male	other	654	113	30	farewell	0	2021-05-23 12:20:00
https://weibo.cn//u/3121076273	Lazy sheep 210218	Female	Zhejiang	14	147	118	Go all the way, Yuan Lao	0	2021-05-23 12:19:00
https://weibo.cn//u/1775453433	Sev.	Female	Beijing	1813	3517	181	Report Like[0] Reply 05/23 at 12:19 from webpage	0	2021-05-23 12:19:00
https://weibo.cn//u/5572214400	linfengfeng88	male	other	7	79	6	For national heroes, condolences!	0	2021-05-23 12:18:00
https://weibo.cn//u/5894990387	smiling eyes 72827	Female	Shanxi	1	89	21	Grandpa Yuan is going well	0	2021-05-23 12:17:00
https://weibo.cn//sunjingyuan124	shoe size	Female	other	138	166	435	Grandpa Yuan is going well	0	2021-05-23 12:17:00
https://weibo.cn//u/2825576072	never give up	male	Hunan	16	141	2	Dean Yuan, go all the way	0	2021-05-23 12:16:00
https://weibo.cn//u/1929241967	ancient water near the evening	Female	Guangxi	1785	281	220	... tears...	0	2021-05-23 12:16:00
https://weibo.cn//u/6009049226	Little Hedgehog 958	male	Hebei	1166	462	241	Long is the ridge of the mountain, flat means simplicity and affection, food solves thousands of families' difficulties, and rice saves people's lives. Yuan Lao, go all the way! Forever!	0	2021-05-23 12:16:00
https://weibo.cn//u/7432073192	chx130199	male	Zhejiang	2	225	3	mourning the old way	0	2021-05-23 12:16:00
https://weibo.cn//u/5456510980	Green and smokey old Eva	Female	Shanghai	44	171	80	farewell	0	2021-05-23 12:15:00
https://weibo.cn//u/7304659044	maawama	Female	Shandong	126	55	10	Grandpa Yuan is going well	0	2021-05-23 12:15:00
https://weibo.cn//u/6336029400	Letter from Sisyphus	Female	Sichuan	30	157	7	Grandpa Yuan walks all the way, eat and dress well over there	0	2021-05-23 12:14:00
https://weibo.cn//u/1890102030	light-ran D	Female	Guangdong	1266	591	644	Yuan Lao go all the way	0	2021-05-23 12:14:00
https://weibo.cn//u/5235950578	Arigato Smith	Female	Hongkong	115	395	81	Go all the way, Grandpa Yuan	0	2021-05-23 12:14:00
https://weibo.cn//u/1888500811	tong7071	male	chongqing	833	254	36	farewell	0	2021-05-23 12:14:00
https://weibo.cn//u/1822124740	boring cow	Female	Zhejiang	3735	265	170	Grandpa Yuan, go all the way	0	2021-05-23 12:12:00
https://weibo.cn//u/5649352997	Suddenly	Female	other	21	92	18	Reply @Fortune Big Live: It's really exciting to watch, and it's smiling	0	2021-05-23 12:12:00
https://weibo.cn//u/6129847442	noise floor	Female	other	702	473	1415	Grandpa Yuan went well all the way.	0	2021-05-23 12:11:00
https://weibo.cn//u/6724107802	Zhengzhou Business School 18 Hanben Class 2	Female	Henan	50	34	52	Report Like[0] Reply 05/23 at 12:10 from webpage	0	2021-05-23 12:10:00
https://weibo.cn//u/6502204552	No Magic Meow	male	Jiangsu	651	195	46	Report Like[0] Reply 05/23/12:09 From webpage	0	2021-05-23 12:09:00
https://weibo.cn//u/6942503343	night snow cold ice	male	other	107	196	53	Grandpa Yuan, go all the way	0	2021-05-23 12:08:00
https://weibo.cn//u/6838776398	Xiao Zhou classmate_0609	male	other	2	63	18	Grandpa Yuan, go all the way	0	2021-05-23 12:08:00
https://weibo.cn//u/5625491560	Master Kun 233	male	Henan	1097	238	128	Report Like[0] Reply 05/23 at 12:08 from webpage	0	2021-05-23 12:08:00
https://weibo.cn//u/5416216701	Xiao Lin has gotten better today?	Female	Liaoning	150	499	134	Grandpa Yuan, go all the way	0	2021-05-23 12:07:00
https://weibo.cn//u/7544944383	not far y	male	other	0	35	1	Grandpa Yuan is going well	0	2021-05-23 12:05:00
https://weibo.cn//u/6058181293	XiaoxieYi	Female	Guangdong	186	631	72	The first cry was so great 😭	0	2021-05-23 12:04:00
https://weibo.cn//u/5622818886	Cool big devil Cc	male	Zhejiang	131	199	73	Parents are very good, it makes me cry	0	2021-05-23 12:04:00
https://weibo.cn//u/1792840720	It's time to count the lambs	Female	other	166	501	401	Grandpa Yuan is going well	0	2021-05-23 12:03:00
https://weibo.cn//u/2099778771	night dress mask	Female	other	569	850	213	Yuan Lao Qiangu	0	2021-05-23 12:01:00
https://weibo.cn//u/7558993851	SONG 馅 Lai Kam Heung	Female	other	422	352	17	Grandpa Yuan, go all the way, you will always live in our hearts	0	2021-05-23 12:00:00
https://weibo.cn//u/7337791908	ffutrhnku	Female	other	246	229	10	Grandpa Yuan good to go	0	2021-05-23 11:59:00
https://weibo.cn//u/6113001530	Deng Deng Deng Heyu	male	other	20	339	306	Grandpa Yuan is going well	0	2021-05-23 11:59:00
https://weibo.cn//u/7205413029	dolphin lguangdan	Female	Guizhou	5	165	1	Yuan Lao go all the way	0	2021-05-23 11:58:00
https://weibo.cn//u/6713715547	oj with orange juice	male	Jiangsu	2023	654	114	Report Like[0] Reply 05/23/11:57 From webpage	0	2021-05-23 11:57:00
https://weibo.cn//u/6216980380	Takagi Yamayoko	Female	overseas	28	74	125	The CD-ROM operation is a tribute to Yuan Lao.	0	2021-05-23 11:56:00
https://weibo.cn//u/2937475413	Beginning Poems and the Distance	Female	Shaanxi	223	224	88	really sad	0	2021-05-23 11:56:00
https://weibo.cn//u/6362263820	Doraemon's Prunella	Female	other	1080	72	44	Grandpa Yuan, go all the way	0	2021-05-23 11:56:00
https://weibo.cn//u/7368539751	Mirror Tan Gongzi	Female	other	214	245	6	really sad	0	2021-05-23 11:55:00
https://weibo.cn//u/2325379842	peace loving	Female	other	450	807	346	Grandpa Yuan good to go	0	2021-05-23 11:55:00
https://weibo.cn//u/5188064474	Muffled and rich OO	male	Xinjiang	234	85	14	Grandpa Yuan go well 🙏🙏🙏	0	2021-05-23 11:55:00
https://weibo.cn//u/6027755092	dpynamic	Female	Guangdong	81	399	91	Report Like[0] Reply 05/23/11:54 From webpage	0	2021-05-23 11:54:00
https://weibo.cn//shibufangcao	Ten Steps Herbs Angela	Female	overseas	11536	459	3408	🙏🙏🙏	0	2021-05-23 11:54:00
https://weibo.cn//u/3019164145	Miss Quietly 1005	Female	Shanghai	224	180	86	Report Like[0] Reply 05/23/11:53 From webpage	0	2021-05-23 11:53:00
https://weibo.cn//u/6803101131	Peach-flavored durian	Female	Guangdong	988	987	149	Report Like[0] Reply 05/23/11:53 From webpage	0	2021-05-23 11:53:00
https://weibo.cn//u/3885364876	The old man of Xiaozhuang	male	other	5182	502	313	Deep condolences!	0	2021-05-23 11:53:00
https://weibo.cn//u/5263873094	horse cadre	Female	Hunan	14	526	129	It's so sad	0	2021-05-23 11:52:00
https://weibo.cn//u/5263873094	horse cadre	Female	Hunan	14	526	129	Grandpa Yuan is going well	0	2021-05-23 11:52:00
https://weibo.cn//u/5652266348	small pick zcy	male	Hunan	237	272	112	Report Like[0] Reply 05/23/11:52 From webpage	0	2021-05-23 11:52:00
https://weibo.cn//u/1566028815	Duan Daxin	Female	Sichuan	2039	330	358	🙏🙏🙏	0	2021-05-23 11:51:00
https://weibo.cn//u/5673709163	little princess Kikizi	Female	other	69	50	10	I want to see Grandpa Yuan inside, can you?	0	2021-05-23 11:50:00
https://weibo.cn//u/2838322734	kiss pansy	Female	Sichuan	519	272	167	Report Like[0] Reply 05/23/11:50 From webpage	0	2021-05-23 11:50:00
https://weibo.cn//u/2954375915	Tiner Lele	Female	Hunan	180	304	60	grandpa good to go	0	2021-05-23 11:49:00
https://weibo.cn//u/5643575071	light heart	male	Guangxi	18	819	101	Calling a delivery guy in another province to help line up to lay flowers first	0	2021-05-23 11:48:00
https://weibo.cn//u/5635247557	little bunny	Female	Anhui	435	903	88	Thank you and have a good way	0	2021-05-23 11:48:00
https://weibo.cn//u/7510243318	Song Yaxuan's music player	Female	chongqing	2171	384	34	good you go	0	2021-05-23 11:47:00
https://weibo.cn//u/7510243318	Song Yaxuan's music player	Female	chongqing	2171	384	34	In Zhejiang, my heart is already in Changsha	0	2021-05-23 11:47:00
https://weibo.cn//u/5643575071	light heart	male	Guangxi	18	819	101	Report Like[0] Reply 05/23/11:47 From webpage	0	2021-05-23 11:47:00
https://weibo.cn//u/7510243318	Song Yaxuan's music player	Female	chongqing	2171	384	34	I want to see Grandpa Yuan	0	2021-05-23 11:47:00
https://weibo.cn//u/6803101131	Peach-flavored durian	Female	Guangdong	988	987	149	Report Like[0] Reply 05/23/11:46 From webpage	0	2021-05-23 11:46:00
https://weibo.cn//u/7510243318	Song Yaxuan's music player	Female	chongqing	2171	384	34	good old Yuan	0	2021-05-23 11:46:00
https://weibo.cn//u/6115546767	Sister Han Xiao	Female	Hunan	459	127	74	Yuan Lao Qiangu	0	2021-05-23 11:46:00
https://weibo.cn//u/3207739257	bread cheese bow	Female	Gansu	667	440	62	🕯️ 🕯️🕯️🕯️	0	2021-05-23 11:46:00
https://weibo.cn//u/5227795619	Chen Douer	Female	Beijing	79	154	57	Report Like[0] Reply 05/23/11:45 From webpage	0	2021-05-23 11:45:00
https://weibo.cn//u/7558641482	Taro Dili Gulu	Female	Shandong	2801	236	48	Report Like[0] Reply 05/23/11:45 From webpage	0	2021-05-23 11:45:00
https://weibo.cn//u/2056721937	light summer flying	Female	Fujian	146	551	139	Report Like[0] Reply 05/23/11:45 From webpage	0	2021-05-23 11:45:00
https://weibo.cn//u/1198728894	is reckless and alive	Female	Jiangsu	5526	766	1188	See it once and cry once, the citizens of Changsha are doing well	0	2021-05-23 11:42:00
https://weibo.cn//mtvan	AL lactose intolerance	Female	Shanghai	47864	1189	583	Grandpa Yuan is going well	0	2021-05-23 11:41:00
https://weibo.cn//u/6997028187	Empty Valley Orchid 316	Female	Hainan	379	125	7	Report Like[0] Reply 05/23/11:40 From webpage	0	2021-05-23 11:40:00
https://weibo.cn//u/6367653376	mummu zhy	Female	other	924	567	22	Report Like[0] Reply 05/23/11:40 From webpage	0	2021-05-23 11:40:00
https://weibo.cn//u/6367653376	mummu zhy	Female	other	924	567	22	Report Like[0] Reply 05/23/11:38 From webpage	0	2021-05-23 11:38:00
https://weibo.cn//u/2050352483	successfully upgraded	male	overseas	2047	167	141	🙏🙏🙏	0	2021-05-23 11:38:00
https://weibo.cn//u/6434590224	dark robert	male	Hunan	35	57	66	Always miss Mr. Yuan Longping	0	2021-05-23 11:37:00
https://weibo.cn//u/7409117294	Light Summer Mint - Sa Sa	Female	Zhejiang	58	58	16	Report Like[0] Reply 05/23/11:37 From webpage	0	2021-05-23 11:37:00
https://weibo.cn//u/3846021067	Doraemon a Qian	Female	Heilongjiang	263	201	175	Grandpa Yuan, I cried from yesterday to today, just as sad as when my grandfather left, I want to contribute to the society like you	0	2021-05-23 11:37:00
https://weibo.cn//u/5831346753	Li Taibai is easy	male	overseas	839	62	100	farewell	0	2021-05-23 11:36:00
https://weibo.cn//u/2436734261	Robinson generation foam	male	other	1043	1066	285	Grandpa Yuan is going well	0	2021-05-23 11:36:00
https://weibo.cn//u/5831346753	Li Taibai is easy	male	overseas	839	62	100	miss:	0	2021-05-23 11:36:00
https://weibo.cn//u/5173759866	Worrying I	Female	Henan	4	389	79	Everyone has a life and death parting, and the future you is worth remembering.	0	2021-05-23 11:36:00
https://weibo.cn//u/6367653376	mummu zhy	Female	other	924	567	22	Report Like[0] Reply 05/23/11:35 From webpage	0	2021-05-23 11:35:00
https://weibo.cn//u/2796850685	my Henan friend	male	other	0	10	2	Report Like[0] Reply 05/23/11:35 From webpage	0	2021-05-23 11:35:00
https://weibo.cn//u/7409117294	Light Summer Mint - Sa Sa	Female	Zhejiang	58	58	16	Grandpa Yuan is going well	0	2021-05-23 11:35:00
https://weibo.cn//u/7287099571	I'm just a fan	Female	Guangdong	648	491	6	Grandpa Yuan is going well	0	2021-05-23 11:35:00
https://weibo.cn//u/7409117294	Light Summer Mint - Sa Sa	Female	Zhejiang	58	58	16	Report Like[0] Reply 05/23/11:35 From webpage	0	2021-05-23 11:35:00
https://weibo.cn//u/3863818723	Natsume's third son	Female	Guangdong	1186	591	178	Grandpa Yuan is going well	0	2021-05-23 11:35:00
https://weibo.cn//u/3515825671	Yantai black cat	male	Shandong	4043	820	1053	Yuan Lao all the way!	0	2021-05-23 11:34:00
https://weibo.cn//u/5617337673	RRRonin_	Female	Hubei	150	264	59	Grandpa Yuan is going well	0	2021-05-23 11:34:00
https://weibo.cn//u/6348063073	The taste of childhood memories	male	other	20	395	31	Grandpa Yuan has a good journey, we will not forget you	0	2021-05-23 11:33:00
https://weibo.cn//u/6293565515	flying watermelon 26	Female	Sichuan	183	206	22	Grandpa Yuan is going well	0	2021-05-23 11:32:00
https://weibo.cn//u/5982238874	Let's take a big mouthful of Yingyingzi	Female	Anhui	133	90	25	Report Like[0] Reply 05/23/11:31 From webpage	0	2021-05-23 11:31:00
https://weibo.cn//u/6443096734	Like the first maple	male	other	143	214	77	Report Like[0] Reply 05/23/11:31 From webpage	0	2021-05-23 11:31:00
https://weibo.cn//u/7410518693	fish plum	Female	Sichuan	56	71	1	🕯️	0	2021-05-23 11:31:00
https://weibo.cn//u/6336563825	Boom lll	Female	Fujian	83	73	61	Report Like[0] Reply 05/23/11:30 From webpage	0	2021-05-23 11:30:00
https://weibo.cn//u/3270313304	TT_cold	Female	other	28	479	137	Grandpa Yuan good to go	0	2021-05-23 11:30:00
https://weibo.cn//u/6204121183	I call luck super good things super smooth	Female	other	1926	1197	40	farewell	0	2021-05-23 11:29:00
https://weibo.cn//u/2368376884	A roll of fart bits of daily life	Female	other	309	856	279	🕯️	0	2021-05-23 11:25:00
https://weibo.cn//u/7292719902	Which baby is flying in the wind	Female	Hubei	128	412	16	Grandpa Yuan has a good journey, we will not forget you	0	2021-05-23 11:24:00
https://weibo.cn//u/7409117294	Light Summer Mint - Sa Sa	Female	Zhejiang	58	58	16	Grandpa Yuan is going well	0	2021-05-23 11:22:00
https://weibo.cn//u/6378393800	Yeechen-Gu Chenchen	male	Guangdong	714	104	120	farewell	0	2021-05-23 11:21:00
https://weibo.cn//u/3226254204	Cheng Zezhou	male	Beijing	145	172	2533	The anchor is so beautiful	0	2021-05-23 11:21:00
https://weibo.cn//u/1073071007	get up	Female	Beijing	12776	1392	2172	Gansu Marathon Report	0	2021-05-23 11:19:00
https://weibo.cn//u/2809563852	young heart	male	Gansu	1037	571	758	Waste less food is the greatest consolation for the elderly	1	2021-05-23 11:14:00
https://weibo.cn//u/3351092374	Frost Moon Xuecheng	male	Beijing	51	537	93	The fall of the two stars, the sadness of the earth, the backbone of the monumental country, the benefit of the people, the admiration and memory of the two old people	1	2021-05-23 11:14:00
https://weibo.cn//u/7214203117	No makeup 49898	Female	other	88	170	6	cry while watching	0	2021-05-23 11:12:00
https://weibo.cn//u/3307180245	Zhu Zhuzhuger	Female	other	84	77	289	Yuan Lao, go all the way	0	2021-05-23 11:11:00
https://weibo.cn//u/5715188438	live baby hurry that year 100	Female	Hunan	142	108	45	Yuan Lao go all the way	0	2021-05-23 11:10:00
https://weibo.cn//u/6700324136	End of the World - Heart Far	male	other	31	6	1	A person who spends his whole life for people to have enough to eat, a person who hopes for people to live without starvation all his life... A generation of good people, master forever!	0	2021-05-23 11:06:00
https://weibo.cn//573632851	singer music and the sea	Female	Sichuan	2138	2519	862	Grandpa we will miss you forever	0	2021-05-23 11:00:00
https://weibo.cn//u/2602962142	Kite and Girl's Heart	Female	Guangdong	18	179	282	farewell	0	2021-05-23 10:59:00
https://weibo.cn//u/5666470069	acridine	Female	Jiangsu	1095	227	72	Although it is a happy death, I still hope that Yuan Lao can live longer	0	2021-05-23 10:56:00
https://weibo.cn//u/5666470069	acridine	Female	Jiangsu	1095	227	72	Oh, it's really reluctant	0	2021-05-23 10:56:00
https://weibo.cn//liuamu	wood tall	male	Sichuan	48	413	310	respect	0	2021-05-23 10:49:00
https://weibo.cn//u/7267272364	Brave leek seedlings	male	Guangdong	15	348	4	A lot of comments are honestly a lot of black fans	0	2021-05-23 10:48:00
https://weibo.cn//liuamu	wood tall	male	Sichuan	48	413	310	Seriously, this makes you cry	0	2021-05-23 10:48:00
https://weibo.cn//u/1951852137	Pinellia Blues	Female	other	147	232	168	...have been crying and communicating with a sad face? ? ?	0	2021-05-23 10:47:00
https://weibo.cn//wasabitobeloved	Top-Madam	Female	overseas	18582	328	1172	The host is really unprofessional	0	2021-05-23 10:47:00
https://weibo.cn//u/2605177221	Make money and be cute	Female	Shandong	1840	1559	175	I don't know why you're laughing	0	2021-05-23 10:47:00
https://weibo.cn//u/5034146500	Love-Team-Wang	Female	overseas	314720	968	3490	no morals at all	0	2021-05-23 10:47:00
https://weibo.cn//liuamu	wood tall	male	Sichuan	48	413	310	Children are ignorant?	0	2021-05-23 10:46:00
https://weibo.cn//u/5034146500	Love-Team-Wang	Female	overseas	314720	968	3490	The army of black fans came in large numbers	0	2021-05-23 10:46:00
https://weibo.cn//liuamu	wood tall	male	Sichuan	48	413	310	Professional ethics still need it, this is a funeral, why are you laughing?	0	2021-05-23 10:46:00
https://weibo.cn//u/2972839374	Qiongyu Xiaomei	Female	other	1544	124	380	So many levers	0	2021-05-23 10:45:00
https://weibo.cn//u/5892352952	I just bought the chocolate	Female	other	82	120	47	Take it, nitpicker	0	2021-05-23 10:45:00
https://weibo.cn//u/5034146500	Love-Team-Wang	Female	overseas	314720	968	3490	Is this a tourist visit? All smiles? What do you think about the interview?	0	2021-05-23 10:45:00
https://weibo.cn//u/6353998050	Pre-approval required	male	Hunan	50	211	21	Is it to mourn or to start a war?	0	2021-05-23 10:45:00
https://weibo.cn//liuamu	wood tall	male	Sichuan	48	413	310	It should at least be more serious.	0	2021-05-23 10:45:00
https://weibo.cn//u/6858520290	just no 25	Female	Guangdong	115	205	3	I don't know why I keep complaining about the host. Without the host, where can I watch the live broadcast today?	0	2021-05-23 10:44:00
https://weibo.cn//u/5727510450	Oriole bird is delicious	Female	Shanghai	12	141	1533	Don't be on the line, everyone	0	2021-05-23 10:44:00
https://weibo.cn//u/3176700780	a pound of yaoyao	Female	Liaoning	472	1610	360	What is the boss laughing at?	0	2021-05-23 10:43:00
https://weibo.cn//u/5892352952	I just bought the chocolate	Female	other	82	120	47	Is it okay to cry with a sad face when you communicate with people?	0	2021-05-23 10:43:00
https://weibo.cn//u/5666470069	acridine	Female	Jiangsu	1095	227	72	This lipstick is alright. .	0	2021-05-23 10:43:00
https://weibo.cn//u/5083958318	Cheng Hao yoo	Female	Jiangsu	189	417	75	As a reporter, the basic grooming and appearance should be	0	2021-05-23 10:43:00
https://weibo.cn//u/3209972702	i want to hear you	Female	other	375	393	567	uh, no big red lips	0	2021-05-23 10:43:00
https://weibo.cn//u/5083958318	Cheng Hao yoo	Female	Jiangsu	189	417	75	It's just light makeup, there's a big red and it's speechless	0	2021-05-23 10:42:00
https://weibo.cn//u/5034146500	Love-Team-Wang	Female	overseas	314720	968	3490	Even if the big red lipstick is smiling, what kind of thing is not human nature	0	2021-05-23 10:42:00
https://weibo.cn//u/6334629162	I want to eat ten meals a day	Female	other	1014	235	86	what are you laughing at	0	2021-05-23 10:42:00
https://weibo.cn//u/3176700780	a pound of yaoyao	Female	Liaoning	472	1610	360	what are you laughing at	0	2021-05-23 10:42:00
https://weibo.cn//u/5892352952	I just bought the chocolate	Female	other	82	120	47	Don't blame the host	0	2021-05-23 10:41:00
https://weibo.cn//u/6334629162	I want to eat ten meals a day	Female	other	1014	235	86	The host doesn't look right	0	2021-05-23 10:41:00
https://weibo.cn//u/6858520290	just no 25	Female	Guangdong	115	205	3	look good	0	2021-05-23 10:40:00
https://weibo.cn//u/3209972702	i want to hear you	Female	other	375	393	567	Does she have full smiling lips?	0	2021-05-23 10:40:00
https://weibo.cn//u/5666470069	acridine	Female	Jiangsu	1095	227	72	Even if it is polite to the interviewee, at least there should be no need to laugh at the camera.	0	2021-05-23 10:39:00
https://weibo.cn//u/6065377326	I am Zazao 7998	male	other	120	289	113	change host	0	2021-05-23 10:39:00
https://weibo.cn//u/5666470069	acridine	Female	Jiangsu	1095	227	72	What does it mean for the main host to host a live broadcast of a funeral with a smile	0	2021-05-23 10:39:00
https://weibo.cn//liuamu	wood tall	male	Sichuan	48	413	310	No respect at all, or you don't show up	0	2021-05-23 10:38:00
https://weibo.cn//u/2920900423	snail reading	Female	Henan	99	184	82	say visit	0	2021-05-23 10:38:00
https://weibo.cn//u/6065377326	I am Zazao 7998	male	other	120	289	113	The host is dismayed	0	2021-05-23 10:37:00
https://weibo.cn//u/2920900423	snail reading	Female	Henan	99	184	82	please change	0	2021-05-23 10:37:00
https://weibo.cn//u/6065377326	I am Zazao 7998	male	other	120	289	113	change host	0	2021-05-23 10:37:00
https://weibo.cn//u/5034146500	Love-Team-Wang	Female	overseas	314720	968	3490	Can't even grin out of the least respect!	0	2021-05-23 10:37:00
https://weibo.cn//u/1909609660	headless dragonfly	Female	Zhejiang	2600	346	1362	This is a tribute not a visit! ! !	0	2021-05-23 10:37:00
https://weibo.cn//u/1955176357	over 90	male	Henan	238	64	100	Visiting words don't work	0	2021-05-23 10:36:00
https://weibo.cn//u/3209972702	i want to hear you	Female	other	375	393	567	What are you laughing at, just keep your face expressionless	0	2021-05-23 10:36:00
https://weibo.cn//liuamu	wood tall	male	Sichuan	48	413	310	what is she laughing at	0	2021-05-23 10:36:00
https://weibo.cn//u/6241106941	Liu Cuihua's mother	Female	other	457	158	10	Dead stuff, don't watch it.	0	2021-05-23 10:36:00
https://weibo.cn//337911143	Liang _ person	male	Guangdong	3941	299	461	I'm really speechless for this female reporter...	0	2021-05-23 10:36:00
https://weibo.cn//u/1707512375	It's hard to change your nickname	male	other	621	36	67	This female reporter can't	0	2021-05-23 10:36:00
https://weibo.cn//337911143	Liang _ person	male	Guangdong	3941	299	461	What do reporters go to live broadcast to bring goods?	0	2021-05-23 10:36:00
https://weibo.cn//u/2920900423	snail reading	Female	Henan	99	184	82	what is she laughing at	0	2021-05-23 10:36:00
https://weibo.cn//u/1111953543	Fortune Live	male	Zhejiang	13375	7204	13.7*10000	What is she laughing at?	0	2021-05-23 10:35:00
https://weibo.cn//u/6065377326	I am Zazao 7998	male	other	120	289	113	This is a funeral, how can you laugh? !	0	2021-05-23 10:35:00
https://weibo.cn//u/6241106941	Liu Cuihua's mother	Female	other	457	158	10	Children are wiser than journalists	0	2021-05-23 10:35:00
https://weibo.cn//u/1909609660	headless dragonfly	Female	Zhejiang	2600	346	1362	can you not be so happy	0	2021-05-23 10:35:00
https://weibo.cn//u/6354426627	small antlers iii	Female	Guangdong	139	146	35	This reporter is not as good as the reporter yesterday afternoon, unprofessional	0	2021-05-23 10:35:00
https://weibo.cn//u/2920900423	snail reading	Female	Henan	99	184	82	Can you be a little more professional?	0	2021-05-23 10:35:00
https://weibo.cn//u/1111953543	Fortune Live	male	Zhejiang	13375	7204	13.7*10000	What's the matter with Ma, interview with a smile	1	2021-05-23 10:34:00
https://weibo.cn//u/3812375030	Love Eryuan ing	Female	Zhejiang	5536	538	845	This reporter can be laid off	2	2021-05-23 10:34:00
https://weibo.cn//u/1955176357	over 90	male	Henan	238	64	100	change it	0	2021-05-23 10:34:00
https://weibo.cn//pokihua	Flowers-Male	male	Guangdong	167	115	81	visit?	0	2021-05-23 10:34:00
https://weibo.cn//pokihua	Flowers-Male	male	Guangdong	167	115	81	get a notification?	0	2021-05-23 10:34:00
https://weibo.cn//u/1909609660	headless dragonfly	Female	Zhejiang	2600	346	1362	you don't want to listen	0	2021-05-23 10:33:00
https://weibo.cn//u/2920900423	snail reading	Female	Henan	99	184	82	Are you serious, host, smile all the way	0	2021-05-23 10:33:00
https://weibo.cn//u/2920900423	snail reading	Female	Henan	99	184	82	Are you serious, host, smile all the way	0	2021-05-23 10:33:00
https://weibo.cn//u/6241106941	Liu Cuihua's mother	Female	other	457	158	10	so happy	0	2021-05-23 10:33:00
https://weibo.cn//u/7568200538	Baiziwan rising star Lulu is also	Female	Beijing	863	313	1163	Journalists are really average	0	2021-05-23 10:33:00
https://weibo.cn//u/6241106941	Liu Cuihua's mother	Female	other	457	158	10	This reporter is really a dead thing 🐴	0	2021-05-23 10:33:00
https://weibo.cn//u/2662513613	Besssieee hairy	Female	Shanghai	141	582	156	Grandpa Yuan, go all the way	0	2021-05-23 10:33:00
https://weibo.cn//u/5034146500	Love-Team-Wang	Female	overseas	314720	968	3490	wow wow cry	0	2021-05-23 10:32:00
https://weibo.cn//u/5410144176	-no shit-	Female	Henan	1194	558	71	That group of people next to the leaders, can we be a little more dedicated and don't let everyone see you laughing, so many people are watching?	0	2021-05-23 10:32:00
https://weibo.cn//u/3482908754	Sunan old crab	male	other	13	33	6	God bless China, out of the Shennong Yuan family.	0	2021-05-23 10:31:00
https://weibo.cn//u/5034146500	Love-Team-Wang	Female	overseas	314720	968	3490	Grandpa Yuan	0	2021-05-23 10:31:00
https://weibo.cn//liuchengmei	Maine	Female	Henan	9264	132	1158	this is home	0	2021-05-23 10:31:00
https://weibo.cn//u/5753131744	King Zhaoqi	male	Hunan	2	32	7	farewell	0	2021-05-23 10:31:00
https://weibo.cn//u/3812375030	Love Eryuan ing	Female	Zhejiang	5536	538	845	Can we switch back to Hunan?	0	2021-05-23 10:31:00
https://weibo.cn//u/5034146500	Love-Team-Wang	Female	overseas	314720	968	3490	Reporters are very happy, aren't they?	0	2021-05-23 10:30:00
https://weibo.cn//u/5602174981	Duan sister	Female	Guangdong	2440	329	1.3*10000	Isn't this a collar? guide? There was talking and laughing around. . .	0	2021-05-23 10:30:00
https://weibo.cn//u/7220692293	Taro puree is super sweet	Female	Fujian	7481	279	571	I don't know how to say that, but I'm really sad, so sad	13152	2021-05-23 09:13:00
https://weibo.cn//mithriler	Crikeyyyy	male	Sichuan	107	361	650	I can finally experience the scene of sending the Prime Minister off on Shili Changjie in elementary school!	8161	2021-05-23 09:21:00
https://weibo.cn//u/1791378305	Arvv-	male	Guangdong	577	251	511	Yuan Lao has taught us to save food all his life and walk well	2337	2021-05-23 09:28:00
https://weibo.cn//u/1688179313	Fang Gun Gun_Classmates	Female	Guizhou	1831	535	260	Reply to @小红燕:	0	2021-05-29 23:08:00
https://weibo.cn//u/7274295691	Four seasons turn	Female	other	0	80	2	Reply to @Dead Country: Respect people, you won't? No parental education?	0	2021-05-28 19:11:00
https://weibo.cn//u/7020929737	Mr. Octave Gardener	male	Guangdong	115	649	32	These words really broke the defense. The older I get, the more I realize how much the word "great man" means. I can change the destiny of the nation by myself.	0	2021-05-25 13:17:00
https://weibo.cn//u/2233762924	Xiaodu Xiaodu tomorrow's weather	male	Shandong	4892	158	438	Reply	0	2021-05-24 18:57:00
https://weibo.cn//a08880888	quiet years	Female	Shanghai	13355	83	202		0	2021-05-24 15:47:00
https://weibo.cn//u/2622718285	Buddhist Teochew Beef Balls and Tendon Balls	Female	Guangdong	2070	626	428	There is rice in the bowl, and you are in my heart	0	2021-05-24 14:42:00
https://weibo.cn//u/1742682683	Kamama_Peng	Female	Guangdong	3724	797	1362	Reply to @Knowing that it is a pitcher and pulling back: looking for free lunch in Alipay	0	2021-05-24 13:23:00
https://weibo.cn//u/5332677129	Wildness is buried in the heart	Female	Henan	1	61	78	Reply to @Spread eggs with sugar:	0	2021-05-24 09:38:00
https://weibo.cn//u/6909450597	your twenty-four bridge	Female	Jiangsu	215	206	20	Reply to @Kamama_Peng: Me too!	0	2021-05-24 09:32:00
https://weibo.cn//hongqiaomh	Minhang Hongqiao	male	Shanghai	48729	411	2966	When we look at the starry sky, the "Yuan Longping Star" numbered 8117 still shines. //	0	2021-05-24 08:58:00
https://weibo.cn//shfdamh	Minhang Market Supervision	male	Shanghai	29729	252	1.4*10000	//	0	2021-05-24 08:41:00
https://weibo.cn//u/7458892351	super kung fu man	male	Hunan	1	60	5	Reply to @cat also don't know_ Meow: I was just hungry and couldn't help but gave myself a big bowl of rice, I remembered Grandpa Yuan, I cleaned the rice spoon and there was not one left.	0	2021-05-24 05:56:00
https://weibo.cn//u/7458892351	super kung fu man	male	Hunan	1	60	5	oh my god the comments made me cry	0	2021-05-24 05:54:00
https://weibo.cn//u/6125690732	give you another earphone	Female	Henan	64	38	40	Report Like[0] Reply 05/24/03:08 From webpage	0	2021-05-24 03:08:00
https://weibo.cn//u/1742682683	Kamama_Peng	Female	Guangdong	3724	797	1362	Reply to @catcher in the rye123123:	0	2021-05-24 01:26:00
https://weibo.cn//u/6012531934	Why is there always someone decorating upstairs on vacation?	Female	overseas	6	133	20	Reply @huachaoqiyue: It has been raining in Changsha☔	0	2021-05-24 01:06:00
https://weibo.cn//u/6651466748	Excuse me, have you seen my Sachima waffles?	Female	other	204	148	27	Reply to @bengkei: woohoo	0	2021-05-23 23:42:00
https://weibo.cn//u/5754097234	Please call Li Meimei	Female	Shaanxi	1	46	64	I don't know how many times I've choked up for two days.	0	2021-05-23 23:14:00
https://weibo.cn//u/5531194338	Drunk lying in the red dust recalling the past_	Female	other	33	27	1	Reply @huachaoqiyue: It was a windy day yesterday at three or four o'clock this morning in Jilin	0	2021-05-23 23:01:00
https://weibo.cn//u/6454833817	___ The sugar I eat is not sweet	male	other	4492	235	83	Report Like[0] Reply 05/23/22:33 From webpage	0	2021-05-23 22:33:00
https://weibo.cn//ybgxy2011521	It's raining, Xiaoyu	Female	Jiangsu	1226	876	348	Reply @no good night tonight IXIIVII:...I'm not arguing, just ask a question, it seems that you should be cautious in your words and deeds when speaking on the Internet	0	2021-05-23 22:18:00
https://weibo.cn//ybgxy2011521	It's raining, Xiaoyu	Female	Jiangsu	1226	876	348	Reply @Muzi李木南南i: Just ask a question and someone will say I’m a jerk... I lost, I just asked out of curiosity... God...	0	2021-05-23 22:17:00
https://weibo.cn//mamaran	Xiao Hongyan	male	Tianjin	6178	298	1288	Reply to @fang gun gun_ classmate: see you here	0	2021-05-23 22:12:00
https://weibo.cn//u/6672326690	South Sheng North Executive xi	Female	Tianjin	1047	311	135	I cried😭 for a day, and I cried when I saw an article about Yuan Lao	0	2021-05-23 21:23:00
https://weibo.cn//mithriler	Crikeyyyy	male	Sichuan	107	361	650	Reply to @小草鱼Compromise: It is very immoral to say something unpleasant and maliciously speculate on others. I wish you a happy life	0	2021-05-23 20:27:00
https://weibo.cn//u/7362677436	Small Grass Carp Compromise	Female	other	8	75	2	Reply to @Crikeyyyy: You can do it	0	2021-05-23 20:26:00
https://weibo.cn//u/5620314149	Flowers dyed dyed dyed dyed dyeing	Female	Beijing	10245	1602	4184	Reply to @w Tiramisu is a bit salty w: Nearby flower shops are all sold out	0	2021-05-23 20:02:00
https://weibo.cn//u/5620314149	Flowers dyed dyed dyed dyed dyeing	Female	Beijing	10245	1602	4184	Reply to @w tiramisu is a bit salty w: I bought it directly on Taobao	0	2021-05-23 20:01:00
https://weibo.cn//u/2938538524	Queen's Pig Nose	Female	Zhejiang	125	511	259	Report Like[0] Reply 05/23/19:53 From webpage	0	2021-05-23 19:53:00
https://weibo.cn//u/7046761008	quarter of an hour 765	male	other	1	125	1	I'm so sad, I really want to cry!	0	2021-05-23 19:47:00
https://weibo.cn//u/2983508574	Lali Baxiao Melon Sauce	Female	Jiangsu	2261	593	1*10000	Reply to @ Qimu Nanxiong is not afraid of anything: Don't, they are still young	0	2021-05-23 19:40:00
https://weibo.cn//u/6854184546	experience life	male	Henan	2	28	4	Although I have never met, but as long as I think of you, my heart warms ❤️, grandpa has a good journey	0	2021-05-23 18:51:00
https://weibo.cn//u/5333179419	seven or eight pears	Female	Anhui	220	50	4460	Although I have never met, I don't know why I cry, I am so reluctant, Grandpa Yuan is gone	0	2021-05-23 18:45:00
https://weibo.cn//u/1742682683	Kamama_Peng	Female	Guangdong	3724	797	1362	Reply @Bring the second master home next year: looking for free lunch in Alipay	0	2021-05-23 18:36:00
https://weibo.cn//u/5539270213	I 2 is not the same as me	Female	Sichuan	131	329	47	Reply @huachaoqiyue: Sichuan Fushun is also down	0	2021-05-23 18:17:00
https://weibo.cn//u/5772900079	_survive_w	Female	overseas	301	148	65	It's so sad to cry once	0	2021-05-23 18:11:00
https://weibo.cn//u/2807009631	Neekokeke	Female	Liaoning	357	201	1.1*10000	Reply to @ping kiki: moved	0	2021-05-23 18:08:00
https://weibo.cn//liang9302140910521	Flowersliang	Female	Hebei	2781	454	135	Tears, although I have never experienced the hardships of not being able to eat food, I really realized the happiness of eating food. Since childhood, my father taught us that we must save food and eat the last grain of rice in the bowl. Because my father experienced the days when we could not eat enough or wear warm clothes, we cherished it even more. Now I finally understand that happiness does…	1	2021-05-23 18:04:00
https://weibo.cn//u/2565756635	Zan Aibo	Female	Guangdong	249	489	93	Where is the address in Hunan? My side is in Guangzhou. If you want to send flowers, you can't go to the scene, only through flowers.	0	2021-05-23 18:00:00
https://weibo.cn//u/6433927804	Little Four of Cancer	Female	other	68	163	9	The older generation has suffered from it, and now I recall that when we were young, our grandfather used to eat the food that we couldn’t finish sometimes, and it makes my heart hurt!	0	2021-05-23 17:35:00
https://weibo.cn//u/2684571634	live without feeling	male	Shanghai	55668	495	683	me too. .	0	2021-05-23 17:32:00
https://weibo.cn//u/6084135363	JOKER_Big fried	Female	Shandong	65418	90	138	really sad	0	2021-05-23 17:15:00
https://weibo.cn//u/1881942597	chennvshi233	Female	Anhui	98	1670	88	Reply to @taro mud bobo super sweet acridine:	0	2021-05-23 17:10:00
https://weibo.cn//u/5307263034	Small A, small A	Female	Xinjiang	28	111	186	A name that makes me want to cry	0	2021-05-23 17:04:00
https://weibo.cn//u/6152803555	White tea in sight Coisini	Female	Jilin	155	436	125	Reply to @鱼阿七kiki: I also donated it, using meals instead of flowers and doing my part	1	2021-05-23 16:59:00
https://weibo.cn//u/5261989762	StrawberryPigeon	Female	other	991	252	597	Reply to @taro mudbobo super sweet acridine: @小宝can’t	0	2021-05-23 16:56:00
https://weibo.cn//u/7082168560	Yangzi Yang Yangyang	Female	Sichuan	353	592	33	Reply to @taro mudbobo super sweet acridine: I hope the official media can refute the rumors again	0	2021-05-23 16:55:00
https://weibo.cn//u/5352868107	Domestic cute little fairy	Female	Fujian	1398	519	217	farewell	0	2021-05-23 16:47:00
https://weibo.cn//u/2036867212	The little monster is a big flower	Female	Liaoning	2003	973	466	Reply @huachaoqiyue: Dalian is also under	0	2021-05-23 16:46:00
https://weibo.cn//u/1048340943	Quan Zhixian sweet	Female	other	35	155	1173	Reply to @Crikeyyyy: @石原里美尼 I cry too	0	2021-05-23 16:46:00
https://weibo.cn//haley160	Lin Xiaorui_Haley	male	Beijing	2305	1180	622	Saving food is the biggest nostalgia for Yuan Lao	0	2021-05-23 16:45:00
https://weibo.cn//u/7596503717	Chuna Technology	male	Beijing	31	10	3120	Thousands of grains of rice and glutinous rice are missed	0	2021-05-23 16:45:00
https://weibo.cn//u/5409120933	please keep smiling	Female	Sichuan	115	109	22	Reply to @annie water bottle:	0	2021-05-23 16:44:00
https://weibo.cn//u/7280357728	Pig Baobo is growing	male	other	3040	97	40	Can not help but wet eyes, people will always remember you!	0	2021-05-23 16:44:00
https://weibo.cn//u/6588220452	Pingqi Nancheng recalls Acacia	male	Shandong	50	490	129	Reply to @Stand eggs with sugar: If I knew earlier, I would not eat	0	2021-05-23 16:43:00
https://weibo.cn//u/5558794296	Labraca beautiful girl	Female	Heilongjiang	84	56	85	Reply to @Crikeyyyy: My grandma said she also went to deliver and cried, and when Grandpa Mao died, he said the sky was gone and the sky was falling	2	2021-05-23 16:42:00
https://weibo.cn//u/5528168871	Sun Sijia 21983	male	Heilongjiang	851	563	440	When I saw this news, I couldn't believe it. I silently put down my rice bowl and thought about something. But then I picked up the rice bowl in my hand and started eating. Until there is no rice left in the bowl. I think this is the greatest respect that can be made to Yuan Lao.	0	2021-05-23 16:42:00
https://weibo.cn//u/2525771993	Xiaoyan Xiaoyan lawless	Female	Sichuan	335	591	117	Reply @ Wine 523 in Shenxiang: Said to be in primary school in 1976 is not a person born in 1976	0	2021-05-23 16:41:00
https://weibo.cn//u/6326027513	Wine in the Deep Alley 523	Female	other	456	912	70	Reply @小闢小闢lawless: How can I, my dad is only 46. My uncle in 1976 is only 45 this year, okay?	0	2021-05-23 16:39:00
https://weibo.cn//u/5905539446	Why are any names taken?	male	overseas	0	1649	51	Reply @huachaoqiyue: Beijing is also down	0	2021-05-23 16:38:00
https://weibo.cn//u/6293382257	Translation Road has you all the way	male	Hubei	136	144	57	I would rather you not enjoy this privilege. Still feel incredible, unacceptable. . . farewell. . . The backbone of the Republic! ! !	0	2021-05-23 16:36:00
https://weibo.cn//u/3908520948	CapriceWiggins	Female	Sichuan	72	338	8	Reply to @館館 with sugar: Grandpa Yuan must be in the fairy class, and the god of agriculture has returned.	0	2021-05-23 16:32:00
https://weibo.cn//u/5779315346	blue ball civilization	male	Sichuan	157	3631	3331	Some people die as heavy as a mountain, and some die as light as a feather.	0	2021-05-23 16:32:00
https://weibo.cn//u/6525572938	Mistress of the Marquis of Ming Zhao	Female	other	1499	2128	151	Reply @huachaoqiyue: Jiangxi is also raining	0	2021-05-23 16:31:00
https://weibo.cn//u/7564800639	Swim with the gods HA	Female	Hubei	5	338	1	Grandpa Yuan has gone well all the way, the motherland has you enough	0	2021-05-23 16:27:00
https://weibo.cn//u/1709752104	dull star citizen	Female	Hunan	14614	1095	364	I can't stop crying	0	2021-05-23 16:27:00
https://weibo.cn//SPHOVO	-Sweetheart Icacia-	Female	Jiangsu	76	561	193	Reply @ Hua Chaoqiyue: Nanjing	0	2021-05-23 16:26:00
https://weibo.cn//SPHOVO	-Sweetheart Icacia-	Female	Jiangsu	76	561	193	I can't stop crying while eating	0	2021-05-23 16:24:00
https://weibo.cn//u/6351179789	cat eating ice cream	Female	Guangdong	307	84	16	Reply	0	2021-05-23 16:23:00
https://weibo.cn//u/5656343133	BaBaBaBaBabyQ	Female	overseas	3273	838	2587	Reply to @Stand eggs with sugar: 🆘	0	2021-05-23 16:21:00
https://weibo.cn//u/6004986035	lost in the middle	male	Ningxia	16	1247	2	Reply @huachaoqiyue: Ningxia is also down	0	2021-05-23 16:18:00
https://weibo.cn//u/7549591121	Love Junjun every day	Female	Zhejiang	306	103	67	Reply @huachaoqiyue: It is still raining in Zhejiang	0	2021-05-23 16:17:00
https://weibo.cn//u/7350778138	Pot is stainless steel	Female	other	65	106	5	Thank you, Grandpa Yuan Longping, who used his life to feed China's 1.4 billion people	0	2021-05-23 16:16:00
https://weibo.cn//u/2316886260	Celinaprincess	Female	Beijing	659	68	209	Reply to @ Spread Eggs with White Sugar: Grandpa Yuan is in the sky! Yuan Longping asteroid! Although the short text is touching, Grandpa Yuan is not in hell! And watch us from heaven! Waiting for his two dreams to come true on earth!	0	2021-05-23 16:14:00
https://weibo.cn//u/5116932250	sweet	Female	Zhejiang	0	180	64	Reply to @taro mudbobo super sweet acridine: I can't believe it every time I see it, I can't control the tears	0	2021-05-23 16:13:00
https://weibo.cn//lovebefly	quiet glass	Female	other	140	416	227	sad	0	2021-05-23 16:12:00
https://weibo.cn//ningmengpianjiami	Murong's Dog Leftovers in Orange Juju	male	Hunan	14347	838	7648	The giant travels far, and the spirit is fragrant.	0	2021-05-23 16:10:00
https://weibo.cn//u/7135196029	My daughter's name is Judy	Female	Liaoning	1561	369	25	Reply @huachaoqiyue: Shenyang, Liaoning is also down	0	2021-05-23 16:09:00
https://weibo.cn//u/5999664738	self-care sea	Female	Macao	364	11	3	RIP	0	2021-05-23 16:05:00
https://weibo.cn//u/6348750522	Pig fairy can't fly	Female	other	3	50	5	I have never met, but I never thought that I would be so sad, crying every time	0	2021-05-23 16:05:00
https://weibo.cn//u/5665190195	Fen Yu · Fen Yefy	Female	Guangdong	296	486	68	Reply @huachaoqiyue: Zhejiang is also down, from 2:00 noon yesterday to 11:00 this morning	0	2021-05-23 16:04:00
https://weibo.cn//u/5140931049	Sunday Dee	Female	Shandong	37	330	24	Reply @Flower Chaoqiyue: Shandong is also	0	2021-05-23 16:04:00
https://weibo.cn//u/6508172967	Love to eat vegetable sand 6508172967	Female	other	69	130	6	Report Like[0] Reply 05/23/16:03 From webpage	0	2021-05-23 16:03:00
https://weibo.cn//u/7038929503	Ryan Riley	male	other	98	55	1	I also donated	1	2021-05-23 16:00:00
https://weibo.cn//u/2856692517	Nonsense grocery store -	Female	Guizhou	102	195	165	Who knows dishes on the menu, A Journey	0	2021-05-23 15:57:00
https://weibo.cn//u/7594972757	Seventh day thinking of the moon	male	Beijing	59	22	1	We must cherish food in the future	0	2021-05-23 15:56:00
https://weibo.cn//u/7594972757	Seventh day thinking of the moon	male	Beijing	59	22	1	Report Like[0] Reply 05/23/15:55 From webpage	0	2021-05-23 15:55:00
https://weibo.cn//u/1970479753	M element smile	Female	Fujian	3182	818	4253	Reply to @Spread eggs with sugar:	0	2021-05-23 15:55:00
https://weibo.cn//u/2901391577	jpx-	Female	Sichuan	36	543	818	Reply to @鱼阿七kiki: I also donated it, but I don’t know if it can really get into the hands of children, but I don’t doubt it	1	2021-05-23 15:54:00
https://weibo.cn//u/5706651648	Drunk Dreams 2020	Female	other	578	162	9	I cried as soon as I saw it. It was very, very, very sad. I didn't want to believe it from yesterday to today.	0	2021-05-23 15:54:00
https://weibo.cn//u/5026213504	, Tang, Song, Yuan, Ming and Qing Dynasties	male	chongqing	223	920	53	Reply @huachaoqiyue: Chongqing is also down	0	2021-05-23 15:53:00
https://weibo.cn//u/2471785585	Adom-	male	Shanghai	906	264	227	Reply to @taro mud bobo super sweet acridine: tears came out	0	2021-05-23 15:53:00
https://weibo.cn//u/3995971962	Qi's Winter Confession Letter	Female	Guangdong	157	283	319	Reply to @Crikeyyyy: I called my grandmother yesterday and she said that she attended Chairman Mao's memorial service and everyone was crying and crying.	1	2021-05-23 15:52:00
https://weibo.cn//u/5093521532	Xin Qiji's Xin X	Female	Tibet	51	256	53	Reply to @Kamama_Peng: This is more meaningful than buying flowers	0	2021-05-23 15:50:00
https://weibo.cn//u/6548490241	Love Island Tour	Female	Anhui	663	119	211	Reply to @taro mud bobo super sweet acridine: tears can't stop	1	2021-05-23 15:47:00
https://weibo.cn//mithriler	Crikeyyyy	male	Sichuan	107	361	650	Reply to @小草鱼Compromise: Haha. I don't understand why you're twitching your wits here. ? I read this text when I was young and didn't understand the feelings in it, but when I grew up, I felt the same way, why not finally	0	2021-05-23 15:46:00
https://weibo.cn//u/3730056012	Set - live up to Shaohua	Female	Beijing	139	158	63	Reply to @Rabbit Daily: He devoted his life to scientific research, treated his work with a sincere attitude, and became a model admired by people with his actions. He is worthy of our love	2	2021-05-23 15:46:00
https://weibo.cn//u/7485787224	Anonymous letter sent	Female	Shaanxi	167	72	15	I can really cry watching Weibo in the past two days. I really miss you. We will always remember you. Sow seeds in the world, sprinkle rain in the sky, you will always live in our hearts🙏	0	2021-05-23 15:46:00
https://weibo.cn//u/2965089415	Tortoise shell can't fall off	Female	Beijing	198	337	202	cry at first sight	0	2021-05-23 15:45:00
https://weibo.cn//u/6504942481	a little short	Female	Liaoning	305	590	35	Reply to @ Spread Eggs with White Sugar: I cried again, but I never knew it again and again because his eyes were wet	0	2021-05-23 15:43:00
https://weibo.cn//u/6723506447	Are you losing weight today?	male	other	442	323	89	Report Like[0] Reply 05/23 at 15:43 from webpage	0	2021-05-23 15:43:00
https://weibo.cn//u/3198327934	Bamboo zi	Female	Beijing	1319	617	160	Reply @huachaoqiyue: There was a lot of thunderstorms in Beijing	0	2021-05-23 15:43:00
https://weibo.cn//u/5409724334	fog_fog	Female	Jiangxi	115	97	15	still do not want to accept	0	2021-05-23 15:41:00
https://weibo.cn//u/5505763016	The woman that Wang Sulong hugged	Female	Shanghai	657	256	1073	Reply @Early to bed and early to get up can you do it: My mother too, said that when Chairman Mao died, he cried and ran home	0	2021-05-23 15:39:00
https://weibo.cn//u/6817268363	too many notes	male	Jiangsu	650	497	107	Reply to @頵卵卵super sweet acridine: I went to the exam this morning and saw the sentence "National Pillar" on the paper. I thought of Yuan Lao's tears again and couldn't stop it.	1	2021-05-23 15:38:00
https://weibo.cn//u/7085711945	Resserio	Female	Guangdong	3004	412	46	Report Like[0] Reply 05/23 at 15:38 from webpage	0	2021-05-23 15:38:00
https://weibo.cn//u/5107371365	I shot you right in the face	male	overseas	1766	578	28	Reply to @Crikeyyyy: The people have faith and the country has strength.	4	2021-05-23 15:37:00
https://weibo.cn//u/7253940792	Riding a pig and shooting a vulture TYT	male	other	1	80	1	Reply to @raised a oweerdeng cat: and Mr. Zhu	0	2021-05-23 15:35:00
https://weibo.cn//u/5926832693	I really want to rain _	Female	Sichuan	1662	134	59	Reply to @taro mud bobo super sweet acridine: Mad wanted to cry again when she saw you here	0	2021-05-23 15:35:00
https://weibo.cn//u/2376966274	Little elk looking for food	Female	Guangxi	557	172	41	Flowers can be offered online	0	2021-05-23 15:34:00
https://weibo.cn//u/5329914439	Free time is long xjl	Female	Guangdong	1725	311	143	Reply @館館館: It was true that I saw the rumor yesterday at noon, so I went to eat with peace of mind, but after a nap, I saw that I still left, and I really cried to death	3	2021-05-23 15:32:00
https://weibo.cn//u/6468532997	Not eating tomatoes is uncomfortable	Female	Jiangsu	3737	311	258	I want to send a bunch of flowers, but how can I send it, I'm more than a thousand kilometers away from him	1	2021-05-23 15:32:00
https://weibo.cn//u/5217886163	Love to eat taro balls, smooth and auspicious fruit	Female	Hubei	113	496	140	Reply to @ Spread Eggs with White Sugar: Makes me cry again	0	2021-05-23 15:32:00
https://weibo.cn//u/5666285380	Urasja J	Female	Zhejiang	44	6	98	Grandpa Yuan, we really miss you, the people of the whole country thank you	0	2021-05-23 15:31:00
https://weibo.cn//u/5840018424	bonnypandada	Female	Heilongjiang	18	35	3	When the great man leaves, the mountains and rivers mourn together.	0	2021-05-23 15:29:00
https://weibo.cn//u/6912078887	emptiness 1 forbearance	Female	Sichuan	71	112	11	Tears welled up watching Weibo	0	2021-05-23 15:29:00
https://weibo.cn//u/7288105025	I will always stand with my country	Female	other	355	557	19	Reply @Flower Chaoqiyue: Sichuan is also	0	2021-05-23 15:29:00
https://weibo.cn//u/6158092050	yan and jana	Female	overseas	12638	386	399	Report Like[0] Reply 05/23/15:27 From webpage	0	2021-05-23 15:27:00
https://weibo.cn//tingtx520	A quiet whale in the deep sea	Female	Beijing	1808	889	1.2*10000	The giant travels far, and the spirit is fragrant.	0	2021-05-23 15:26:00
https://weibo.cn//u/5548181300	Wang Bing98600	male	Tibet	1	36	39	I can't say goodbye to you, I can only do my best	1	2021-05-23 15:26:00
https://weibo.cn//u/5780727163	Hahahaha it's fine	Female	other	1357	296	63	The people thank you and miss you! ! !	0	2021-05-23 15:26:00
https://weibo.cn//u/6368450165	Our love blooms in the sea of stars	male	Hunan	3039	376	42	Reply	0	2021-05-23 15:25:00
https://weibo.cn//u/6368450165	Our love blooms in the sea of stars	male	Hunan	3039	376	42	Reply	0	2021-05-23 15:25:00
https://weibo.cn//u/6964694804	Bai Yueguang's dumplings	Female	Jiangsu	7912	229	114	Reply @鱼阿七kiki: If you can't go, just do your best... I hope the children can have enough to eat. Comment with pictures	1	2021-05-23 15:25:00
https://weibo.cn//u/5453734587	heart der_	Female	Shanghai	57	38	63	I don't know since when his name has been ringing in my ears. In elementary school, junior high school, high school, and university, his name often appears. It is really the name that grew up with our generation.	0	2021-05-23 15:22:00
https://weibo.cn//u/6062698589	The rain was slow	Female	Shaanxi	755	183	251	Yesterday at 1:15 p.m., Xiao Wangchai, who was punching a pillar in the laboratory, cried silently for a long time. In memory, he has always been a squinting old child.	0	2021-05-23 15:22:00
https://weibo.cn//u/7317954913	Wuwu kkk	Female	Fujian	893	383	247	Reply to @taro mud bobo super sweet acridine: me too, really sad	0	2021-05-23 15:22:00
https://weibo.cn//u/6538771324	Ling Xi Lingxi	Female	Heilongjiang	36	75	5	Reply @huachaoqiyue: Today is also in Heilongjiang, it has been sunny for many days, and it suddenly fell today	1	2021-05-23 15:22:00
https://weibo.cn//u/5701655094	I'm not a fat kid	Female	other	765	508	628	Reply @Our love blooms in the sea of stars: you can buy it on Taobao	1	2021-05-23 15:22:00
https://weibo.cn//u/7362677436	Small Grass Carp Compromise	Female	other	8	75	2	Reply to @Crikeyyyy: You are right when you say I'm bullshitting, I didn't learn the language well	0	2021-05-23 15:21:00
https://weibo.cn//u/7439084012	Beishang Xingxuan-Hyun	Female	Guangdong	143	147	11	The immortal country is unparalleled	0	2021-05-23 15:21:00
https://weibo.cn//u/5143987527	Hyacinth 7257	Female	Beijing	212	607	86	Reply to @Kamama_Peng: I donated too	0	2021-05-23 15:21:00
https://weibo.cn//u/7310266069	Snowball sister has to work hard x	male	other	312	315	30	He Xia enjoys the coolness and dreams that China has surplus grain to pay tribute! see once and cry once	0	2021-05-23 15:20:00
https://weibo.cn//u/5961064039	Overturning Reba's yogurt lumps	Female	Yunnan	10058	1135	62	goodbye grandpa	0	2021-05-23 15:20:00
https://weibo.cn//u/6130486785	Ding Ru	male	other	13	167	3	In modern times, there are not many people whose contributions are greater than yours. All ideological construction and creation must be based on the basis of food and clothing. I heard the news of your death yesterday and today, I can't stop seeing any news about you. Tears welled up. Yuan Lao, I didn't know much when I came, and I didn't leave when I left.	0	2021-05-23 15:19:00
https://weibo.cn//u/5319354537	Super vitality girl_	Female	Beijing	93	578	203	Reply @Flower Chaoqiyue: Beijing is also	0	2021-05-23 15:19:00
https://weibo.cn//miso19850210	Ann miso	Female	Liaoning	923	382	2384	Go all the way, Grandpa Yuan	0	2021-05-23 15:18:00
https://weibo.cn//u/5835700910	Really cheap shopkeeper	male	Guangdong	3937	4195	534	//	0	2021-05-23 15:18:00
https://weibo.cn//u/6693182358	Mourning the fleeting year can	male	other	1	60	6	With the body of a mortal, cast the act of gods	0	2021-05-23 15:18:00
https://weibo.cn//u/2528307067	l To change the name	male	Shandong	4564	216	134	Reply to @Kamama_Peng: Thanks for pointing the way.	0	2021-05-23 15:17:00
https://weibo.cn//u/7594854091	ah meow fat	male	other	205	73	2	Reply to @raised a oweerdeng cat: Tenglong left, ranked in the fairy class	0	2021-05-23 15:17:00
https://weibo.cn//u/2528307067	l To change the name	male	Shandong	4564	216	134	I don't know how to express my respect for Yuan Lao, send a bouquet of flowers to Yuan Lao, and say goodbye to Mr. Yuan.	0	2021-05-23 15:16:00
https://weibo.cn//u/7488646596	Don't call her a motorcycle girl	Female	Beijing	283	162	6	You can't swipe Weibo, you cry when you swipe	0	2021-05-23 15:15:00
https://weibo.cn//u/3707917267	Ye Qiu, your ID card is gone	Female	Henan	892	722	269	I hope the flower shop does not take the opportunity to raise prices.	0	2021-05-23 15:15:00
https://weibo.cn//u/2271771292	kayeeen	Female	Guangdong	51	118	646	When I wrote a message to the merchant, the merchant informed the delivery staff that they were on their way to deliver flowers~ I regretted that I didn’t write faster, but my eyes were red when I wanted to write, and I still felt uncomfortable even if I didn’t meet. Wish you all the best.	0	2021-05-23 15:14:00
https://weibo.cn//mithriler	Crikeyyyy	male	Sichuan	107	361	650	Reply to @When I get out of the forest: Summer bugs can't speak ice.	1	2021-05-23 15:13:00
https://weibo.cn//uc16141663	Jun_Jolly	male	Shanxi	1495	469	38	There was Shennong in ancient times, but now there is Longping! The fall of this technology superstar is a loss for the Republic and for all mankind! Mr. Yuan, you are well on your way! You have worked hard, and you have made great contributions to our country and even all mankind! The people miss you!	1	2021-05-23 15:13:00
https://weibo.cn//u/6644275414	Zi said 嘤嘤嘤	Female	Anhui	1975	359	210	Is Old Yuan really gone? .	0	2021-05-23 15:13:00
https://weibo.cn//mithriler	Crikeyyyy	male	Sichuan	107	361	650	Reply to @小草鱼Compromise: You are really amazing.	0	2021-05-23 15:13:00
https://weibo.cn//u/5134752512	goo goo goo goo goo goo goo goo goo goo	Female	Henan	127	92	95	I couldn't help crying when I saw this, Grandpa Yuan through the ages	0	2021-05-23 15:12:00
https://weibo.cn//u/5784333689	fate is not also	Female	Guangdong	73	159	86	Reply to @taro mudbobo super sweet acridine: I cried from yesterday to today, as long as I see the relevant news, I can't control it, because he is like my grandfather	3	2021-05-23 15:12:00
https://weibo.cn//u/1406923033	pink and beautiful	Female	Liaoning	344	113	82	want to cry	0	2021-05-23 15:12:00
https://weibo.cn//u/5495295210	Persimmon is the only fruit	Female	Qinghai	34	143	168	Reply @huachaoqiyue: Qinghai Xining is also down	1	2021-05-23 15:11:00
https://weibo.cn//u/6571680330	-Hot Pot Curie looking for Kelly-	Female	overseas	2321	1213	359	Reply to @ Spread eggs with sugar: It's an angel	0	2021-05-23 15:11:00
https://weibo.cn//u/7362677436	Small Grass Carp Compromise	Female	other	8	75	2	Reply to @Crikeyyyy: Can you finally get rid of it, I feel you are looking forward to it.	2	2021-05-23 15:11:00
https://weibo.cn//u/5602348159	I like Xiaoshuai	Female	Beijing	218	118	173	There are a few people who don't cry! This is a deep-rooted admiration, Yuan Lao go well	0	2021-05-23 15:09:00
https://weibo.cn//u/6597689368	Chen Lanlai_Jemima	Female	Jiangsu	749	194	416	😭	0	2021-05-23 15:09:00
https://weibo.cn//u/6597689368	Chen Lanlai_Jemima	Female	Jiangsu	749	194	416	Report Like[0] Reply 05/23/15:09 From webpage	0	2021-05-23 15:09:00
https://weibo.cn//u/3384765234	Girl's corpse case	Female	Zhejiang	110	153	206	Reluctance...May you continue to do your happy things in another world	0	2021-05-23 15:09:00
https://weibo.cn//pomeranians	mumbie	Female	Guangdong	24	189	293	With food in hand, don't panic, thank our grandpa Yuan! farewell!	0	2021-05-23 15:09:00
https://weibo.cn//u/7506596136	Ke Xiaoying	male	other	30	117	2	God in the hearts of ordinary people	0	2021-05-23 15:09:00
https://weibo.cn//u/1835170345	Nan Sanye chick	Female	Guangxi	669	77	572	When I was alive, I didn't see so many people worshipping him as a great man	0	2021-05-23 15:08:00
https://weibo.cn//u/7433704713	v small pills	Female	Guangdong	27	13	4	The hero goes all the way, you will always stay in the hearts of the people🙏🙏🙏	0	2021-05-23 15:07:00
https://weibo.cn//u/6286095850	Rose 15 Nebula	Female	Shandong	892	390	1415	Reply @huachaoqiyue: It should be tears in the world, and the emperor of heaven should be pleased with the return of the gods	3	2021-05-23 15:07:00
https://weibo.cn//u/6424217617	Well, it's called Xiao Wang	Female	Henan	12190	811	3083	Reply to @Pan eggs with sugar: my mom	0	2021-05-23 15:06:00
https://weibo.cn//u/5723672974	Makeupformonkey	Female	other	282	142	82	Reply to @taro mudbobo super sweet acridine: I cry when I swipe Weibo	0	2021-05-23 15:06:00
https://weibo.cn//u/5973272165	BO draw chess BO	male	Hunan	10	146	89	I went to the funeral home today, I thought it would be all middle-aged and elderly people, but I didn't expect most of them to be young people, and generations of generations have not lived up to the country's expectations	0	2021-05-23 15:06:00
https://weibo.cn//u/1767181815	_Li Xiaomeng_Moe_Moe_	Female	Shaanxi	1840	402	552	Reply @花朝奇月: Xi'an was sunny yesterday morning, but it suddenly changed at one o'clock at noon, then it was rainy, and it was windy and rainy at night	0	2021-05-23 15:05:00
https://weibo.cn//u/7049191556	Ayue de	Female	Jilin	60	33	21	farewell	0	2021-05-23 15:05:00
https://weibo.cn//u/6286095850	Rose 15 Nebula	Female	Shandong	892	390	1415	Reply to @Summer's mer: Death is not a loss of life, it's just out of time	1	2021-05-23 15:05:00
https://weibo.cn//u/5456295073	Junweixian SimonGJXM	Female	Henan	797	367	128	Reply to @鱼阿七kiki: I also donated, a very meaningful activity	1	2021-05-23 15:05:00
https://weibo.cn//u/6328769545	Double speech late summer	male	Gansu	55	31	9	Reply @ King's Cross Station conductor: Alipay	0	2021-05-23 15:04:00
https://weibo.cn//u/5849892762	Xiao Huang makes trouble unreasonably	Female	Guangdong	646	646	125	Reply to @鱼阿七 kiki: You deserve to be full every day	1	2021-05-23 15:04:00
https://weibo.cn//u/3612587953	Nomiya Yuriko	Female	chongqing	25	389	3480	Reply @Flower Chaoqiyue: Chongqing is also	0	2021-05-23 15:03:00
https://weibo.cn//u/7386208521	Feifei Rabbit follows the light	male	overseas	190	196	13	I delivered a large box of rice for lunch. I finished it. Next time, I will make a note to put less rice. I have a good meal today🍚	0	2021-05-23 15:02:00
https://weibo.cn//u/7506943080	Boil well	Female	other	535	600	1	Reply @huachaoqiyue: Jilin is also under	0	2021-05-23 15:01:00
https://weibo.cn//u/2422108907	greedy____	Female	Sichuan	149	95	68	I also opened it... I don't donate much, so I'll do my best	1	2021-05-23 15:01:00
https://weibo.cn//u/7337670808	300 Lemon Gods	Female	Guangdong	5014	480	116	Reply to @ Spread Eggs with White Sugar: My tears are worthless	1	2021-05-23 15:01:00
https://weibo.cn//512206785	when i came out of the forest	Female	other	3935	407	1504	Reply to @Crikeyyyy: Why can't you say finally? … I read this text when I was young and didn’t understand the feelings in it, but when I grew up, I felt the same way, why not finally	10	2021-05-23 15:00:00
https://weibo.cn//KunLInAhain	Linaiao	Female	other	8	140	534	Reply to @鱼阿七 kiki: Comments with pictures of thin power	1	2021-05-23 15:00:00
https://weibo.cn//u/3612587953	Nomiya Yuriko	Female	chongqing	25	389	3480	Eyes in the roller	0	2021-05-23 15:00:00
https://weibo.cn//u/2722811915	braids	Female	other	400	388	84	I can't read it, tears fell as soon as I saw the related Weibo	1	2021-05-23 14:59:00
https://weibo.cn//u/7337670808	300 Lemon Gods	Female	Guangdong	5014	480	116	Reply to @星儿猫: I read the text sent to the Prime Minister in primary school crying	1	2021-05-23 14:59:00
https://weibo.cn//u/6168055172	spring onions	male	chongqing	826	223	102	When we look up at the stars we see the lovely old gentleman	0	2021-05-23 14:59:00
https://weibo.cn//u/6680928369	Ashu loves to read	Female	other	294	191	41	Forward Weibo	0	2021-05-23 14:58:00
https://weibo.cn//u/6327150704	Thousand-faced Azoyu	Female	Guangdong	9849	2073	2086	Reply to @鱼阿七kiki: Donated, I hope the children can eat the meal brought by Grandpa Yuan.	4	2021-05-23 14:58:00
https://weibo.cn//u/6723571531	Ruthless home fairy rain dew	Female	other	1136	723	26	The pillar of the country! farewell	0	2021-05-23 14:58:00
https://weibo.cn//u/6225202904	qinW0314L85	Female	Guangdong	161	57	127	Reply to @鱼阿七kiki: I will take a look and try my best.	1	2021-05-23 14:57:00
https://weibo.cn//u/5875007611	Lonely from now on	male	Sichuan	62	60	33	You and I have never met, but I still cry	0	2021-05-23 14:57:00
https://weibo.cn//u/6596171881	Jiayu Yilin	Female	other	42	182	6	🌸	0	2021-05-23 14:56:00
https://weibo.cn//u/3776539880	fake is real tk	Female	Guangdong	404	531	91	I've never seen him once, and I don't even know much about him, but why can't I stop the tears?	0	2021-05-23 14:56:00
https://weibo.cn//u/1774180592	Catcher in the Rye 123123	male	Guangdong	16	230	95	Reply to @Kamama_Peng: It has been 5 years in a row, not much, do your best to comment on the pictures	5	2021-05-23 14:56:00
https://weibo.cn//u/1774180592	Catcher in the Rye 123123	male	Guangdong	16	230	95	Reply to @鱼阿七kiki: Donate for more than five years, not much 20 per month, do your best	1	2021-05-23 14:55:00
https://weibo.cn//u/2810240692	Surprising-k	Female	Beijing	828	101	295	Chinese people's deep admiration and gratitude to great men...	0	2021-05-23 14:55:00
https://weibo.cn//u/3486804277	hoe little lady	Female	other	88	427	104	Reply to @川江南娜子-: I'm so uncomfortable, I can't cry, I cry when I think about it, I cry when I think of it, tears are falling	2	2021-05-23 14:54:00
https://weibo.cn//u/6117488749	I'm really handsome	male	other	192	403	119	@ Meng Dongchusi	0	2021-05-23 14:53:00
https://weibo.cn//u/6594384059	It's Wen Wenzi acridine	Female	other	136	173	5	China is a nation of feelings	0	2021-05-23 14:52:00
https://weibo.cn//u/5482395328	Ukiyo noise i	male	other	38	36	4	Reply to @鱼阿七 kiki: donated earthquake relief	1	2021-05-23 14:51:00
https://weibo.cn//violetfairy	Blossoming blue	Female	Shandong	2196	429	334	Learning to cherish food is more meaningful than doing these	0	2021-05-23 14:49:00
https://weibo.cn//u/6021926690	zs old _	Female	Beijing	320	267	825	Grandpa Yuan, I'm sorry, I ate your rice for more than 20 years, but I couldn't send you a bunch of flowers, but you are still alive in my heart and in the hearts of all Chinese sons and daughters!	0	2021-05-23 14:48:00
https://weibo.cn//u/6463106861	white claws	male	other	6	24	1	Reply to @Stand eggs with sugar added: Shennong returns to his place and returns to Xianban	0	2021-05-23 14:48:00
https://weibo.cn//u/6986811696	Jia1yi_i	Female	other	110	684	17	Reply to @Dead State: Are you sick?	1	2021-05-23 14:47:00
https://weibo.cn//u/7184079090	Childhood sinking scene_	Female	other	1372	384	346	farewell	0	2021-05-23 14:46:00
https://weibo.cn//u/7574451024	Suka is also super happy today	Female	Beijing	0	17	1	Reply @huachaoqiyue: Beijing is also raining	0	2021-05-23 14:46:00
https://weibo.cn//u/5770541893	Yibo has stars in his eyes	Female	Jiangsu	244	93	27	Reply @huachaoqiyue: Suzhou is down today	0	2021-05-23 14:46:00
https://weibo.cn//fasiou8971	Missy-Chow	Female	Guangxi	4766	996	467	Reply to @cat also don't know_ Meow: You can put it in the refrigerator and save it for tomorrow	4	2021-05-23 14:46:00
https://weibo.cn//u/6321652384	Nine gaps see the wind	male	other	78	138	8	Reply to @小烊思米达: great	0	2021-05-23 14:45:00
https://weibo.cn//luruicheng0319	#NAME?	Female	other	13	17	79	I always feel that as long as I don't watch, you're still there	0	2021-05-23 14:45:00
https://weibo.cn//u/2284784511	lost traveler	Female	other	1499	161	76	The loss of the country, the loss of the people!	0	2021-05-23 14:45:00
https://weibo.cn//00applejun0918	carbonated wine	Female	other	153	266	1221	Reply to @taro mud bobo super sweet acridine: I've been crying for two days... It's very sad	1	2021-05-23 14:45:00
https://weibo.cn//u/5456007672	Xiaocheng vending machine-	Female	Henan	4021	422	764	Reply to @Spread Eggs with White Sugar: @Top Stream Tabloid 8 broke the defense	0	2021-05-23 14:44:00
[truncated: 21,086 more rows]
